# Supplementary material for: Effect of Neuroprotective Magnesium Sulfate Treatment on Brain Transcription Response to Hypoxia Ischemia in Neonate Mice
Source: Int J Mol Sci. 2021 Apr 20;22(8):4253. doi: 10.3390/ijms22084253 (PMC8074012; doi:10.3390/ijms22084253)
Supplement: Supplementary file 1 [file ijms-22-04253-s001.zip]

Archive with 4 entries (3 files):
- ijms-1189883-non-published/
- ijms-1189883-non-published/ijms-1189883-supplementary.pdf
- ijms-1189883-non-published/Le Dieu et al Table S1.xlsx
- ijms-1189883-non-published/Le Dieu et al Table S2.xlsx
