# Supplementary material for: Effect of Neuroprotective Magnesium Sulfate Treatment on Brain Transcription Response to Hypoxia Ischemia in Neonate Mice
Source: Int J Mol Sci. 2021 Apr 20;22(8):4253. doi: 10.3390/ijms22084253 (PMC8074012; doi:10.3390/ijms22084253)
Supplement: Supplementary file 1 [file ijms-22-04253-s001.zip › ijms-1189883-non-published/Le Dieu et al Table S1.xlsx]

## Sheet: Index
List A : Proper effects of Single MgSO4 injection
Folder
A: MgSO4 Proper effects	Font color code	Inductions are noted in red (n = 447 genes), Columns A-U, List Ai
		Repressions are noted in green (n = 973 genes), Columns W-AQ , List Ar
		Biphasic regulations and putative alterantive splicing are noted in blue
	Background color code	MgSO4 + 1h30
		MgSO4 + 3h
		MgSO4 + 6h
		MgSO4 + 12h
		MgSO4 + 24h
		Biphasic regulations
B: Gene Ontology	UP_Keywords	Columns A - O
	DAVID release of GO terms	Columns Q - AF
	Revigo non dispensible GO terms	Columns AH - AM
C: Kegg Pathways	Kegg pathways	Columns A - Y
	Genes in High significance seKPaths	Columns K - Q
D. IPA pathways	IPA pathways at 5 time points	columns A - Y
	Genes downstream to uPR	Lines 24 - 63
	Background color code	MgSO4 + 1h30
		MgSO4 + 3h
		MgSO4 + 6h
		MgSO4 + 12h
		MgSO4 + 24h
	Genes in pathways	Columns AB - CZ
		Yellow background indicated the highest significance Benyamini-Hochberg p value < 1E-04
E. IPA Upstream Regulators	pUR at 5 time points	columns A - AA (Lines 1 -21)
	Genes downstream to uPR	Lines 24 - 63
	Background color code	MgSO4 + 1h30
		MgSO4 + 3h
		MgSO4 + 6h
		MgSO4 + 12h
		MgSO4 + 24h
Interaction with ontogeny	Spontaneous ontogenic changes	Columns A - D
	MgSO4 effects	Columns F - I
	Interactions	Columns K - AA
	Lists of interferent genes	Columns AC - AE

## Sheet: A. MgSO4 Proper effects
MgSO4 Proper effects					List Ai: MgSO4 inductions	n = 447	Columns A-U								Spliced																															Spliced			List A
Color	MgSO4 + 1h30				List Ar: MgSO4 repressions	n = 973	Columns W-AQ								Biphasic																															Biphasic
	MgSO4 + 3h
	MgSO4 + 6h				FC : Fold change
	MgSO4 + 12h														List Ai: MgSO4 inductions																							List Ar: MgSO4 repressions
	MgSO4 + 24h																n = 447																					n = 973
															Q1	1.60507	Mediane =	1.68434	Q3	1.80023																		Q1	-2.01812	Mediane =	-1.82038	Q3	-1.65417
1h30			3h			6h			12h			24h			Médianes	1.63607	1.68385	1.69955	1.60083	1.67603	1.68994		1h30			3h			6h			12h			24h			Médianes	-1.91724	None	-1.82043	-1.61684	-1.62858	-2.03481		Spliced	Biphasic
n = 3			n = 60			n = 371			n = 21			n = 8			Time	1h30	3h	6h	12h	24h	Max		n = 10			n = 0			n = 960			n = 3			n = 1			Time	1h30	3h	6h	12h	24h	Max		n = 7	n = 2
Gene Symbol	FC	GeneName	Gene Symbol	FC	GeneName	Gene Symbol	FC	GeneName	Gene Symbol	FC	GeneName	Gene Symbol	FC	GeneName	Gene Symbol	FC	FC	FC	FC	FC	FC		Gene Symbol	FC	GeneName	Gene Symbol	FC	GeneName	Gene Symbol	FC	GeneName	Gene Symbol	FC	GeneName	Gene Symbol	FC	GeneName	GeneSymbol	FC	FC	FC	FC	FC	FC		GeneSymbol	GeneSymbol
Calm2	1.55553	calmodulin 2	Auts2	1.63044	autism susceptibility candidate 2	Atp1a3	1.71154	ATPase, Na+/K+ transporting, alpha 3 polypeptide	Atxn7	1.61416	ataxin 7	Dmtn	1.55843	dematin actin binding protein	Nelfcd	1.66846					1.66846		Zfp457	-2.10542	zinc finger protein 457				Auts2	-2.34742	autism susceptibility candidate 2	Knstrn	-1.61684	kinetochore-localized astrin/SPAG5 binding	Dhcr7	-1.62858	7-dehydrocholesterol reductase	Slfn9	-2.82556					-2.82556		Auts2	Dmtn		Atp1a3
Rpl14	1.63607	ribosomal protein L14	Dmtn	1.7088	dematin actin binding protein	Celf4	1.67272	CUGBP, Elav-like family member 4	Bpifc	1.5652	BPI fold containing family C	Xist	1.71644	inactive X specific transcripts	Rpl14	1.63607					1.63607		Usp17la	-1.7199	ubiquitin specific peptidase 17-like A				Tenm4	-2.08382	teneurin transmembrane protein 4	Trmt6	-1.58089	tRNA methyltransferase 6				Tspan18	-2.16076					-2.16076		Tenm4	Sept3		Auts2
Nelfcd	1.66846	negative elongation factor complex member C/D, Th1l	Sept3	1.70377	septin 3	Kalrn	1.63811	kalirin, RhoGEF kinase	Btn1a1	1.57523	butyrophilin, subfamily 1, member A1	Rps14	1.7203	ribosomal protein S14	Calm2	1.55553					1.55553		Tspan18	-2.16076	tetraspanin 18				Dmtn	-2.10544	dematin actin binding protein	Stard4	-1.70806	StAR-related lipid transfer (START) domain containing 4				Gm5800	-2.13742					-2.13742		Atp1a3			Celf4
			Tenm4	1.68247	teneurin transmembrane protein 4	Psd3	1.52572	pleckstrin and Sec7 domain containing 3	Fryl	1.55723	furry homolog-like (Drosophila)	Ube2i	1.79293	ubiquitin-conjugating enzyme E2I	Zfp133-ps		1.67825	1.49881			1.67825		Slfn9	-2.82556	schlafen 9				Atp1a3	-2.02575	ATPase, Na+/K+ transporting, alpha 3 polypeptide							Zfp457	-2.10542					-2.10542		Celf4			Dmtn
			Arhgef15	1.68612	Rho guanine nucleotide exchange factor (GEF) 15	Tln2	2.57544	talin 2	Gm10405	1.56972	predicted gene 10405	Pbld1	1.63562	phenazine biosynthesis-like protein domain containing 1	Trim25		1.72218		1.63767		1.72218		Prss37	-1.4968	protease, serine 37				Psd3	-1.8674	pleckstrin and Sec7 domain containing 3							Hsd3b2	-2.02853					-2.02853		Kalrn			Kalrn
			Arl6ip6	1.73521	ADP-ribosylation factor-like 6 interacting protein 6	A4galt	2.34466	alpha 1,4-galactosyltransferase	Igsf9	1.59493	immunoglobulin superfamily, member 9	Psme3	1.56373	proteaseome (prosome, macropain) activator subunit 3 (PA28 gamma, Ki)	Atxn7		1.7195		1.61416		1.7195		Olfr441	-1.68575	olfactory receptor 441				Sept3	-1.83475	septin 3							Cd80	-1.80595					-1.80595		Psd3			Psd3
			Atxn7	1.7195	ataxin 7	Aaed1	1.88878	AhpC/TSA antioxidant enzyme domain containing 1	Mms22l	1.62316	MMS22-like, DNA repair protein	Rps12l2	1.80384	ribosomal protein S12-like 2	Btn1a1		1.70138		1.57523		1.70138		Hsd3b2	-2.02853	hydroxy-delta-5-steroid dehydrogenase, 3 beta- and steroid delta-isomerase 2				Kalrn	-1.82766	kalirin, RhoGEF kinase							Clec7a	-1.73992					-1.73992		Tln2			Sept3
			Bcl9	1.69505	B cell CLL/lymphoma 9	Aass	2.37931	aminoadipate-semialdehyde synthase	Pde4c	1.48424	phosphodiesterase 4C, cAMP specific	Pnpt1	1.61053	polyribonucleotide nucleotidyltransferase 1	Tmprss3		1.69835		1.50191		1.69835		Gm5800	-2.13742	predicted gene 5800				Tln2	-1.71526	talin 2							Usp17la	-1.7199					-1.7199					Tenm4
			Bpifc	1.67583	BPI fold containing family C	Acap1	1.65517	ArfGAP with coiled-coil, ankyrin repeat and PH domains 1	Phyhd1	1.57305	phytanoyl-CoA dioxygenase domain containing 1				Gm10405		1.69754		1.56972		1.69754		Clec7a	-1.73992	C-type lectin domain family 7, member a				Celf4	-1.67389	CUGBP, Elav-like family member 4							Olfr441	-1.68575					-1.68575					Tln2
			Btn1a1	1.70138	butyrophilin, subfamily 1, member A1	Acox3	1.53813	acyl-Coenzyme A oxidase 3, pristanoyl	Pirb	1.62604	paired Ig-like receptor B				Serpinb8		1.68411		1.5672		1.68411		Cd80	-1.80595	CD80 antigen				Aff3	-3.31948	AF4/FMR2 family, member 3							Prss37	-1.4968					-1.4968					Nelfcd
			Ccdc138	1.65669	coiled-coil domain containing 138	Acp1	1.58702	acid phosphatase 1, soluble	Ppm1k	1.66601	protein phosphatase 1K (PP2C domain containing)				Srek1		1.67891		1.60083		1.67891								Clip3	-3.30116	CAP-GLY domain containing linker protein 3							Aff3			-3.31948			-3.31948					Rpl14
			Ccl28	1.87805	chemokine (C-C motif) ligand 28	Acyp1	2.1152	acylphosphatase 1, erythrocyte (common) type	Rps12l2	1.94729	ribosomal protein S12-like 2				Slc1a4		1.67765		1.60751		1.67765								St8sia2	-3.10581	ST8 alpha-N-acetyl-neuraminide alpha-2,8-sialyltransferase 2							Clip3			-3.30116			-3.30116					Calm2
			Cep170b	1.69773	centrosomal protein 170B	Adprhl1	2.45649	ADP-ribosylhydrolase like 1	Serpinb8	1.5672	serine (or cysteine) peptidase inhibitor, clade B, member 8				Bpifc		1.67583		1.5652		1.67583								Klf13	-3.1106	Kruppel-like factor 13							Klf13			-3.1106			-3.1106					Zfp133-ps
			Copg2os2	1.89457	coatomer protein complex, subunit gamma 2, opposite strand 2	Agbl3	1.76339	ATP/GTP binding protein-like 3	Slc1a4	1.60751	solute carrier family 1 (glutamate/neutral amino acid transporter), member 4				Igsf9		1.674		1.59493		1.674								Lonrf2	-3.09031	LON peptidase N-terminal domain and ring finger 2							St8sia2			-3.10581			-3.10581					Trim25
			Creb5	1.66338	cAMP responsive element binding protein 5	Ahcy	1.55037	S-adenosylhomocysteine hydrolase	Slc4a10	2.03881	solute carrier family 4, sodium bicarbonate cotransporter-like, member 10				Dmtn		1.7088			1.55843	1.7088								Cacng4	-2.90051	calcium channel, voltage-dependent, gamma subunit 4							Lonrf2			-3.09031			-3.09031					Atxn7
			Dennd4a	1.66394	DENN/MADD domain containing 4A	Akr1c19	1.71278	aldo-keto reductase family 1, member C19	Srek1	1.60083	splicing regulatory glutamine/lysine-rich protein 1				Psme3		1.70549			1.56373	1.70549								Ttyh3	-2.90496	tweety homolog 3 (Drosophila)							Ttyh3			-2.90496			-2.90496					Btn1a1
			Dnajc19	1.63719	DnaJ (Hsp40) homolog, subfamily C, member 19	Aldh8a1	1.56511	aldehyde dehydrogenase 8 family, member A1	Tmem239	1.62168	transmembrane 239				Copg2os2		1.89457				1.89457								Bcl11b	-2.88495	B cell leukemia/lymphoma 11B							Cacng4			-2.90051			-2.90051					Tmprss3
			Dpysl5	1.55136	dihydropyrimidinase-like 5	Alkbh1	1.54338	alkB, alkylation repair homolog 1 (E, coli)	Tmprss3	1.50191	transmembrane protease, serine 3				Ccl28		1.87805				1.87805								Foxo1	-2.8215	forkhead box O1							Bcl11b			-2.88495			-2.88495					Gm10405
			Epha5	1.71264	Eph receptor A5	Amhr2	1.68093	anti-Mullerian hormone type 2 receptor	Tnfrsf9	1.49789	tumor necrosis factor receptor superfamily, member 9				Arl6ip6		1.73521				1.73521								Atp6v0a1	-2.81446	ATPase, H+ transporting, lysosomal V0 subunit A1							Foxo1			-2.8215			-2.8215					Serpinb8
			Ephb3	1.71791	Eph receptor B3	Ankrd32	1.8676	ankyrin repeat domain 32	Trim25	1.63767	tripartite motif-containing 25				Sema4c		1.72869				1.72869								Dnm1	-2.78475	dynamin 1							Atp6v0a1			-2.81446			-2.81446					Srek1
			Fam160b2	1.61094	family with sequence similarity 160, member B2	Ap3s1	1.74335	adaptor-related protein complex 3, sigma 1 subunit	Zkscan8	1.7493	zinc finger with KRAB and SCAN domains 8				Mtfr2		1.72663				1.72663								Kif21b	-2.75105	kinesin family member 21B							Dnm1			-2.78475			-2.78475					Slc1a4
			Gm10405	1.69754	predicted gene 10405	Ap4e1	1.73408	adaptor-related protein complex AP-4, epsilon 1							Il15ra		1.72014				1.72014								Scube1	-2.73722	signal peptide, CUB domain, EGF-like 1							Kif21b			-2.75105			-2.75105					Bpifc
			Gm10914	1.7066	predicted gene 10914	Arhgef19	1.62415	Rho guanine nucleotide exchange factor (GEF) 19							Ephb3		1.71791				1.71791								Zmiz1	-2.71294	zinc finger, MIZ-type containing 1							Scube1			-2.73722			-2.73722					Igsf9
			Gm626	1.70459	predicted gene 626	Arl9	1.56327	ADP-ribosylation factor-like 9							Epha5		1.71264				1.71264								Nav1	-2.68876	neuron navigator 1							Nfix			-2.71936			-2.71936					Psme3
			Golga7b	1.64616	golgi autoantigen, golgin subfamily a, 7B	Arrdc4	1.907	arrestin domain containing 4							Sema6d		1.70798				1.70798								Nfix	-2.71936	nuclear factor I/X							Zmiz1			-2.71294			-2.71294					Copg2os2
			Grik3	1.5824	glutamate receptor, ionotropic, kainate 3	Arsk	1.79153	arylsulfatase K							Ifitm7		1.70772				1.70772								Zfp536	-2.6914	zinc finger protein 536							Zfp536			-2.6914			-2.6914					Ccl28
			Hemgn	1.68088	hemogen	Art3	1.81356	ADP-ribosyltransferase 3							Gm10914		1.7066				1.7066								Ptpn1	-2.65223	protein tyrosine phosphatase, non-receptor type 1							Nav1			-2.68876			-2.68876					Arl6ip6
			Ifitm7	1.70772	interferon induced transmembrane protein 7	Asb5	1.86993	ankyrin repeat and SOCs box-containing 5							Gm626		1.70459				1.70459								Sdc3	-2.6542	syndecan 3							Gkn1			-2.667			-2.667					Sema4c
			Igsf9	1.674	immunoglobulin superfamily, member 9	Asgr1	1.82477	asialoglycoprotein receptor 1							Sept3		1.70377				1.70377								Gkn1	-2.667	gastrokine 1							Cbfa2t3			-2.66176			-2.66176					Mtfr2
			Il15ra	1.72014	interleukin 15 receptor, alpha chain	Asgr2	1.54653	asialoglycoprotein receptor 2							Skint7		1.70176				1.70176								Cbfa2t3	-2.66176	core-binding factor, runt domain, alpha subunit 2, translocated to, 3 (human)							Sdc3			-2.6542			-2.6542					Il15ra
			Itsn1	1.6674	intersectin 1 (SH3 domain protein 1A)	Astn2	1.64001	astrotactin 2							Madd		1.69925				1.69925								Ina	-2.5831	internexin neuronal intermediate filament protein, alpha							Ptpn1			-2.65223			-2.65223					Ephb3
			Kcna4	1.68623	potassium voltage-gated channel, shaker-related subfamily, member 4	Atp6v1c2	1.59162	ATPase, H+ transporting, lysosomal V1 subunit C2							Cep170b		1.69773				1.69773								Plagl1	-2.62271	pleiomorphic adenoma gene-like 1							Plagl1			-2.62271			-2.62271					Epha5
			Kif1b	1.57889	kinesin family member 1B	Auh	1.62738	AU RNA binding protein/enoyl-coenzyme A hydratase							Sp110		1.69674				1.69674								Map1b	-2.60686	microtubule-associated protein 1B							Spef2			-2.61875			-2.61875					Sema6d
			Ldlrad3	1.69547	low density lipoprotein receptor class A domain containing 3	AW492981	1.75455	expressed sequence AW492981							Ldlrad3		1.69547				1.69547								Spef2	-2.61875	sperm flagellar 2							Map1b			-2.60686			-2.60686					Ifitm7
			Madd	1.69925	MAP-kinase activating death domain	Aym1	1.55358	activator of yeast meiotic promoters 1							Bcl9		1.69505				1.69505								Csnk1e	-2.5201	casein kinase 1, epsilon							Ina			-2.5831			-2.5831					Gm10914
			Mcam	1.63272	melanoma cell adhesion molecule	B3gnt2	1.78131	UDP-GlcNAc:betaGal beta-1,3-N-acetylglucosaminyltransferase 2							Zcchc9		1.69501				1.69501								Arhgap33	-2.55248	Rho GTPase activating protein 33							Snrk			-2.56352			-2.56352					Gm626
			Ms4a4c	1.67456	membrane-spanning 4-domains, subfamily A, member 4C	Barx2	1.56346	BarH-like homeobox 2							Kcna4		1.68623				1.68623								Snrk	-2.56352	SNF related kinase							Arhgap33			-2.55248			-2.55248					Skint7
			Mtfr2	1.72663	mitochondrial fission regulator 2	Batf2	2.12798	basic leucine zipper transcription factor, ATF-like 2							Arhgef15		1.68612				1.68612								Dusp8	-2.53632	dual specificity phosphatase 8							Dusp8			-2.53632			-2.53632					Madd
			Neurl1b	1.6836	neuralized homolog 1b (Drosophila)	BB187676	1.58919	expressed sequence BB187676							Neurl1b		1.6836				1.6836								Rbfox3	-2.44173	RNA binding protein, fox-1 homolog (C, elegans) 3							Csnk1e			-2.5201			-2.5201					Cep170b
			Nufip2	1.61298	nuclear fragile X mental retardation protein interacting protein 2	BB557941	1.65033	expressed sequence BB557941							Tenm4		1.68247				1.68247								Cplx1	-2.4289	complexin 1							Rnf152			-2.49347			-2.49347					Sp110
			Pak4	1.68218	p21 protein (Cdc42/Rac)-activated kinase 4	Bgn	2.21561	biglycan							Pak4		1.68218				1.68218								Foxo6	-2.4221	forkhead box O6							Adcy1			-2.49096			-2.49096					Ldlrad3
			Plekhg3	1.60963	pleckstrin homology domain containing, family G (with RhoGef domain) member 3	Bivm	1.79572	basic, immunoglobulin-like variable motif containing							Hemgn		1.68088				1.68088								Fscn1	-2.40917	fascin homolog 1, actin bundling protein (Strongylocentrotus purpuratus)							Nrxn2			-2.49096			-2.49096					Bcl9
			Ppara	1.5719	peroxisome proliferator activated receptor alpha	Bloc1s3	1.7601	biogenesis of lysosomal organelles complex-1, subunit 3							Ubtf		1.68075				1.68075								Mapt	-2.47407	microtubule-associated protein tau							Rnf130			-2.49078			-2.49078					Zcchc9
			Psme3	1.70549	proteaseome (prosome, macropain) activator subunit 3 (PA28 gamma, Ki)	Brdt	1.80634	bromodomain, testis-specific							Ms4a4c		1.67456				1.67456								Nrxn2	-2.49096	neurexin II							Cacng2			-2.48749			-2.48749					Kcna4
			Sema4c	1.72869	sema domain, immunoglobulin domain (Ig), transmembrane domain (TM) and short cytoplasmic domain, (semaphorin) 4C	C1d	1.68994	C1D nuclear receptor co-repressor							Ung		1.67368				1.67368								Rnf130	-2.49078	ring finger protein 130							H13			-2.48441			-2.48441					Arhgef15
			Sema6d	1.70798	sema domain, transmembrane domain (TM), and cytoplasmic domain, (semaphorin) 6D	C2cd4a	1.57528	C2 calcium-dependent domain containing 4A							Itsn1		1.6674				1.6674								Ncdn	-2.42131	neurochondrin							Mapt			-2.47407			-2.47407					Neurl1b
			Serpinb8	1.68411	serine (or cysteine) peptidase inhibitor, clade B, member 8	Cacfd1	1.65757	calcium channel flower domain containing 1							Dennd4a		1.66394				1.66394								Cacng2	-2.48749	calcium channel, voltage-dependent, gamma subunit 2							Npcd			-2.44494			-2.44494					Pak4
			Sgsh	1.64395	N-sulfoglucosamine sulfohydrolase (sulfamidase)	Calml4	1.67564	calmodulin-like 4							Creb5		1.66338				1.66338								Rnf152	-2.49347	ring finger protein 152							Rbfox3			-2.44173			-2.44173					Hemgn
			Skint7	1.70176	selection and upkeep of intraepithelial T cells 7	Car10	1.87301	carbonic anhydrase 10							Wdr89		1.66304				1.66304								Slc25a23	-2.43508	solute carrier family 25 (mitochondrial carrier; phosphate carrier), member 23							Shank3			-2.43544			-2.43544					Ubtf
			Slc1a4	1.67765	solute carrier family 1 (glutamate/neutral amino acid transporter), member 4	Casp1	1.55259	caspase 1							Ccdc138		1.65669				1.65669								Clip2	-2.42967	CAP-GLY domain containing linker protein 2							Slc25a23			-2.43508			-2.43508					Ms4a4c
			Slc35f1	1.52725	solute carrier family 35, member F1	Ccdc103	1.75761	coiled-coil domain containing 103							Golga7b		1.64616				1.64616								Adcy1	-2.49096	adenylate cyclase 1							Brd3			-2.43207			-2.43207					Ung
			Sp110	1.69674	Sp110 nuclear body protein	Ccdc148	1.49765	coiled-coil domain containing 148							Sgsh		1.64395				1.64395								H13	-2.48441	histocompatibility 13							Clip2			-2.42967			-2.42967					Itsn1
			Srek1	1.67891	splicing regulatory glutamine/lysine-rich protein 1	Ccdc28a	1.65495	coiled-coil domain containing 28A							Dnajc19		1.63719				1.63719								Zc3h13	-2.38877	zinc finger CCCH type containing 13							Cplx1			-2.4289			-2.4289					Dennd4a
			Tmprss3	1.69835	transmembrane protease, serine 3	Ccdc90b	1.76395	coiled-coil domain containing 90B							Mcam		1.63272				1.63272								Npcd	-2.44494	neuronal pentraxin chromo domain							Foxo6			-2.4221			-2.4221					Creb5
			Trim25	1.72218	tripartite motif-containing 25	Ccl17	1.60615	chemokine (C-C motif) ligand 17							Auts2		1.63044				1.63044								Brd3	-2.43207	bromodomain containing 3							Ncdn			-2.42131			-2.42131					Wdr89
			Ubtf	1.68075	upstream binding transcription factor, RNA polymerase I	Ccl25	1.83076	chemokine (C-C motif) ligand 25							Nufip2		1.61298				1.61298								Shank3	-2.43544	SH3/ankyrin domain gene 3							Tbc1d5			-2.41942			-2.41942					Ccdc138
			Ung	1.67368	uracil DNA glycosylase	Ccng2	1.96021	cyclin G2							Fam160b2		1.61094				1.61094								Aplp1	-2.31216	amyloid beta (A4) precursor-like protein 1							Fscn1			-2.40917			-2.40917					Golga7b
			Wdr89	1.66304	WD repeat domain 89	Cd209d	1.63874	CD209d antigen							Plekhg3		1.60963				1.60963								Ednrb	-2.37453	endothelin receptor type B							Jph4			-2.39161			-2.39161					Sgsh
			Zcchc9	1.69501	zinc finger, CCHC domain containing 9	Cd300c	1.78849	CD300C antigen							Grik3		1.5824				1.5824								Cpne5	-2.36091	copine V							Zc3h13			-2.38877			-2.38877					Dnajc19
			Zfp133-ps	1.67825	zinc finger protein 133, pseudogene	Cd3e	1.52175	CD3 antigen, epsilon polypeptide							Kif1b		1.57889				1.57889								Wbscr17	-2.38191	Williams-Beuren syndrome chromosome region 17 homolog (human)							Pvrl1			-2.38664			-2.38664					Mcam
						Cd7	1.57239	CD7 antigen							Ppara		1.5719				1.5719								Sorcs1	-2.35854	VPS10 domain receptor protein SORCS 1							Kif3a			-2.38276			-2.38276					Nufip2
						Cd86	1.91353	CD86 antigen							Dpysl5		1.55136				1.55136								Tbc1d5	-2.41942	TBC1 domain family, member 5							Wbscr17			-2.38191			-2.38191					Fam160b2
						Cebpd	1.64626	CCAAT/enhancer binding protein (C/EBP), delta							Slc35f1		1.52725				1.52725								Jph4	-2.39161	junctophilin 4							Nr4a2			-2.38051			-2.38051					Plekhg3
						Cenpq	1.55843	centromere protein Q							Rps12l2			1.95448	1.94729	1.80384	1.95448								Hnrnpa0	-2.28115	heterogeneous nuclear ribonucleoprotein A0							Ednrb			-2.37453			-2.37453					Grik3
						Cep63	1.76085	centrosomal protein 63							Xist			2.23886		1.71644	2.23886								Pvrl1	-2.38664	poliovirus receptor-related 1							Nbr1			-2.37356			-2.37356					Kif1b
						Cetn4	1.60021	centrin 4							Rps14			1.87202		1.7203	1.87202								Vat1	-2.30093	vesicle amine transport protein 1 homolog (T californica)							Scd2			-2.36979			-2.36979					Ppara
						Cflar	1.53883	CASP8 and FADD-like apoptosis regulator							Pmfbp1			3.25088			3.25088								Kif3a	-2.38276	kinesin family member 3A							Adcy5			-2.36205			-2.36205					Dpysl5
						Cks2	1.80427	CDC28 protein kinase regulatory subunit 2							Dct			2.78275			2.78275								Dlgap3	-2.35102	discs, large (Drosophila) homolog-associated protein 3							Cpne5			-2.36091			-2.36091					Slc35f1
						Clcnkb	2.17531	chloride channel Kb							Zfp81			2.6674			2.6674								Srgap1	-2.27376	SLIT-ROBO Rho GTPase activating protein 1							Sorcs1			-2.35854			-2.35854					Rps12l2
						Clec10a	1.7199	C-type lectin domain family 10, member A							Olfr738			2.64602			2.64602								Nr4a2	-2.38051	nuclear receptor subfamily 4, group A, member 2							Lasp1			-2.35393			-2.35393					Xist
						Clk4	1.64864	CDC like kinase 4							Tln2			2.57544			2.57544								Nbr1	-2.37356	neighbor of Brca1 gene 1							Dlgap3			-2.35102			-2.35102					Rps14
						Clpsl2	1.72172	colipase-like 2							Rhobtb3			2.56993			2.56993								Clec16a	-2.35079	C-type lectin domain family 16, member A							Clec16a			-2.35079			-2.35079					Pmfbp1
						Cnep1r1	1.50761	CTD nuclear envelope phosphatase 1 regulatory subunit 1							Mtor			2.46719			2.46719								Scd2	-2.36979	stearoyl-Coenzyme A desaturase 2							Coro2b			-2.3478			-2.3478					Dct
						Commd8	1.6497	COMM domain containing 8							Adprhl1			2.45649			2.45649								Lasp1	-2.35393	LIM and SH3 protein 1							Auts2			-2.34742			-2.34742					Zfp81
						Cox15	1.79934	cytochrome c oxidase assembly protein 15							Ola1			2.41554			2.41554								Adcy5	-2.36205	adenylate cyclase 5							Cmip			-2.32741			-2.32741					Olfr738
						Crem	1.82625	cAMP responsive element modulator							Ifi27l2a			2.39208			2.39208								Coro2b	-2.3478	coronin, actin binding protein, 2B							Ppp1r9b			-2.32714			-2.32714					Rhobtb3
						Crygn	1.54832	crystallin, gamma N							Aass			2.37931			2.37931								Ppp1r9b	-2.32714	protein phosphatase 1, regulatory subunit 9B							St3gal1			-2.32118			-2.32118					Mtor
						Cstad	1.69638	CSA-conditional, T cell activation-dependent protein							Plcz1			2.35204			2.35204								Cmip	-2.32741	c-Maf inducing protein							Lmtk3			-2.31986			-2.31986					Adprhl1
						Ctla2a	2.12228	cytotoxic T lymphocyte-associated protein 2 alpha							Lrif1			2.34809			2.34809								Prkar2a	-2.26616	protein kinase, cAMP dependent regulatory, type II alpha							Cd93			-2.31963			-2.31963					Ola1
						Ctla2b	1.62635	cytotoxic T lymphocyte-associated protein 2 beta							A4galt			2.34466			2.34466								Hs3st2	-2.25933	heparan sulfate (glucosamine) 3-O-sulfotransferase 2							Hipk2			-2.31272			-2.31272					Ifi27l2a
						Cul4a	1.56872	cullin 4A							Defa-rs10			2.335			2.335								St3gal1	-2.32118	ST3 beta-galactoside alpha-2,3-sialyltransferase 1							Aplp1			-2.31216			-2.31216					Aass
						Cyp21a1	1.73191	cytochrome P450, family 21, subfamily a, polypeptide 1							Eaf2			2.32364			2.32364								Cd93	-2.31963	CD93 antigen							Prrc2a			-2.30961			-2.30961					Plcz1
						Cyp2c37	1.72121	cytochrome P450, family 2, subfamily c, polypeptide 37							Olfr470			2.27501			2.27501								Stxbp1	-2.2949	syntaxin binding protein 1							Lphn1			-2.30888			-2.30888					Lrif1
						Cyp2r1	1.52828	cytochrome P450, family 2, subfamily r, polypeptide 1							Gm2716			2.23345			2.23345								Lmtk3	-2.31986	lemur tyrosine kinase 3							Ncam1			-2.30784			-2.30784					A4galt
						Dancr	1.85208	differentiation antagonizing non-protein coding RNA							Bgn			2.21561			2.21561								Flywch1	-2.28704	FLYWCH-type zinc finger 1							Slc12a5			-2.30734			-2.30734					Defa-rs10
						Dct	2.78275	dopachrome tautomerase							Klrg1			2.18827			2.18827								Celf5	-2.28252	CUGBP, Elav-like family member 5							Scrt1			-2.30494			-2.30494					Eaf2
						Defa-rs10	2.335	defensin, alpha, related sequence 10							Zdhhc22			2.18434			2.18434								Pcyt1b	-2.26454	phosphate cytidylyltransferase 1, choline, beta isoform							Zc3h7b			-2.30341			-2.30341					Olfr470
						Dffa	1.57638	DNA fragmentation factor, alpha subunit							Clcnkb			2.17531			2.17531								Hipk2	-2.31272	homeodomain interacting protein kinase 2							Elavl3			-2.30277			-2.30277					Gm2716
						Dgkeos	1.63577	diacylglycerol kinase, epsilon, opposite strand							Top3a			2.166			2.166								Lphn1	-2.30888	latrophilin 1							Vat1			-2.30093			-2.30093					Bgn
						Dhx8	1.61611	DEAH (Asp-Glu-Ala-His) box polypeptide 8							Lix1			2.14384			2.14384								Zc3h7b	-2.30341	zinc finger CCCH type containing 7B							Sh3kbp1			-2.29772			-2.29772					Klrg1
						Dntt	1.50942	deoxynucleotidyltransferase, terminal							Snora74a			2.13238			2.13238								Dmwd	-2.2657	dystrophia myotonica-containing WD repeat motif							Stxbp1			-2.2949			-2.2949					Zdhhc22
						Dock4	1.49539	dedicator of cytokinesis 4							Batf2			2.12798			2.12798								Slc12a5	-2.30734	solute carrier family 12, member 5							Thrap3			-2.29445			-2.29445					Clcnkb
						E2f7	1.54199	E2F transcription factor 7							Ctla2a			2.12228			2.12228								Ncam1	-2.30784	neural cell adhesion molecule 1							Irgq			-2.29234			-2.29234					Top3a
						Eaf2	2.32364	ELL associated factor 2							Acyp1			2.1152			2.1152								Prrc2a	-2.30961	proline-rich coiled-coil 2A							Flywch1			-2.28704			-2.28704					Lix1
						Ebag9	1.56183	estrogen receptor-binding fragment-associated gene 9							H2-Eb1			2.11413			2.11413								Sh3kbp1	-2.29772	SH3-domain kinase binding protein 1							Jph3			-2.28636			-2.28636					Snora74a
						Efcab2	1.6713	EF-hand calcium binding domain 2							Trio			2.10297			2.10297								Scrt1	-2.30494	scratch homolog 1, zinc finger protein (Drosophila)							Mapk8ip3			-2.28312			-2.28312					Batf2
						Eif3j1	1.50598	eukaryotic translation initiation factor 3, subunit J1							Slc35a3			2.09298			2.09298								Elavl3	-2.30277	ELAV (embryonic lethal, abnormal vision, Drosophila)-like 3 (Hu antigen C)							Celf5			-2.28252			-2.28252					Ctla2a
						Epc1	1.97939	enhancer of polycomb homolog 1 (Drosophila)							Pkd1l3			2.09146			2.09146								Jph3	-2.28636	junctophilin 3							Hnrnpa0			-2.28115			-2.28115					Acyp1
						Ermard	1.58021	ER membrane associated RNA degradation							Zfp960			2.07705			2.07705								Sh3pxd2b	-2.27791	SH3 and PX domains 2B							Sh3pxd2b			-2.27791			-2.27791					H2-Eb1
						Eva1a	1.69452	eva-1 homolog A (C, elegans)							Olfr332			2.05147			2.05147								Prkcg	-2.23551	protein kinase C, gamma							Srgap1			-2.27376			-2.27376					Trio
						Evx2	1.52604	even skipped homeotic gene 2 homolog							Tmem128			2.05047			2.05047								Soga1	-2.20415	suppressor of glucose, autophagy associated 1							Prkar2a			-2.26616			-2.26616					Slc35a3
						Exd1	1.79813	exonuclease 3'-5' domain containing 1							Gm5			2.04871			2.04871								Mapk8ip3	-2.28312	mitogen-activated protein kinase 8 interacting protein 3							Dmwd			-2.2657			-2.2657					Pkd1l3
						F9	2.0292	coagulation factor IX							Fbn1			2.03714			2.03714								Irgq	-2.29234	immunity-related GTPase family, Q							Ackr1			-2.26488			-2.26488					Zfp960
						Fam13c	1.74705	family with sequence similarity 13, member C							Meig1			2.03624			2.03624								Thrap3	-2.29445	thyroid hormone receptor associated protein 3							Pcyt1b			-2.26454			-2.26454					Olfr332
						Fam183b	1.75079	family with sequence similarity 183, member B							Smim3			2.03407			2.03407								Ank3	-2.23526	ankyrin 3, epithelial							Rcor1			-2.26088			-2.26088					Tmem128
						Fam35a	1.71961	family with sequence similarity 35, member A							Rnu2-10			2.0295			2.0295								Pcdha12	-2.22362	protocadherin alpha 12							Hs3st2			-2.25933			-2.25933					Gm5
						Fam63a	1.57347	family with sequence similarity 63, member A							F9			2.0292			2.0292								Setd1b	-2.20339	SET domain containing 1B							Camk2b			-2.24487			-2.24487					Fbn1
						Fam76b	1.5418	family with sequence similarity 76, member B							Shroom3			2.01239			2.01239								Rcor1	-2.26088	REST corepressor 1							Ankrd11			-2.2433			-2.2433					Meig1
						Fam92b	1.6278	family with sequence similarity 92, member B							Luzp1			2.00891			2.00891								Ackr1	-2.26488	atypical chemokine receptor 1 (Duffy blood group)							Rnf157			-2.24186			-2.24186					Smim3
						Fastkd5	1.58483	FAST kinase domains 5							Hbp1			2.00628			2.00628								Rnf157	-2.24186	ring finger protein 157							Nefm			-2.23954			-2.23954					Rnu2-10
						Fbn1	2.03714	fibrillin 1							Gm5132			2.0029			2.0029								Hdac4	-2.18098	histone deacetylase 4							Prkcg			-2.23551			-2.23551					F9
						Fbxl20	1.79528	F-box and leucine-rich repeat protein 20							Rhbdl2			1.99514			1.99514								Arhgap31	-2.19834	Rho GTPase activating protein 31							Ank3			-2.23526			-2.23526					Shroom3
						Fbxo39	1.97076	F-box protein 39							Gm3448			1.99152			1.99152								Cdh13	-2.22703	cadherin 13							Cdh13			-2.22703			-2.22703					Luzp1
						Ffar3	1.83792	free fatty acid receptor 3							Mzt1			1.98642			1.98642								Camk2b	-2.24487	calcium/calmodulin-dependent protein kinase II, beta							Ntrk2			-2.22607			-2.22607					Hbp1
						Fgf14	1.62854	fibroblast growth factor 14							Gmnn			1.9826			1.9826								Slc17a7	-2.16323	solute carrier family 17 (sodium-dependent inorganic phosphate cotransporter), member 7							Tbc1d16			-2.22473			-2.22473					Gm5132
						Flg	1.65544	filaggrin							Gm13271			1.98169			1.98169								Ankrd11	-2.2433	ankyrin repeat domain 11							Ldoc1l			-2.22397			-2.22397					Rhbdl2
						Fzd3	1.64982	frizzled homolog 3 (Drosophila)							Nup214			1.98124			1.98124								Nefm	-2.23954	neurofilament, medium polypeptide							Pcdha12			-2.22362			-2.22362					Gm3448
						G2e3	1.59777	G2/M-phase specific E3 ubiquitin ligase							Epc1			1.97939			1.97939								Grin1	-2.19235	glutamate receptor, ionotropic, NMDA1 (zeta 1)							Mdga1			-2.22256			-2.22256					Mzt1
						Gabre	1.79147	gamma-aminobutyric acid (GABA) A receptor, subunit epsilon							Rps27a			1.97591			1.97591								Pacs1	-2.18037	phosphofurin acidic cluster sorting protein 1							Fbf1			-2.20891			-2.20891					Gmnn
						Galnt7	1.6027	UDP-N-acetyl-alpha-D-galactosamine: polypeptide N-acetylgalactosaminyltransferase 7							Fbxo39			1.97076			1.97076								Mdga1	-2.22256	MAM domain containing glycosylphosphatidylinositol anchor 1							Sptan1			-2.20863			-2.20863					Gm13271
						Gas2	1.73846	growth arrest specific 2							Gm15413			1.96344			1.96344								Ntrk2	-2.22607	neurotrophic tyrosine kinase, receptor, type 2							Smarca4			-2.20795			-2.20795					Nup214
						Gemin6	1.7338	gem (nuclear organelle) associated protein 6							Trappc13			1.96327			1.96327								Rnf123	-2.16211	ring finger protein 123							Fbxo41			-2.20785			-2.20785					Epc1
						Gimap4	1.72628	GTPase, IMAP family member 4							Oca2			1.96084			1.96084								Ldoc1l	-2.22397	leucine zipper, down-regulated in cancer 1-like							Soga1			-2.20415			-2.20415					Rps27a
						Glp2r	1.68458	glucagon-like peptide 2 receptor							Ccng2			1.96021			1.96021								Ddn	-2.17914	dendrin							Setd1b			-2.20339			-2.20339					Fbxo39
						Gm10827	1.67949	predicted gene 10827							Vmn1r48			1.95509			1.95509								Irf2bp1	-2.18929	interferon regulatory factor 2 binding protein 1							Pip4k2b			-2.19979			-2.19979					Gm15413
						Gm11213	1.6993	predicted gene 11213							Gm9992			1.94663			1.94663								Pip4k2b	-2.19979	phosphatidylinositol-5-phosphate 4-kinase, type II, beta							Arhgap31			-2.19834			-2.19834					Trappc13
						Gm11627	1.80218	predicted gene 11627							Hist1h1t			1.94461			1.94461								Tbc1d16	-2.22473	TBC1 domain family, member 16							Zdhhc9			-2.1946			-2.1946					Oca2
						Gm11744	1.59924	predicted gene 11744							Gm6712			1.944			1.944								Zfpm1	-2.12809	zinc finger protein, multitype 1							Grin1			-2.19235			-2.19235					Ccng2
						Gm12992	1.56763	predicted gene 12992							Rprd1b			1.94026			1.94026								Fbf1	-2.20891	Fas (TNFRSF6) binding factor 1							Irf2bp1			-2.18929			-2.18929					Vmn1r48
						Gm13152	1.53393	predicted gene 13152							Raet1b			1.92855			1.92855								Smarca4	-2.20795	SWI/SNF related, matrix associated, actin dependent regulator of chromatin, subfamily a, member 4							Unc5a			-2.18923			-2.18923					Gm9992
						Gm13180	1.56862	predicted gene 13180							Tmem156			1.92776			1.92776								Samd14	-2.18484	sterile alpha motif domain containing 14							Samd14			-2.18484			-2.18484					Hist1h1t
						Gm13271	1.98169	predicted gene 13271							Nox1			1.92714			1.92714								Sptan1	-2.20863	spectrin alpha, non-erythrocytic 1							Hdac4			-2.18098			-2.18098					Gm6712
						Gm14326	1.74821	predicted gene 14326							Prim2			1.92463			1.92463								Fbxo41	-2.20785	F-box protein 41							Tm9sf4			-2.18072			-2.18072					Rprd1b
						Gm14635	1.51727	predicted gene 14635							Pdia2			1.91852			1.91852								Csdc2	-2.09641	cold shock domain containing C2, RNA binding							Pacs1			-2.18037			-2.18037					Raet1b
						Gm15413	1.96344	predicted gene 15413							Mgst2			1.9138			1.9138								Scamp2	-2.16658	secretory carrier membrane protein 2							Ddn			-2.17914			-2.17914					Tmem156
						Gm1631	1.83183	predicted gene 1631							Cd86			1.91353			1.91353								Ankrd50	-2.15673	ankyrin repeat domain 50							Nefh			-2.17821			-2.17821					Nox1
						Gm2347	1.5204	predicted gene 2347							Gzmk			1.90715			1.90715								Zdhhc9	-2.1946	zinc finger, DHHC domain containing 9							Scmh1			-2.17819			-2.17819					Prim2
						Gm2716	2.23345	predicted gene 2716							Arrdc4			1.907			1.907								Chd2	-2.14578	chromodomain helicase DNA binding protein 2							Satb1			-2.17337			-2.17337					Pdia2
						Gm3448	1.99152	predicted gene 3448							Tmem243			1.90368			1.90368								Scmh1	-2.17819	sex comb on midleg homolog 1							Gatsl2			-2.17081			-2.17081					Mgst2
						Gm3858	1.78054	predicted gene 3858							Gm4200			1.89552			1.89552								Apbb2	-2.16895	amyloid beta (A4) precursor protein-binding, family B, member 2							Apbb2			-2.16895			-2.16895					Cd86
						Gm4200	1.89552	predicted gene 4200							Olfr1349			1.89094			1.89094								Unc5a	-2.18923	unc-5 homolog A (C, elegans)							Col4a2			-2.16753			-2.16753					Gzmk
						Gm4342	1.58094	predicted gene 4342							Pygm			1.89046			1.89046								Tm9sf4	-2.18072	transmembrane 9 superfamily protein member 4							Scamp2			-2.16658			-2.16658					Arrdc4
						Gm4470	1.53104	predicted gene 4470							Aaed1			1.88878			1.88878								Gatsl2	-2.17081	GATS protein-like 2							Dpysl3			-2.16337			-2.16337					Tmem243
						Gm5	2.04871	predicted gene 5							Tiparp			1.88347			1.88347								Satb1	-2.17337	special AT-rich sequence binding protein 1							Slc17a7			-2.16323			-2.16323					Gm4200
						Gm5132	2.0029	predicted gene 5132							Zfp955b			1.88324			1.88324								Nefh	-2.17821	neurofilament, heavy polypeptide							Trim62			-2.16279			-2.16279					Olfr1349
						Gm5665	1.68043	predicted gene 5665							Car10			1.87301			1.87301								Wnt7b	-2.05139	wingless-related MMTV integration site 7B							Rnf123			-2.16211			-2.16211					Pygm
						Gm6712	1.944	predicted gene 6712							Asb5			1.86993			1.86993								Arc	-2.12867	activity regulated cytoskeletal-associated protein							Camsap1			-2.16165			-2.16165					Aaed1
						Gm9258	1.53829	predicted gene 9258							Hbq1b			1.86947			1.86947								Actg1	-2.11224	actin, gamma, cytoplasmic 1							Atn1			-2.16064			-2.16064					Tiparp
						Gm9908	1.58817	predicted gene 9908							Ankrd32			1.8676			1.8676								Palm2	-2.12556	paralemmin 2							Ankrd50			-2.15673			-2.15673					Zfp955b
						Gm9992	1.94663	predicted gene 9992							Insl6			1.85703			1.85703								Col4a2	-2.16753	collagen, type IV, alpha 2							Hip1			-2.15028			-2.15028					Car10
						Gmnn	1.9826	geminin							Dancr			1.85208			1.85208								Cx3cl1	-2.12075	chemokine (C-X3-C motif) ligand 1							Gpr56			-2.15027			-2.15027					Asb5
						Gpn3	1.73686	GPN-loop GTPase 3							Tulp1			1.8398			1.8398								Irak1	-2.06936	interleukin-1 receptor-associated kinase 1							Disp2			-2.14955			-2.14955					Hbq1b
						Guca1a	1.66445	guanylate cyclase activator 1a (retina)							Ffar3			1.83792			1.83792								Camsap1	-2.16165	calmodulin regulated spectrin-associated protein 1							Sema6c			-2.14918			-2.14918					Ankrd32
						Gzmk	1.90715	granzyme K							Nova1			1.83612			1.83612								Dpysl3	-2.16337	dihydropyrimidinase-like 3							Efcab4a			-2.14906			-2.14906					Insl6
						H2-Eb1	2.11413	histocompatibility 2, class II antigen E beta							Lypd6			1.83436			1.83436								Trim62	-2.16279	tripartite motif-containing 62							Chd2			-2.14578			-2.14578					Dancr
						Hbp1	2.00628	high mobility group box transcription factor 1							Gm1631			1.83183			1.83183								Gpr56	-2.15027	G protein-coupled receptor 56							Atp1b2			-2.13868			-2.13868					Tulp1
						Hbq1b	1.86947	hemoglobin, theta 1B							Ccl25			1.83076			1.83076								Rnf165	-2.13254	ring finger protein 165							Bcr			-2.13687			-2.13687					Ffar3
						Hdac7	1.5204	histone deacetylase 7							Tmem161b			1.83062			1.83062								Atn1	-2.16064	atrophin 1							Rnf165			-2.13254			-2.13254					Nova1
						Hdc	1.57368	histidine decarboxylase							Crem			1.82625			1.82625								Adcyap1r1	-2.08471	adenylate cyclase activating polypeptide 1 receptor 1							Sf1			-2.13068			-2.13068					Lypd6
						Hemt1	1.71688	hematopoietic cell transcript 1							Wdfy3			1.82617			1.82617								Disp2	-2.14955	dispatched homolog 2 (Drosophila)							Prkcb			-2.12938			-2.12938					Gm1631
						Hfe	1.53471	hemochromatosis							Asgr1			1.82477			1.82477								Grn	-2.10616	granulin							Arc			-2.12867			-2.12867					Ccl25
						Hist1h1t	1.94461	histone cluster 1, H1t							Lgr6			1.82293			1.82293								Epb4,1l4a	-2.09695	erythrocyte protein band 4,1-like 4a							Zfpm1			-2.12809			-2.12809					Tmem161b
						Hist1h3f	1.59345	histone cluster 1, H3f							Zmynd12			1.81906			1.81906								Hip1	-2.15028	huntingtin interacting protein 1							Dag1			-2.12626			-2.12626					Crem
						Hlx	1.7624	H2,0-like homeobox							Proca1			1.81451			1.81451								Sema6c	-2.14918	sema domain, transmembrane domain (TM), and cytoplasmic domain, (semaphorin) 6C							Palm2			-2.12556			-2.12556					Wdfy3
						Hoxa7	1.68709	homeobox A7							Art3			1.81356			1.81356								Efcab4a	-2.14906	EF-hand calcium binding domain 4A							Cx3cl1			-2.12075			-2.12075					Asgr1
						Hspb9	1.62314	heat shock protein, alpha-crystallin-related, B9							Nmb			1.81329			1.81329								Atp1b2	-2.13868	ATPase, Na+/K+ transporting, beta 2 polypeptide							Syt1			-2.11493			-2.11493					Lgr6
						Hspg2	1.81006	perlecan (heparan sulfate proteoglycan 2)							Zfp932			1.81171			1.81171								Slc41a1	-2.1006	solute carrier family 41, member 1							Actg1			-2.11224			-2.11224					Zmynd12
						Hydin	1.75232	HYDIN, axonemal central pair apparatus protein							Hspg2			1.81006			1.81006								Tmem132b	-2.10815	transmembrane protein 132B							Celf1			-2.11168			-2.11168					Proca1
						Icmt	1.52964	isoprenylcysteine carboxyl methyltransferase							Brdt			1.80634			1.80634								Bcr	-2.13687	breakpoint cluster region							Wdr26			-2.10868			-2.10868					Art3
						Ifi27l2a	2.39208	interferon, alpha-inducible protein 27 like 2A							Rab26os			1.8057			1.8057								Dag1	-2.12626	dystroglycan 1							Tmem132b			-2.10815			-2.10815					Nmb
						Immp2l	1.70562	IMP2 inner mitochondrial membrane peptidase-like (S, cerevisiae)							Cks2			1.80427			1.80427								Prkcb	-2.12938	protein kinase C, beta							Grn			-2.10616			-2.10616					Zfp932
						Ino80c	1.77202	INO80 complex subunit C							Lgals3			1.80365			1.80365								Ptpn9	-2.04566	protein tyrosine phosphatase, non-receptor type 9							Dmtn			-2.10544			-2.10544					Hspg2
						Insl6	1.85703	insulin-like 6							Gm11627			1.80218			1.80218								Kcng1	-2.09798	potassium voltage-gated channel, subfamily G, member 1							Fam57b			-2.10349			-2.10349					Brdt
						Insm2	1.57683	insulinoma-associated 2							Macrod2			1.79959			1.79959								Sf1	-2.13068	splicing factor 1							Nedd4			-2.1017			-2.1017					Rab26os
						Iqcf1	1.66137	IQ motif containing F1							Cox15			1.79934			1.79934								Rnf26	-2.0403	ring finger protein 26							Arpp21			-2.10075			-2.10075					Cks2
						Irx3os	1.61969	iroquois homeobox 3, opposite strand							Exd1			1.79813			1.79813								Sbk1	-2.08219	SH3-binding kinase 1							Slc41a1			-2.1006			-2.1006					Lgals3
						Itgb3bp	1.6214	integrin beta 3 binding protein (beta3-endonexin)							Kcnmb2			1.7958			1.7958								Gp1bb	-2.01696	glycoprotein Ib, beta polypeptide							Taok1			-2.09929			-2.09929					Gm11627
						Itpkb	1.51209	inositol 1,4,5-trisphosphate 3-kinase B							Bivm			1.79572			1.79572								Fam57b	-2.10349	family with sequence similarity 57, member B							Kcng1			-2.09798			-2.09798					Macrod2
						Jmjd1c	1.68048	jumonji domain containing 1C							Fbxl20			1.79528			1.79528								Sema4g	-2.08917	sema domain, immunoglobulin domain (Ig), transmembrane domain (TM) and short cytoplasmic domain, (semaphorin) 4G							Atp9a			-2.09784			-2.09784					Cox15
						Katnbl1	1.6083	katanin p80 subunit B like 1							Krt2			1.79473			1.79473								Phf21a	-2.08039	PHD finger protein 21A							Eif4ebp2			-2.09699			-2.09699					Exd1
						Kcnmb2	1.7958	potassium large conductance calcium-activated channel, subfamily M, beta member 2							Lipt2			1.79455			1.79455								Taok1	-2.09929	TAO kinase 1							Epb4,1l4a			-2.09695			-2.09695					Kcnmb2
						Kidins220	1.50194	kinase D-interacting substrate 220							Pabpc5			1.79369			1.79369								Syt1	-2.11493	synaptotagmin I							Csdc2			-2.09641			-2.09641					Bivm
						Klk10	1.63388	kallikrein related-peptidase 10							Zkscan7			1.79337			1.79337								Nedd4	-2.1017	neural precursor cell expressed, developmentally down-regulated 4							Syn1			-2.09538			-2.09538					Fbxl20
						Klrg1	2.18827	killer cell lectin-like receptor subfamily G, member 1							Arsk			1.79153			1.79153								Prkar1b	-2.03207	protein kinase, cAMP dependent regulatory, type I beta							Ube3b			-2.09093			-2.09093					Krt2
						Krt2	1.79473	keratin 2							Gabre			1.79147			1.79147								Celf1	-2.11168	CUGBP, Elav-like family member 1							Fam163b			-2.09025			-2.09025					Lipt2
						Krtap19-5	1.56358	keratin associated protein 19-5							Cd300c			1.78849			1.78849								Wdr26	-2.10868	WD repeat domain 26							Sema4g			-2.08917			-2.08917					Pabpc5
						Ksr2	1.60388	kinase suppressor of ras 2							Zdhhc20			1.78762			1.78762								Ttll12	-2.08651	tubulin tyrosine ligase-like family, member 12							Scrn1			-2.08869			-2.08869					Zkscan7
						Lepr	1.78319	leptin receptor							Pstpip2			1.78669			1.78669								Prrt2	-2.07635	proline-rich transmembrane protein 2							Ttll12			-2.08651			-2.08651					Arsk
						Lgals3	1.80365	lectin, galactose binding, soluble 3							Lepr			1.78319			1.78319								Ddah1	-2.06432	dimethylarginine dimethylaminohydrolase 1							Ptprt			-2.08613			-2.08613					Gabre
						Lgals4	1.67824	lectin, galactose binding, soluble 4							B3gnt2			1.78131			1.78131								Map3k11	-2.07937	mitogen-activated protein kinase kinase kinase 11							Igfbp5			-2.08492			-2.08492					Cd300c
						Lgr6	1.82293	leucine-rich repeat-containing G protein-coupled receptor 6							Gm3858			1.78054			1.78054								Atp9a	-2.09784	ATPase, class II, type 9A							Lsamp			-2.08486			-2.08486					Zdhhc20
						Lhx1os	1.65274	LIM homeobox 1, opposite strand							Olfr1211			1.77912			1.77912								Atat1	-1.98822	alpha tubulin acetyltransferase 1							Adcyap1r1			-2.08471			-2.08471					Pstpip2
						Lipt2	1.79455	lipoyl(octanoyl) transferase 2 (putative)							Rnu3b1			1.77903			1.77903								Arpp21	-2.10075	cyclic AMP-regulated phosphoprotein, 21							Zfp618			-2.08464			-2.08464					Lepr
						Lix1	2.14384	limb expression 1 homolog (chicken)							Marc1			1.77803			1.77803								Fam163b	-2.09025	family with sequence similarity 163, member B							Tenm4			-2.08382			-2.08382					B3gnt2
						Loxl2	1.53185	lysyl oxidase-like 2							Zfp787			1.77594			1.77594								Syn1	-2.09538	synapsin I							Sbk1			-2.08219			-2.08219					Gm3858
						Lrif1	2.34809	ligand dependent nuclear receptor interacting factor 1							Msh5			1.77305			1.77305								Brsk1	-2.05193	BR serine/threonine kinase 1							Ubap2			-2.0814			-2.0814					Olfr1211
						Luzp1	2.00891	leucine zipper protein 1							Ino80c			1.77202			1.77202								Eif4ebp2	-2.09699	eukaryotic translation initiation factor 4E binding protein 2							Phf21a			-2.08039			-2.08039					Rnu3b1
						Lypd6	1.83436	LY6/PLAUR domain containing 6							Zcwpw2			1.77085			1.77085								Kcnma1	-2.06701	potassium large conductance calcium-activated channel, subfamily M, alpha member 1							Map3k11			-2.07937			-2.07937					Marc1
						Macrod2	1.79959	MACRO domain containing 2							Rn18s			1.77074			1.77074								Ube3b	-2.09093	ubiquitin protein ligase E3B							Prrt2			-2.07635			-2.07635					Zfp787
						Magef1	1.68323	melanoma antigen family F, 1							Mnd1			1.77035			1.77035								Scrn1	-2.08869	secernin 1							Ablim1			-2.07596			-2.07596					Msh5
						Man2c1os	1.5941	mannosidase, alpha, class 2C, member 1, opposite strand							Ssbp1			1.76663			1.76663								Ubap2	-2.0814	ubiquitin-associated protein 2							Unc5c			-2.07277			-2.07277					Ino80c
						Marc1	1.77803	mitochondrial amidoxime reducing component 1							Serpina11			1.76499			1.76499								Lsamp	-2.08486	limbic system-associated membrane protein							Ncoa1			-2.07255			-2.07255					Zcwpw2
						Mdh1b	1.67846	malate dehydrogenase 1B, NAD (soluble)							Ccdc90b			1.76395			1.76395								Igfbp5	-2.08492	insulin-like growth factor binding protein 5							Irak1			-2.06936			-2.06936					Rn18s
						Meig1	2.03624	meiosis expressed gene 1							Agbl3			1.76339			1.76339								Ptprt	-2.08613	protein tyrosine phosphatase, receptor type, T							Nyap1			-2.06906			-2.06906					Mnd1
						Mettl18	1.66103	methyltransferase like 18							Hlx			1.7624			1.7624								Zfp618	-2.08464	zinc finger protein 618							Kcnma1			-2.06701			-2.06701					Ssbp1
						Mettl21a	1.57145	methyltransferase like 21A							Olfr156			1.76188			1.76188								Fbxw8	-2.00364	F-box and WD-40 domain protein 8							Glg1			-2.0663			-2.0663					Serpina11
						Mettl6	1.66072	methyltransferase like 6							Cep63			1.76085			1.76085								Kif1a	-2.05079	kinesin family member 1A							Dtx1			-2.06571			-2.06571					Ccdc90b
						Mgst2	1.9138	microsomal glutathione S-transferase 2							Bloc1s3			1.7601			1.7601								Nyap1	-2.06906	neuronal tyrosine-phosphorylated phosphoinositide 3-kinase adaptor 1							Ddah1			-2.06432			-2.06432					Agbl3
						Mnd1	1.77035	meiotic nuclear divisions 1 homolog (S, cerevisiae)							Myl3			1.75925			1.75925								Lrp10	-2.04516	low-density lipoprotein receptor-related protein 10							Ttbk1			-2.06232			-2.06232					Hlx
						Mroh2a	1.66832	maestro heat-like repeat family member 2A							Raver2			1.75843			1.75843								Unc5c	-2.07277	unc-5 homolog C (C, elegans)							Kpna6			-2.06159			-2.06159					Olfr156
						Mrpl41	1.63756	mitochondrial ribosomal protein L41							Ccdc103			1.75761			1.75761								Pnmal2	-2.05566	PNMA-like 2							Abcg4			-2.05914			-2.05914					Cep63
						Msh5	1.77305	mutS homolog 5 (E, coli)							AW492981			1.75455			1.75455								Ablim1	-2.07596	actin-binding LIM protein 1							Pnmal2			-2.05566			-2.05566					Bloc1s3
						Mt4	1.73413	metallothionein 4							Wfdc2			1.75403			1.75403								Glg1	-2.0663	golgi apparatus protein 1							Cplx2			-2.05322			-2.05322					Myl3
						Mtmr3	1.5202	myotubularin related protein 3							Hydin			1.75232			1.75232								Ncoa1	-2.07255	nuclear receptor coactivator 1							Ppm1l			-2.05204			-2.05204					Raver2
						Mtor	2.46719	mechanistic target of rapamycin (serine/threonine kinase)							Olfr122			1.75101			1.75101								Mast4	-2.04329	microtubule associated serine/threonine kinase family member 4							Brsk1			-2.05193			-2.05193					Ccdc103
						Muc20	1.5426	mucin 20							Fam183b			1.75079			1.75079								Cplx2	-2.05322	complexin 2							Wnt7b			-2.05139			-2.05139					AW492981
						Myl3	1.75925	myosin, light polypeptide 3							Tnfrsf14			1.75062			1.75062								Dtx1	-2.06571	deltex 1 homolog (Drosophila)							Kif1a			-2.05079			-2.05079					Wfdc2
						Mzt1	1.98642	mitotic spindle organizing protein 1							Zfp352			1.75029			1.75029								Ttbk1	-2.06232	tau tubulin kinase 1							Zcchc2			-2.04949			-2.04949					Hydin
						Nanos3	1.51176	nanos homolog 3 (Drosophila)							Gm14326			1.74821			1.74821								Mapre1	-2.01932	microtubule-associated protein, RP/EB family, member 1							Ptpn9			-2.04566			-2.04566					Olfr122
						Nat2	1.63337	N-acetyltransferase 2 (arylamine N-acetyltransferase)							Vsig2			1.74786			1.74786								Abcg4	-2.05914	ATP-binding cassette, sub-family G (WHITE), member 4							Ppfia3			-2.04531			-2.04531					Fam183b
						Nf1	1.70744	neurofibromatosis 1							Fam13c			1.74705			1.74705								Kpna6	-2.06159	karyopherin (importin) alpha 6							Lrp10			-2.04516			-2.04516					Tnfrsf14
						Nmb	1.81329	neuromedin B							Xrcc6bp1			1.74339			1.74339								Tmem229b	-2.03481	transmembrane protein 229B							Mast4			-2.04329			-2.04329					Zfp352
						Nme1	1.49698	NME/NM23 nucleoside diphosphate kinase 1							Ap3s1			1.74335			1.74335								Dscaml1	-2.02145	Down syndrome cell adhesion molecule like 1							Thra			-2.04234			-2.04234					Gm14326
						Nol4	1.59643	nucleolar protein 4							Rheb			1.74058			1.74058								Tspan9	-1.94045	tetraspanin 9							Rapgefl1			-2.0422			-2.0422					Vsig2
						Nova1	1.83612	neuro-oncological ventral antigen 1							Gas2			1.73846			1.73846								Arhgdia	-2.0192	Rho GDP dissociation inhibitor (GDI) alpha							Rnf26			-2.0403			-2.0403					Fam13c
						Nox1	1.92714	NADPH oxidase 1							Gpn3			1.73686			1.73686								Sox4	-2.02537	SRY (sex determining region Y)-box 4							Afap1			-2.03838			-2.03838					Xrcc6bp1
						Nr1d2	1.72475	nuclear receptor subfamily 1, group D, member 2							Ptgr1			1.7361			1.7361								Tbc1d10b	-2.01914	TBC1 domain family, member 10b							Usp13			-2.03683			-2.03683					Ap3s1
						Nudcd2	1.58668	NudC domain containing 2							Mt4			1.73413			1.73413								Lpin2	-2.01255	lipin 2							Pacsin1			-2.03643			-2.03643					Rheb
						Nup214	1.98124	nucleoporin 214							Ap4e1			1.73408			1.73408								Fgd1	-2.02827	FYVE, RhoGEF and PH domain containing 1							Dlgap1			-2.03491			-2.03491					Gas2
						Nupr1l	1.64123	nuclear protein transcriptional regulator 1 like							Gemin6			1.7338			1.7338								Zcchc2	-2.04949	zinc finger, CCHC domain containing 2							Tmem229b			-2.03481			-2.03481					Gpn3
						Oca2	1.96084	oculocutaneous albinism II							Cyp21a1			1.73191			1.73191								Ppm1l	-2.05204	protein phosphatase 1 (formerly 2C)-like							Atp13a2			-2.03373			-2.03373					Ptgr1
						Ola1	2.41554	Obg-like ATPase 1							Pifo			1.72952			1.72952								Dlgap1	-2.03491	discs, large (Drosophila) homolog-associated protein 1							Prkar1b			-2.03207			-2.03207					Mt4
						Olfr103	1.67129	olfactory receptor 103							Rpl35			1.72664			1.72664								Tecr	-1.97978	trans-2,3-enoyl-CoA reductase							Fgd1			-2.02827			-2.02827					Ap4e1
						Olfr1143	1.68018	olfactory receptor 1143							Gimap4			1.72628			1.72628								Ppfia3	-2.04531	protein tyrosine phosphatase, receptor type, f polypeptide (PTPRF), interacting protein (liprin), alpha 3							Apba1			-2.02804			-2.02804					Gemin6
						Olfr1211	1.77912	olfactory receptor 1211							Nr1d2			1.72475			1.72475								Dcx	-2.02247	doublecortin							Klf7			-2.0279			-2.0279					Cyp21a1
						Olfr122	1.75101	olfactory receptor 122							Tbc1d21			1.7228			1.7228								Ache	-1.99624	acetylcholinesterase							Phyhip			-2.02789			-2.02789					Pifo
						Olfr1349	1.89094	olfactory receptor 1349							Clpsl2			1.72172			1.72172								ND2	-2.02423	NADH dehydrogenase subunit 2							Olfm1			-2.02673			-2.02673					Rpl35
						Olfr1402	1.62472	olfactory receptor 1402							Cyp2c37			1.72121			1.72121								Rapgefl1	-2.0422	Rap guanine nucleotide exchange factor (GEF)-like 1							Flt1			-2.02668			-2.02668					Gimap4
						Olfr156	1.76188	olfactory receptor 156							Zfp740			1.7206			1.7206								Dnajc16	-1.93229	DnaJ (Hsp40) homolog, subfamily C, member 16							Atp1a3			-2.02575			-2.02575					Nr1d2
						Olfr319	1.70855	olfactory receptor 319							Clec10a			1.7199			1.7199								Thra	-2.04234	thyroid hormone receptor alpha							Sox4			-2.02537			-2.02537					Tbc1d21
						Olfr332	2.05147	olfactory receptor 332							Fam35a			1.71961			1.71961								Olfm1	-2.02673	olfactomedin 1							ND2			-2.02423			-2.02423					Clpsl2
						Olfr470	2.27501	olfactory receptor 470							Hemt1			1.71688			1.71688								Mapk10	-1.99604	mitogen-activated protein kinase 10							Arhgap23			-2.02357			-2.02357					Cyp2c37
						Olfr48	1.52817	olfactory receptor 48							Akr1c19			1.71278			1.71278								Hk1	-2.01698	hexokinase 1							Prex1			-2.02257			-2.02257					Zfp740
						Olfr522	1.65066	olfactory receptor 522							Atp1a3			1.71154			1.71154								CYTB	-2.00417	cytochrome b							Dcx			-2.02247			-2.02247					Clec10a
						Olfr738	2.64602	olfactory receptor 738							Olfr319			1.70855			1.70855								Afap1	-2.03838	actin filament associated protein 1							Dscaml1			-2.02145			-2.02145					Fam35a
						Olfr94	1.67412	olfactory receptor 94							Nf1			1.70744			1.70744								Zic1	-1.89874	zinc finger protein of the cerebellum 1							Mapre1			-2.01932			-2.01932					Hemt1
						Osgin1	1.67778	oxidative stress induced growth inhibitor 1							Immp2l			1.70562			1.70562								Atp13a2	-2.03373	ATPase type 13A2							Arhgdia			-2.0192			-2.0192					Akr1c19
						Pabpc5	1.79369	poly(A) binding protein, cytoplasmic 5							Ppih			1.70165			1.70165								Usp13	-2.03683	ubiquitin specific peptidase 13 (isopeptidase T-3)							Tbc1d10b			-2.01914			-2.01914					Olfr319
						Pdia2	1.91852	protein disulfide isomerase associated 2							Ren1			1.69981			1.69981								Lrrc4b	-2.01027	leucine rich repeat containing 4B							Myo18a			-2.01812			-2.01812					Nf1
						Pifo	1.72952	primary cilia formation							Gm11213			1.6993			1.6993								Pacsin1	-2.03643	protein kinase C and casein kinase substrate in neurons 1							Kcnc4			-2.01801			-2.01801					Immp2l
						Pkd1l3	2.09146	polycystic kidney disease 1 like 3							Rasl11a			1.69712			1.69712								Phyhip	-2.02789	phytanoyl-CoA hydroxylase interacting protein							Rab11fip5			-2.01739			-2.01739					Ppih
						Plcz1	2.35204	phospholipase C, zeta 1							Sap30			1.69663			1.69663								Kcnk3	-1.99552	potassium channel, subfamily K, member 3							Hk1			-2.01698			-2.01698					Ren1
						Pmfbp1	3.25088	polyamine modulated factor 1 binding protein 1							Cstad			1.69638			1.69638								Paqr4	-1.9983	progestin and adipoQ receptor family member IV							Gp1bb			-2.01696			-2.01696					Gm11213
						Ppih	1.70165	peptidyl prolyl isomerase H							Zfp763			1.69566			1.69566								Klf7	-2.0279	Kruppel-like factor 7 (ubiquitous)							Arid1a			-2.01687			-2.01687					Rasl11a
						Ppp2r3c	1.69105	protein phosphatase 2, regulatory subunit B'', gamma							Eva1a			1.69452			1.69452								Apba1	-2.02804	amyloid beta (A4) precursor protein binding, family A, member 1							Lpin2			-2.01255			-2.01255					Sap30
						Prim2	1.92463	DNA primase, p58 subunit							Ppp2r3c			1.69105			1.69105								Cdc42bpb	-2.00526	CDC42 binding protein kinase beta							Ncl			-2.01113			-2.01113					Cstad
						Prm2	1.51552	protamine 2							C1d			1.68994			1.68994								Kcnc4	-2.01801	potassium voltage gated channel, Shaw-related subfamily, member 4							Zfp362			-2.01085			-2.01085					Zfp763
						Proca1	1.81451	protein interacting with cyclin A1							Hoxa7			1.68709			1.68709								Arhgap23	-2.02357	Rho GTPase activating protein 23							Lrrc4b			-2.01027			-2.01027					Eva1a
						Pstpip2	1.78669	proline-serine-threonine phosphatase-interacting protein 2							Glp2r			1.68458			1.68458								Gm8587	-1.99377	predicted pseudogene 8587							Cdc42bpb			-2.00526			-2.00526					Ppp2r3c
						Ptgr1	1.7361	prostaglandin reductase 1							Magef1			1.68323			1.68323								Capn5	-1.99145	calpain 5							CYTB			-2.00417			-2.00417					C1d
						Pygm	1.89046	muscle glycogen phosphorylase							Amhr2			1.68093			1.68093								Rab11fip5	-2.01739	RAB11 family interacting protein 5 (class I)							Fbxw8			-2.00364			-2.00364					Hoxa7
						Rab26os	1.8057	RAB26, member RAS oncogene family, opposite strand							Rps10			1.68084			1.68084								Mknk2	-1.99639	MAP kinase-interacting serine/threonine kinase 2							Clmp			-2.00337			-2.00337					Glp2r
						Raet1b	1.92855	retinoic acid early transcript beta							Jmjd1c			1.68048			1.68048								Ube2j1	-1.99223	ubiquitin-conjugating enzyme E2J 1							Map6			-2.00216			-2.00216					Magef1
						Rasl11a	1.69712	RAS-like, family 11, member A							Gm5665			1.68043			1.68043								Prex1	-2.02257	phosphatidylinositol-3,4,5-trisphosphate-dependent Rac exchange factor 1							Cux2			-2.00118			-2.00118					Amhr2
						Raver2	1.75843	ribonucleoprotein, PTB-binding 2							Olfr1143			1.68018			1.68018								Arid1a	-2.01687	AT rich interactive domain 1A (SWI-like)							Kif26a			-2.00015			-2.00015					Rps10
						Rbm45	1.60348	RNA binding motif protein 45							Gm10827			1.67949			1.67949								Sardh	-1.91303	sarcosine dehydrogenase							Sh2b3			-2.00001			-2.00001					Jmjd1c
						Rbm7	1.59138	RNA binding motif protein 7							Mdh1b			1.67846			1.67846								Myo18a	-2.01812	myosin XVIIIA							Paqr4			-1.9983			-1.9983					Gm5665
						Ren1	1.69981	renin 1 structural							Lgals4			1.67824			1.67824								Zfp362	-2.01085	zinc finger protein 362							B3gat1			-1.99794			-1.99794					Olfr1143
						Rhbdl2	1.99514	rhomboid, veinlet-like 2 (Drosophila)							Osgin1			1.67778			1.67778								Xpo6	-1.98627	exportin 6							Mknk2			-1.99639			-1.99639					Gm10827
						Rheb	1.74058	Ras homolog enriched in brain							Calml4			1.67564			1.67564								Med24	-1.96513	mediator complex subunit 24							Ache			-1.99624			-1.99624					Mdh1b
						Rhobtb3	2.56993	Rho-related BTB domain containing 3							Olfr94			1.67412			1.67412								B3gat1	-1.99794	beta-1,3-glucuronyltransferase 1 (glucuronosyltransferase P)							Mapk10			-1.99604			-1.99604					Lgals4
						Rmrp	1.67082	RNA component of mitochondrial RNAase P							Celf4			1.67272			1.67272								Rgmb	-1.97031	repulsive guidance molecule family member B							Kcnk3			-1.99552			-1.99552					Osgin1
						Rn18s	1.77074	18S ribosomal RNA							Efcab2			1.6713			1.6713								Ncl	-2.01113	nucleolin							Arf3			-1.99499			-1.99499					Calml4
						Rnu2-10	2.0295	U2 small nuclear RNA 10							Olfr103			1.67129			1.67129								Kif26a	-2.00015	kinesin family member 26A							Gm8587			-1.99377			-1.99377					Olfr94
						Rnu3b1	1.77903	U3B small nuclear RNA 1							Rmrp			1.67082			1.67082								Map6	-2.00216	microtubule-associated protein 6							Ube2j1			-1.99223			-1.99223					Efcab2
						Rpl35	1.72664	ribosomal protein L35							Theg			1.67047			1.67047								Clmp	-2.00337	CXADR-like membrane protein							Capn5			-1.99145			-1.99145					Olfr103
						Rprd1b	1.94026	regulation of nuclear pre-mRNA domain containing 1B							Slc36a1			1.66863			1.66863								Sh2b3	-2.00001	SH2B adaptor protein 3							Atat1			-1.98822			-1.98822					Rmrp
						Rps10	1.68084	ribosomal protein S10							Mroh2a			1.66832			1.66832								Brd4	-1.94781	bromodomain containing 4							Slc29a4			-1.98733			-1.98733					Theg
						Rps12l2	1.95448	ribosomal protein S12-like 2							Slc25a40			1.6683			1.6683								Wbp2	-1.95587	WW domain binding protein 2							Xpo6			-1.98627			-1.98627					Slc36a1
						Rps14	1.87202	ribosomal protein S14							Guca1a			1.66445			1.66445								Slc29a4	-1.98733	solute carrier family 29 (nucleoside transporters), member 4							Hr			-1.98193			-1.98193					Mroh2a
						Rps27a	1.97591	ribosomal protein S27A							Iqcf1			1.66137			1.66137								Arf3	-1.99499	ADP-ribosylation factor 3							Tecr			-1.97978			-1.97978					Slc25a40
						Sap30	1.69663	sin3 associated polypeptide							Mettl18			1.66103			1.66103								Ddx54	-1.97617	DEAD (Asp-Glu-Ala-Asp) box polypeptide 54							Pde4a			-1.97904			-1.97904					Guca1a
						Selt	1.5933	selenoprotein T							Mettl6			1.66072			1.66072								Cux2	-2.00118	cut-like homeobox 2							Crmp1			-1.97729			-1.97729					Iqcf1
						Serpina11	1.76499	serine (or cysteine) peptidase inhibitor, clade A (alpha-1 antiproteinase, antitrypsin), member 11							Spata2			1.65895			1.65895								Crmp1	-1.97729	collapsin response mediator protein 1							Zfp710			-1.97713			-1.97713					Mettl18
						Serpina3h	1.50378	serine (or cysteine) peptidase inhibitor, clade A, member 3H							Cacfd1			1.65757			1.65757								Fto	-1.92443	fat mass and obesity associated							Ddx54			-1.97617			-1.97617					Mettl6
						Serpinb6b	1.64868	serine (or cysteine) peptidase inhibitor, clade B, member 6b							Vmn1r87			1.65653			1.65653								Gsk3b	-1.96595	glycogen synthase kinase 3 beta							Wipf2			-1.97412			-1.97412					Spata2
						Sfrp4	1.58867	secreted frizzled-related protein 4							Flg			1.65544			1.65544								Pik3r2	-1.96755	phosphatidylinositol 3-kinase, regulatory subunit, polypeptide 2 (p85 beta)							Klhl18			-1.97256			-1.97256					Cacfd1
						Sh2d6	1.5034	SH2 domain containing 6							Acap1			1.65517			1.65517								Sorcs2	-1.95067	sortilin-related VPS10 domain containing receptor 2							Rgmb			-1.97031			-1.97031					Vmn1r87
						Shc4	1.62778	SHC (Src homology 2 domain containing) family, member 4							Ccdc28a			1.65495			1.65495								Hr	-1.98193	hairless							Slc6a6			-1.96983			-1.96983					Flg
						Shroom3	2.01239	shroom family member 3							Lhx1os			1.65274			1.65274								Wipf2	-1.97412	WAS/WASL interacting protein family, member 2							Pik3r2			-1.96755			-1.96755					Acap1
						Slc16a12	1.56513	solute carrier family 16 (monocarboxylic acid transporters), member 12							Olfr522			1.65066			1.65066								Synrg	-1.96185	synergin, gamma							Gsk3b			-1.96595			-1.96595					Ccdc28a
						Slc25a40	1.6683	solute carrier family 25, member 40							BB557941			1.65033			1.65033								Arnt2	-1.94797	aryl hydrocarbon receptor nuclear translocator 2							Med24			-1.96513			-1.96513					Lhx1os
						Slc35a3	2.09298	solute carrier family 35 (UDP-N-acetylglucosamine (UDP-GlcNAc) transporter), member 3							Fzd3			1.64982			1.64982								Pde4a	-1.97904	phosphodiesterase 4A, cAMP specific							Spock2			-1.96456			-1.96456					Olfr522
						Slc35b3	1.60986	solute carrier family 35, member B3							Commd8			1.6497			1.6497								Lclat1	-1.95437	lysocardiolipin acyltransferase 1							Synrg			-1.96185			-1.96185					BB557941
						Slc36a1	1.66863	solute carrier family 36 (proton/amino acid symporter), member 1							Serpinb6b			1.64868			1.64868								Tmem130	-1.95198	transmembrane protein 130							Myt1l			-1.95641			-1.95641					Fzd3
						Smim3	2.03407	small integral membrane protein 3							Clk4			1.64864			1.64864								Klhl18	-1.97256	kelch-like 18							Pabpc1			-1.95614			-1.95614					Commd8
						Smim8	1.64608	small integral membrane protein 8							Ttll6			1.64843			1.64843								Zfp710	-1.97713	zinc finger protein 710							Wbp2			-1.95587			-1.95587					Serpinb6b
						Sncg	1.52845	synuclein, gamma							Wdr38			1.64733			1.64733								Lrp3	-1.93154	low density lipoprotein receptor-related protein 3							Lclat1			-1.95437			-1.95437					Clk4
						Snora74a	2.13238	small nucleolar RNA, H/ACA box 74A							Cebpd			1.64626			1.64626								Vash2	-1.90076	vasohibin 2							Sec31a			-1.9537			-1.9537					Ttll6
						Spata2	1.65895	spermatogenesis associated 2							Smim8			1.64608			1.64608								Sec31a	-1.9537	Sec31 homolog A (S, cerevisiae)							Wasf2			-1.95355			-1.95355					Wdr38
						Spata7	1.62967	spermatogenesis associated 7							Zcchc18			1.64556			1.64556								Spock2	-1.96456	sparc/osteonectin, cwcv and kazal-like domains proteoglycan 2							Tmem130			-1.95198			-1.95198					Cebpd
						Spcs2	1.61873	signal peptidase complex subunit 2 homolog (S, cerevisiae)							Tbp			1.64239			1.64239								Slc6a6	-1.96983	solute carrier family 6 (neurotransmitter transporter, taurine), member 6							Ptprn			-1.95131			-1.95131					Smim8
						Ssbp1	1.76663	single-stranded DNA binding protein 1							Nupr1l			1.64123			1.64123								Dgcr2	-1.93444	DiGeorge syndrome critical region gene 2							Sorcs2			-1.95067			-1.95067					Zcchc18
						Sstr4	1.58101	somatostatin receptor 4							Astn2			1.64001			1.64001								Myt1l	-1.95641	myelin transcription factor 1-like							Rfng			-1.95031			-1.95031					Tbp
						Taar4	1.54534	trace amine-associated receptor 4							Tdh			1.6397			1.6397								Wscd1	-1.85945	WSC domain containing 1							Atp2b2			-1.94863			-1.94863					Nupr1l
						Tbc1d21	1.7228	TBC1 domain family, member 21							Cd209d			1.63874			1.63874								Rfng	-1.95031	RFNG O-fucosylpeptide 3-beta-N-acetylglucosaminyltransferase							Arnt2			-1.94797			-1.94797					Astn2
						Tbp	1.64239	TATA box binding protein							Kalrn			1.63811			1.63811								Pdzd2	-1.93912	PDZ domain containing 2							Brd4			-1.94781			-1.94781					Tdh
						Tcea1	1.61754	transcription elongation factor A (SII) 1							Mrpl41			1.63756			1.63756								Ptprn	-1.95131	protein tyrosine phosphatase, receptor type, N							Ccnd1			-1.94762			-1.94762					Cd209d
						Tdh	1.6397	L-threonine dehydrogenase							Zfp938			1.63602			1.63602								Wasf2	-1.95355	WAS protein family, member 2							Katnal1			-1.9476			-1.9476					Mrpl41
						Terc	1.53453	telomerase RNA component							Dgkeos			1.63577			1.63577								Slc4a3	-1.93037	solute carrier family 4 (anion exchanger), member 3							Slc35c1			-1.94703			-1.94703					Zfp938
						Terf1	1.54817	telomeric repeat binding factor 1							Klk10			1.63388			1.63388								Gm6981	-1.90406	glyceraldehyde-3-phosphate dehydrogenase pseudogene							Zfp106			-1.94276			-1.94276					Dgkeos
						Tgm6	1.56891	transglutaminase 6							Nat2			1.63337			1.63337								Celf2	-1.91771	CUGBP, Elav-like family member 2							Plcb1			-1.94141			-1.94141					Klk10
						Theg	1.67047	testicular haploid expressed gene							Tsacc			1.63208			1.63208								Traf3	-1.93287	TNF receptor-associated factor 3							Frmpd1			-1.94104			-1.94104					Nat2
						Thoc7	1.60623	THO complex 7 homolog (Drosophila)							Spata7			1.62967			1.62967								Rfx1	-1.93846	regulatory factor X, 1 (influences HLA class II expression)							Tspan9			-1.94045			-1.94045					Tsacc
						Tiparp	1.88347	TCDD-inducible poly(ADP-ribose) polymerase							Fgf14			1.62854			1.62854								Plcb1	-1.94141	phospholipase C, beta 1							Wscd2			-1.94044			-1.94044					Spata7
						Tmem128	2.05047	transmembrane protein 128							Fam92b			1.6278			1.6278								Cuedc1	-1.91525	CUE domain containing 1							Tgfbr2			-1.93927			-1.93927					Fgf14
						Tmem156	1.92776	transmembrane protein 156							Shc4			1.62778			1.62778								Cux1	-1.9129	cut-like homeobox 1							Pdzd2			-1.93912			-1.93912					Fam92b
						Tmem161b	1.83062	transmembrane protein 161B							Auh			1.62738			1.62738								Pabpc1	-1.95614	poly(A) binding protein, cytoplasmic 1							Lmf2			-1.93911			-1.93911					Shc4
						Tmem212	1.55331	transmembrane protein 212							Tspan32			1.62722			1.62722								Atp2b2	-1.94863	ATPase, Ca++ transporting, plasma membrane 2							Rfx1			-1.93846			-1.93846					Auh
						Tmem216	1.55609	transmembrane protein 216							Ctla2b			1.62635			1.62635								Slc35c1	-1.94703	solute carrier family 35, member C1							Stk40			-1.93792			-1.93792					Tspan32
						Tmem243	1.90368	transmembrane protein 243, mitochondrial							Olfr1402			1.62472			1.62472								Ccnd1	-1.94762	cyclin D1							Msl1			-1.9369			-1.9369					Ctla2b
						Tnfrsf11a	1.49876	tumor necrosis factor receptor superfamily, member 11a							Arhgef19			1.62415			1.62415								Dbn1	-1.93616	drebrin 1							Dbn1			-1.93616			-1.93616					Olfr1402
						Tnfrsf14	1.75062	tumor necrosis factor receptor superfamily, member 14 (herpesvirus entry mediator)							Hspb9			1.62314			1.62314								Lmf2	-1.93911	lipase maturation factor 2							Dgcr2			-1.93444			-1.93444					Arhgef19
						Tnfrsf4	1.51691	tumor necrosis factor receptor superfamily, member 4							Zfp873			1.62263			1.62263								Zfp106	-1.94276	zinc finger protein 106							Zmynd8			-1.93397			-1.93397					Hspb9
						Tnfsf12	1.56596	tumor necrosis factor (ligand) superfamily, member 12							Zfp626			1.62204			1.62204								Katnal1	-1.9476	katanin p60 subunit A-like 1							Ccdc6			-1.93383			-1.93383					Zfp873
						Top3a	2.166	topoisomerase (DNA) III alpha							Itgb3bp			1.6214			1.6214								Zmynd8	-1.93397	zinc finger, MYND-type containing 8							Traf3			-1.93287			-1.93287					Zfp626
						Trappc13	1.96327	trafficking protein particle complex 13							Irx3os			1.61969			1.61969								Frmpd1	-1.94104	FERM and PDZ domain containing 1							Dnajc16			-1.93229			-1.93229					Itgb3bp
						Trhr	1.61661	thyrotropin releasing hormone receptor							Spcs2			1.61873			1.61873								Tgfbr2	-1.93927	transforming growth factor, beta receptor II							Ube4b			-1.93185			-1.93185					Irx3os
						Trio	2.10297	triple functional domain (PTPRF interacting)							Tcea1			1.61754			1.61754								Tecpr1	-1.92103	tectonin beta-propeller repeat containing 1							Lrp3			-1.93154			-1.93154					Spcs2
						Trmt5	1.61734	TRM5 tRNA methyltransferase 5							Trmt5			1.61734			1.61734								Wscd2	-1.94044	WSC domain containing 2							Slc4a3			-1.93037			-1.93037					Tcea1
						Tsacc	1.63208	TSSK6 activating co-chaperone							Trhr			1.61661			1.61661								Lpgat1	-1.89437	lysophosphatidylglycerol acyltransferase 1							Cnnm4			-1.93022			-1.93022					Trmt5
						Tspan32	1.62722	tetraspanin 32							Dhx8			1.61611			1.61611								Pcdha9	-1.91667	protocadherin alpha 9							Aatk			-1.92821			-1.92821					Trhr
						Ttc3	1.563	tetratricopeptide repeat domain 3							Slc35b3			1.60986			1.60986								Kdm6b	-1.9118	KDM1 lysine (K)-specific demethylase 6B							Rybp			-1.92456			-1.92456					Dhx8
						Ttc30b	1.58054	tetratricopeptide repeat domain 30B							Katnbl1			1.6083			1.6083								Stk40	-1.93792	serine/threonine kinase 40							Fto			-1.92443			-1.92443					Slc35b3
						Ttll6	1.64843	tubulin tyrosine ligase-like family, member 6							Thoc7			1.60623			1.60623								Sema6a	-1.92091	sema domain, transmembrane domain (TM), and cytoplasmic domain, (semaphorin) 6A							Tecpr1			-1.92103			-1.92103					Katnbl1
						Tulp1	1.8398	tubby like protein 1							Ccl17			1.60615			1.60615								Msl1	-1.9369	male-specific lethal 1 homolog (Drosophila)							Sema6a			-1.92091			-1.92091					Thoc7
						Uxs1	1.54877	UDP-glucuronate decarboxylase 1							Zfp119a			1.60554			1.60554								Cnnm4	-1.93022	cyclin M4							Cadm3			-1.91841			-1.91841					Ccl17
						Vmn1r217	1.50212	vomeronasal 1 receptor 217							Zfp868			1.60547			1.60547								Ccdc6	-1.93383	coiled-coil domain containing 6							Ncor1			-1.91791			-1.91791					Zfp119a
						Vmn1r48	1.95509	vomeronasal 1 receptor 48							Ksr2			1.60388			1.60388								Dlk1	-1.88602	delta-like 1 homolog (Drosophila)							Celf2			-1.91771			-1.91771					Zfp868
						Vmn1r87	1.65653	vomeronasal 1 receptor 87							Rbm45			1.60348			1.60348								Cadm3	-1.91841	cell adhesion molecule 3							Pcdha9			-1.91667			-1.91667					Ksr2
						Vsig10	1.49523	V-set and immunoglobulin domain containing 10							Galnt7			1.6027			1.6027								Ube4b	-1.93185	ubiquitination factor E4B							Bai1			-1.91658			-1.91658					Rbm45
						Vsig2	1.74786	V-set and immunoglobulin domain containing 2							Cetn4			1.60021			1.60021								Gm6498	-1.87663	glyceraldehyde-3-phosphate dehydrogenase pseudogene							Cuedc1			-1.91525			-1.91525					Galnt7
						Wdfy3	1.82617	WD repeat and FYVE domain containing 3							Gm11744			1.59924			1.59924								Rybp	-1.92456	RING1 and YY1 binding protein							Kcnj9			-1.91437			-1.91437					Cetn4
						Wdr38	1.64733	WD repeat domain 38							G2e3			1.59777			1.59777								Celsr2	-1.89991	cadherin, EGF LAG seven-pass G-type receptor 2 (flamingo homolog, Drosophila)							Phactr1			-1.9136			-1.9136					Gm11744
						Wfdc2	1.75403	WAP four-disulfide core domain 2							Nol4			1.59643			1.59643								Aatk	-1.92821	apoptosis-associated tyrosine kinase							Susd4			-1.91309			-1.91309					G2e3
						Xist	2.23886	inactive X specific transcripts							Man2c1os			1.5941			1.5941								Kcnj9	-1.91437	potassium inwardly-rectifying channel, subfamily J, member 9							Sardh			-1.91303			-1.91303					Nol4
						Xntrpc	1.55918	Xndc1-transient receptor potential cation channel, subfamily C, member 2 readthrough							Hist1h3f			1.59345			1.59345								Phactr1	-1.9136	phosphatase and actin regulator 1							Cux1			-1.9129			-1.9129					Man2c1os
						Xrcc6bp1	1.74339	XRCC6 binding protein 1							Selt			1.5933			1.5933								Rnf208	-1.87303	ring finger protein 208							Kdm6b			-1.9118			-1.9118					Hist1h3f
						Ypel1	1.54716	yippee-like 1 (Drosophila)							Atp6v1c2			1.59162			1.59162								Susd4	-1.91309	sushi domain containing 4							Rnf24			-1.91157			-1.91157					Selt
						Zcchc18	1.64556	zinc finger, CCHC domain containing 18							Rbm7			1.59138			1.59138								Slc35a4	-1.82535	solute carrier family 35, member A4							Ago1			-1.9098			-1.9098					Atp6v1c2
						Zcwpw2	1.77085	zinc finger, CW type with PWWP domain 2							Zfp367			1.58979			1.58979								Slc22a17	-1.90835	solute carrier family 22 (organic cation transporter), member 17							Zmiz2			-1.90908			-1.90908					Rbm7
						Zdhhc20	1.78762	zinc finger, DHHC domain containing 20							BB187676			1.58919			1.58919								Klf12	-1.90034	Kruppel-like factor 12							Slc22a17			-1.90835			-1.90835					Zfp367
						Zdhhc22	2.18434	zinc finger, DHHC-type containing 22							Sfrp4			1.58867			1.58867								Bai1	-1.91658	brain-specific angiogenesis inhibitor 1							Dgkg			-1.90789			-1.90789					BB187676
						Zfp119a	1.60554	zinc finger protein 119a							Gm9908			1.58817			1.58817								Ncor1	-1.91791	nuclear receptor co-repressor 1							Atp1a2			-1.90724			-1.90724					Sfrp4
						Zfp133-ps	1.49881	zinc finger protein 133, pseudogene							Acp1			1.58702			1.58702								Adar	-1.89164	adenosine deaminase, RNA-specific							Plch2			-1.90625			-1.90625					Gm9908
						Zfp352	1.75029	zinc finger protein 352							Nudcd2			1.58668			1.58668								Gtpbp1	-1.8857	GTP binding protein 1							Mast2			-1.90444			-1.90444					Acp1
						Zfp354a	1.54165	zinc finger protein 354A							Fastkd5			1.58483			1.58483								Creb3l1	-1.90179	cAMP responsive element binding protein 3-like 1							Gm6981			-1.90406			-1.90406					Nudcd2
						Zfp367	1.58979	zinc finger protein 367							Sstr4			1.58101			1.58101								Atp1a2	-1.90724	ATPase, Na+/K+ transporting, alpha 2 polypeptide							Dctn1			-1.90362			-1.90362					Fastkd5
						Zfp36l3	1.57269	zinc finger protein 36, C3H type-like 3							Gm4342			1.58094			1.58094								Plekhg2	-1.89019	pleckstrin homology domain containing, family G (with RhoGef domain) member 2							Gpr17			-1.90304			-1.90304					Sstr4
						Zfp626	1.62204	zinc finger protein 626							Ttc30b			1.58054			1.58054								Rnf24	-1.91157	ring finger protein 24							Creb3l1			-1.90179			-1.90179					Gm4342
						Zfp740	1.7206	zinc finger protein 740							Ermard			1.58021			1.58021								Ap2b1	-1.88057	adaptor-related protein complex 2, beta 1 subunit							Slc38a1			-1.90103			-1.90103					Ttc30b
						Zfp763	1.69566	zinc finger protein 763							Insm2			1.57683			1.57683								Vamp2	-1.88787	vesicle-associated membrane protein 2							Trim8			-1.90086			-1.90086					Ermard
						Zfp787	1.77594	zinc finger protein 787							Dffa			1.57638			1.57638								Dgkg	-1.90789	diacylglycerol kinase, gamma							Mtss1			-1.90077			-1.90077					Insm2
						Zfp81	2.6674	zinc finger protein 81							C2cd4a			1.57528			1.57528								Plch2	-1.90625	phospholipase C, eta 2							Vash2			-1.90076			-1.90076					Dffa
						Zfp868	1.60547	zinc finger protein 868							Hdc			1.57368			1.57368								Bcan	-1.8998	brevican							Klf12			-1.90034			-1.90034					C2cd4a
						Zfp873	1.62263	zinc finger protein 873							Fam63a			1.57347			1.57347								Zmiz2	-1.90908	zinc finger, MIZ-type containing 2							Celsr2			-1.89991			-1.89991					Hdc
						Zfp932	1.81171	zinc finger protein 932							Zfp36l3			1.57269			1.57269								Ago1	-1.9098	argonaute RISC catalytic subunit 1							Bcan			-1.8998			-1.8998					Fam63a
						Zfp938	1.63602	zinc finger protein 938							Cd7			1.57239			1.57239								Gpr17	-1.90304	G protein-coupled receptor 17							Tmem28			-1.89895			-1.89895					Zfp36l3
						Zfp955b	1.88324	zinc finger protein 955B							Mettl21a			1.57145			1.57145								Gatad2a	-1.85136	GATA zinc finger domain containing 2A							Zic1			-1.89874			-1.89874					Cd7
						Zfp960	2.07705	zinc finger protein 960							Tgm6			1.56891			1.56891								Smurf1	-1.88025	SMAD specific E3 ubiquitin protein ligase 1							Foxp1			-1.89833			-1.89833					Mettl21a
						Zkscan7	1.79337	zinc finger with KRAB and SCAN domains 7							Cul4a			1.56872			1.56872								Dnm3	-1.88684	dynamin 3							Gm3893			-1.89755			-1.89755					Tgm6
						Zmynd12	1.81906	zinc finger, MYND domain containing 12							Gm13180			1.56862			1.56862								Tmem28	-1.89895	transmembrane protein 28							Tcf4			-1.89714			-1.89714					Cul4a
															Gm12992			1.56763			1.56763								Slc43a2	-1.88468	solute carrier family 43, member 2							Lpgat1			-1.89437			-1.89437					Gm13180
															Tnfsf12			1.56596			1.56596								Trim8	-1.90086	tripartite motif-containing 8							Adrbk1			-1.89404			-1.89404					Gm12992
															Slc16a12			1.56513			1.56513								Dctn1	-1.90362	dynactin 1							Mvb12b			-1.89308			-1.89308					Tnfsf12
															Aldh8a1			1.56511			1.56511								Gm3893	-1.89755	predicted gene 3893							Adar			-1.89164			-1.89164					Slc16a12
															Krtap19-5			1.56358			1.56358								Mast2	-1.90444	microtubule associated serine/threonine kinase 2							Gaa			-1.89144			-1.89144					Aldh8a1
															Barx2			1.56346			1.56346								Slc38a1	-1.90103	solute carrier family 38, member 1							Map1a			-1.89082			-1.89082					Krtap19-5
															Arl9			1.56327			1.56327								Adrbk1	-1.89404	adrenergic receptor kinase, beta 1							Plekhg2			-1.89019			-1.89019					Barx2
															Ttc3			1.563			1.563								Tcf4	-1.89714	transcription factor 4							Ankrd13b			-1.88919			-1.88919					Arl9
															Ebag9			1.56183			1.56183								Mtss1	-1.90077	metastasis suppressor 1							Lrrn2			-1.88878			-1.88878					Ttc3
															Xntrpc			1.55918			1.55918								Caln1	-1.88595	calneuron 1							Zfp282			-1.88814			-1.88814					Ebag9
															Cenpq			1.55843			1.55843								Foxp1	-1.89833	forkhead box P1							Vamp2			-1.88787			-1.88787					Xntrpc
															Tmem216			1.55609			1.55609								Gm5069	-1.84485	glyceraldehyde-3-phosphate dehydrogenase pseudogene							Dnm3			-1.88684			-1.88684					Cenpq
															Aym1			1.55358			1.55358								Ankrd13b	-1.88919	ankyrin repeat domain 13b							Dlk1			-1.88602			-1.88602					Tmem216
															Tmem212			1.55331			1.55331								Gys1	-1.87923	glycogen synthase 1, muscle							Evi5l			-1.88597			-1.88597					Aym1
															Casp1			1.55259			1.55259								Zfp282	-1.88814	zinc finger protein 282							Caln1			-1.88595			-1.88595					Tmem212
															Ahcy			1.55037			1.55037								Mvb12b	-1.89308	multivesicular body subunit 12B							Gtpbp1			-1.8857			-1.8857					Casp1
															Uxs1			1.54877			1.54877								Lrrn2	-1.88878	leucine rich repeat protein 2, neuronal							Slc43a2			-1.88468			-1.88468					Ahcy
															Crygn			1.54832			1.54832								Fgd3	-1.86869	FYVE, RhoGEF and PH domain containing 3							Sh2b2			-1.88274			-1.88274					Uxs1
															Terf1			1.54817			1.54817								Thsd7a	-1.85918	thrombospondin, type I, domain containing 7A							Pde10a			-1.88267			-1.88267					Crygn
															Ypel1			1.54716			1.54716								Gpaa1	-1.82685	GPI anchor attachment protein 1							Samhd1			-1.88212			-1.88212					Terf1
															Asgr2			1.54653			1.54653								Frrs1l	-1.87037	ferric-chelate reductase 1 like							Camta2			-1.88066			-1.88066					Ypel1
															Taar4			1.54534			1.54534								Coro1c	-1.88005	coronin, actin binding protein 1C							Ap2b1			-1.88057			-1.88057					Asgr2
															Alkbh1			1.54338			1.54338								Ncs1	-1.86371	neuronal calcium sensor 1							Tenm2			-1.88039			-1.88039					Taar4
															Muc20			1.5426			1.5426								Hnrnpa3	-1.87621	heterogeneous nuclear ribonucleoprotein A3							Smurf1			-1.88025			-1.88025					Alkbh1
															E2f7			1.54199			1.54199								Gaa	-1.89144	glucosidase, alpha, acid							Coro1c			-1.88005			-1.88005					Muc20
															Fam76b			1.5418			1.5418								Map1a	-1.89082	microtubule-associated protein 1 A							Parm1			-1.87936			-1.87936					E2f7
															Zfp354a			1.54165			1.54165								Coro2a	-1.85705	coronin, actin binding protein 2A							Gys1			-1.87923			-1.87923					Fam76b
															Cflar			1.53883			1.53883								Camta2	-1.88066	calmodulin binding transcription activator 2							Gm6498			-1.87663			-1.87663					Zfp354a
															Gm9258			1.53829			1.53829								Evi5l	-1.88597	ecotropic viral integration site 5 like							Hnrnpa3			-1.87621			-1.87621					Cflar
															Acox3			1.53813			1.53813								Sh2b2	-1.88274	SH2B adaptor protein 2							Mfn2			-1.87604			-1.87604					Gm9258
															Hfe			1.53471			1.53471								Samhd1	-1.88212	SAM domain and HD domain, 1							Fgfr1			-1.87528			-1.87528					Acox3
															Terc			1.53453			1.53453								COX1	-1.85761	cytochrome c oxidase subunit I							Gnao1			-1.87522			-1.87522					Hfe
															Gm13152			1.53393			1.53393								Vac14	-1.82026	Vac14 homolog (S, cerevisiae)							Ap3d1			-1.87346			-1.87346					Terc
															Loxl2			1.53185			1.53185								Sez6	-1.8721	seizure related gene 6							Rnf208			-1.87303			-1.87303					Gm13152
															Gm4470			1.53104			1.53104								Tenm2	-1.88039	teneurin transmembrane protein 2							Sez6			-1.8721			-1.8721					Loxl2
															Icmt			1.52964			1.52964								Atp2b1	-1.85076	ATPase, Ca++ transporting, plasma membrane 1							Frrs1l			-1.87037			-1.87037					Gm4470
															Sncg			1.52845			1.52845								Pde10a	-1.88267	phosphodiesterase 10A							Fbxl19			-1.86945			-1.86945					Icmt
															Cyp2r1			1.52828			1.52828								Cpsf1	-1.85013	cleavage and polyadenylation specific factor 1							Fgd3			-1.86869			-1.86869					Sncg
															Olfr48			1.52817			1.52817								Ccdc92	-1.86441	coiled-coil domain containing 92							Acaca			-1.86775			-1.86775					Cyp2r1
															Evx2			1.52604			1.52604								Mfn2	-1.87604	mitofusin 2							Psd3			-1.8674			-1.8674					Olfr48
															Psd3			1.52572			1.52572								Loxl1	-1.83058	lysyl oxidase-like 1							Dip2b			-1.86582			-1.86582					Evx2
															Cd3e			1.52175			1.52175								Fgfr1	-1.87528	fibroblast growth factor receptor 1							Ccdc92			-1.86441			-1.86441					Cd3e
															Hdac7			1.5204			1.5204								Slc35b4	-1.86153	solute carrier family 35, member B4							Ncs1			-1.86371			-1.86371					Hdac7
															Gm2347			1.5204			1.5204								Parm1	-1.87936	prostate androgen-regulated mucin-like protein 1							Zbtb12			-1.8631			-1.8631					Gm2347
															Mtmr3			1.5202			1.5202								Ap3d1	-1.87346	adaptor-related protein complex 3, delta 1 subunit							Slc35b4			-1.86153			-1.86153					Mtmr3
															Gm14635			1.51727			1.51727								Gnao1	-1.87522	guanine nucleotide binding protein, alpha O							Cbx6			-1.86152			-1.86152					Gm14635
															Tnfrsf4			1.51691			1.51691								Map3k10	-1.8577	mitogen-activated protein kinase kinase kinase 10							Htatsf1			-1.86148			-1.86148					Tnfrsf4
															Prm2			1.51552			1.51552								Dip2b	-1.86582	DIP2 disco-interacting protein 2 homolog B (Drosophila)							Sidt2			-1.86084			-1.86084					Prm2
															Itpkb			1.51209			1.51209								Kdm5b	-1.85444	lysine (K)-specific demethylase 5B							Trim44			-1.85951			-1.85951					Itpkb
															Nanos3			1.51176			1.51176								Acaca	-1.86775	acetyl-Coenzyme A carboxylase alpha							Wscd1			-1.85945			-1.85945					Nanos3
															Dntt			1.50942			1.50942								Fbxl19	-1.86945	F-box and leucine-rich repeat protein 19							Efna5			-1.85939			-1.85939					Dntt
															Cnep1r1			1.50761			1.50761								Syn2	-1.82304	synapsin II							Thsd7a			-1.85918			-1.85918					Cnep1r1
															Eif3j1			1.50598			1.50598								Sox18	-1.80143	SRY (sex determining region Y)-box 18							Sertad2			-1.85879			-1.85879					Eif3j1
															Serpina3h			1.50378			1.50378								Nedd4l	-1.8575	neural precursor cell expressed, developmentally down-regulated gene 4-like							Map3k10			-1.8577			-1.8577					Serpina3h
															Sh2d6			1.5034			1.5034								Sidt2	-1.86084	SID1 transmembrane family, member 2							COX1			-1.85761			-1.85761					Sh2d6
															Vmn1r217			1.50212			1.50212								Zbtb12	-1.8631	zinc finger and BTB domain containing 12							Nedd4l			-1.8575			-1.8575					Vmn1r217
															Kidins220			1.50194			1.50194								Trim44	-1.85951	tripartite motif-containing 44							Coro2a			-1.85705			-1.85705					Kidins220
															Tnfrsf11a			1.49876			1.49876								Efna5	-1.85939	ephrin A5							Wnk2			-1.85559			-1.85559					Tnfrsf11a
															Ccdc148			1.49765			1.49765								Dhdds	-1.82781	dehydrodolichyl diphosphate synthase							Arrb1			-1.85527			-1.85527					Ccdc148
															Nme1			1.49698			1.49698								Cbx6	-1.86152	chromobox 6							Kdm5b			-1.85444			-1.85444					Nme1
															Dock4			1.49539			1.49539								Arrb1	-1.85527	arrestin, beta 1							Cbx4			-1.854			-1.854					Dock4
															Vsig10			1.49523			1.49523								Clasp1	-1.84708	CLIP associating protein 1							Grin3a			-1.85326			-1.85326					Vsig10
															Slc4a10				2.03881		2.03881								Htatsf1	-1.86148	HIV TAT specific factor 1							Arhgef18			-1.85234			-1.85234					Slc4a10
															Zkscan8				1.7493		1.7493								Tug1	-1.83984	taurine upregulated gene 1							Gatad2a			-1.85136			-1.85136					Zkscan8
															Ppm1k				1.66601		1.66601								Cbx4	-1.854	chromobox 4							Ralgds			-1.85123			-1.85123					Ppm1k
															Pirb				1.62604		1.62604								Sertad2	-1.85879	SERTA domain containing 2							Atp2b1			-1.85076			-1.85076					Pirb
															Mms22l				1.62316		1.62316								Gpr176	-1.84698	G protein-coupled receptor 176							Cpsf1			-1.85013			-1.85013					Mms22l
															Tmem239				1.62168		1.62168								Gabrb1	-1.84721	gamma-aminobutyric acid (GABA) A receptor, subunit beta 1							Gabrb1			-1.84721			-1.84721					Tmem239
															Phyhd1				1.57305		1.57305								Wnk2	-1.85559	WNK lysine deficient protein kinase 2							Clasp1			-1.84708			-1.84708					Phyhd1
															Fryl				1.55723		1.55723								Arhgef18	-1.85234	rho/rac guanine nucleotide exchange factor (GEF) 18							Gpr176			-1.84698			-1.84698					Fryl
															Tnfrsf9				1.49789		1.49789								C1ql1	-1.78695	complement component 1, q subcomponent-like 1							Pdxk			-1.84523			-1.84523					Tnfrsf9
															Pde4c				1.48424		1.48424								Ralgds	-1.85123	ral guanine nucleotide dissociation stimulator							Gm5069			-1.84485			-1.84485					Pde4c
															Ube2i					1.79293	1.79293								Grin3a	-1.85326	glutamate receptor ionotropic, NMDA3A							Rab6b			-1.84276			-1.84276					Ube2i
															Pbld1					1.63562	1.63562								Tns3	-1.8269	tensin 3							Trim32			-1.84232			-1.84232					Pbld1
															Pnpt1					1.61053	1.61053								Iglon5	-1.83226	IgLON family member 5							Hic1			-1.8405			-1.8405					Pnpt1
																													Tspan18	-1.84819	tetraspanin 18							Tug1			-1.83984			-1.83984					Slfn9
																													Ogdh	-1.83605	oxoglutarate (alpha-ketoglutarate) dehydrogenase (lipoamide)							Mef2d			-1.83929			-1.83929					Tspan18
																													Hic1	-1.8405	hypermethylated in cancer 1							Irs2			-1.83805			-1.83805					Gm5800
																													Mmrn2	-1.83576	multimerin 2							Pmepa1			-1.83752			-1.83752					Zfp457
																													Rab6b	-1.84276	RAB6B, member RAS oncogene family							Sobp			-1.8363			-1.8363					Hsd3b2
																													Rangap1	-1.82162	RAN GTPase activating protein 1							Ogdh			-1.83605			-1.83605					Cd80
																													Exoc6b	-1.82175	exocyst complex component 6B							Mmrn2			-1.83576			-1.83576					Clec7a
																													Hgs	-1.82975	HGF-regulated tyrosine kinase substrate							Rab10			-1.83488			-1.83488					Usp17la
																													Pdxk	-1.84523	pyridoxal (pyridoxine, vitamin B6) kinase							Sept3			-1.83475			-1.83475					Olfr441
																													Mef2d	-1.83929	myocyte enhancer factor 2D							Rbfox1			-1.8345			-1.8345					Prss37
																													Vat1l	-1.83386	vesicle amine transport protein 1 homolog-like (T, californica)							Vgf			-1.834			-1.834					Aff3
																													Copa	-1.81368	coatomer protein complex subunit alpha							Vat1l			-1.83386			-1.83386					Clip3
																													Prrc2b	-1.82102	proline-rich coiled-coil 2B							Glcci1			-1.83324			-1.83324					Klf13
																													Tmem151a	-1.82956	transmembrane protein 151A							Apc2			-1.83312			-1.83312					St8sia2
																													Trim32	-1.84232	tripartite motif-containing 32							Kif5c			-1.8329			-1.8329					Lonrf2
																													Vangl1	-1.73172	vang-like 1 (van gogh, Drosophila)							Lrrc8a			-1.83254			-1.83254					Ttyh3
																													Gm17244	-1.8248	predicted gene, 17244							Iglon5			-1.83226			-1.83226					Cacng4
																													Glcci1	-1.83324	glucocorticoid induced transcript 1							Klf9			-1.83223			-1.83223					Bcl11b
																													Sobp	-1.8363	sine oculis-binding protein homolog (Drosophila)							Eng			-1.83197			-1.83197					Foxo1
																													Apc2	-1.83312	adenomatosis polyposis coli 2							Pard3			-1.83112			-1.83112					Atp6v0a1
																													Irs2	-1.83805	insulin receptor substrate 2							Loxl1			-1.83058			-1.83058					Dnm1
																													Pmepa1	-1.83752	prostate transmembrane protein, androgen induced 1							Ciz1			-1.83021			-1.83021					Kif21b
																													Cdk18	-1.81477	cyclin-dependent kinase 18							Hgs			-1.82975			-1.82975					Scube1
																													Rab10	-1.83488	RAB10, member RAS oncogene family							Tmem151a			-1.82956			-1.82956					Nfix
																													Pard3	-1.83112	par-3 family cell polarity regulator							Dhdds			-1.82781			-1.82781					Zmiz1
																													Kif5c	-1.8329	kinesin family member 5C							Kalrn			-1.82766			-1.82766					Zfp536
																													Rbfox1	-1.8345	RNA binding protein, fox-1 homolog (C, elegans) 1							Tns3			-1.8269			-1.8269					Nav1
																													Klf9	-1.83223	Kruppel-like factor 9							Gpaa1			-1.82685			-1.82685					Gkn1
																													Vgf	-1.834	VGF nerve growth factor inducible							Zfp74			-1.82615			-1.82615					Cbfa2t3
																													Snph	-1.82064	syntaphilin							Slc35a4			-1.82535			-1.82535					Sdc3
																													Eng	-1.83197	endoglin							Siglech			-1.82483			-1.82483					Ptpn1
																													Ccdc85a	-1.82043	coiled-coil domain containing 85A							Gm17244			-1.8248			-1.8248					Plagl1
																													Lrrc8a	-1.83254	leucine rich repeat containing 8A							Zc3h3			-1.824			-1.824					Spef2
																													Zfp74	-1.82615	zinc finger protein 74							D8Ertd82e			-1.82385			-1.82385					Map1b
																													Mta3	-1.80151	metastasis associated 3							Trim46			-1.82346			-1.82346					Ina
																													Ciz1	-1.83021	CDKN1A interacting zinc finger protein 1							Syn2			-1.82304			-1.82304					Snrk
																													Siglech	-1.82483	sialic acid binding Ig-like lectin H							Nf2			-1.82257			-1.82257					Arhgap33
																													Tnfrsf21	-1.78999	tumor necrosis factor receptor superfamily, member 21							Exoc6b			-1.82175			-1.82175					Dusp8
																													Slc7a1	-1.80106	solute carrier family 7 (cationic amino acid transporter, y+ system), member 1							Rangap1			-1.82162			-1.82162					Csnk1e
																													Strn4	-1.79176	striatin, calmodulin binding protein 4							Man2a2			-1.82146			-1.82146					Rnf152
																													Ablim2	-1.82038	actin-binding LIM protein 2							Prrc2b			-1.82102			-1.82102					Adcy1
																													Lypla2	-1.79595	lysophospholipase 2							Snph			-1.82064			-1.82064					Nrxn2
																													Nf2	-1.82257	neurofibromatosis 2							Ccdc85a			-1.82043			-1.82043					Rnf130
																													D8Ertd82e	-1.82385	DNA segment, Chr 8, ERATO Doi 82, expressed							Mecp2			-1.8204			-1.8204					Cacng2
																													Cntnap2	-1.81644	contactin associated protein-like 2							Ablim2			-1.82038			-1.82038					H13
																													Trim46	-1.82346	tripartite motif-containing 46							Vac14			-1.82026			-1.82026					Mapt
																													Man2a2	-1.82146	mannosidase 2, alpha 2							Nat8l			-1.81825			-1.81825					Npcd
																													Zc3h3	-1.824	zinc finger CCCH type containing 3							Mark4			-1.81657			-1.81657					Rbfox3
																													Mark4	-1.81657	MAP/microtubule affinity-regulating kinase 4							Cntnap2			-1.81644			-1.81644					Shank3
																													Zbtb45	-1.78166	zinc finger and BTB domain containing 45							Lrrc49			-1.81602			-1.81602					Slc25a23
																													Ppp2r5d	-1.75256	protein phosphatase 2, regulatory subunit B', delta							Cacna1g			-1.81522			-1.81522					Brd3
																													Mecp2	-1.8204	methyl CpG binding protein 2							Cdk18			-1.81477			-1.81477					Clip2
																													Grina	-1.74511	glutamate receptor, ionotropic, N-methyl D-aspartate-associated protein 1 (glutamate binding)							Pdgfrb			-1.81408			-1.81408					Cplx1
																													Atg7	-1.79925	autophagy related 7							Mtus2			-1.81394			-1.81394					Foxo6
																													Pdgfrb	-1.81408	platelet derived growth factor receptor, beta polypeptide							Copa			-1.81368			-1.81368					Ncdn
																													Bag6	-1.81059	BCL2-associated athanogene 6							Anks1			-1.81154			-1.81154					Tbc1d5
																													Trps1	-1.79481	trichorhinophalangeal syndrome I (human)							Bag6			-1.81059			-1.81059					Fscn1
																													Olig1	-1.77756	oligodendrocyte transcription factor 1							Nsf			-1.80818			-1.80818					Jph4
																													Nat8l	-1.81825	N-acetyltransferase 8-like							Asic1			-1.807			-1.807					Zc3h13
																													Cacna1g	-1.81522	calcium channel, voltage-dependent, T type, alpha 1G subunit							Tnk2			-1.80659			-1.80659					Pvrl1
																													Mtus2	-1.81394	microtubule associated tumor suppressor candidate 2							Chst3			-1.80574			-1.80574					Kif3a
																													Chst3	-1.80574	carbohydrate (chondroitin 6/keratan) sulfotransferase 3							Ptpn23			-1.8047			-1.8047					Wbscr17
																													Ccnjl	-1.79177	cyclin J-like							Camsap3			-1.80398			-1.80398					Nr4a2
																													Camsap3	-1.80398	calmodulin regulated spectrin-associated protein family, member 3							Mta3			-1.80151			-1.80151					Ednrb
																													Ssh2	-1.801	slingshot homolog 2 (Drosophila)							Sox18			-1.80143			-1.80143					Nbr1
																													Anks1	-1.81154	ankyrin repeat and SAM domain containing 1							Abl1			-1.80113			-1.80113					Scd2
																													Tbc1d30	-1.80102	TBC1 domain family, member 30							Slc7a1			-1.80106			-1.80106					Adcy5
																													Itfg3	-1.77868	integrin alpha FG-GAP repeat containing 3							Tbc1d30			-1.80102			-1.80102					Cpne5
																													Asic1	-1.807	acid-sensing (proton-gated) ion channel 1							Ssh2			-1.801			-1.801					Sorcs1
																													Peg13	-1.80082	paternally expressed 13							Peg13			-1.80082			-1.80082					Lasp1
																													Nsf	-1.80818	N-ethylmaleimide sensitive fusion protein							Chst11			-1.80077			-1.80077					Dlgap3
																													Got2	-1.76621	glutamate oxaloacetate transaminase 2, mitochondrial							Purb			-1.80005			-1.80005					Clec16a
																													Ptpn23	-1.8047	protein tyrosine phosphatase, non-receptor type 23							Cdr2l			-1.79956			-1.79956					Coro2b
																													Abl1	-1.80113	c-abl oncogene 1, non-receptor tyrosine kinase							Atg7			-1.79925			-1.79925					Cmip
																													Tnk2	-1.80659	tyrosine kinase, non-receptor, 2							Enc1			-1.79896			-1.79896					Ppp1r9b
																													Pygb	-1.79785	brain glycogen phosphorylase							Pygb			-1.79785			-1.79785					St3gal1
																													Purb	-1.80005	purine rich element binding protein B							Lypla2			-1.79595			-1.79595					Lmtk3
																													L3mbtl2	-1.78137	l(3)mbt-like 2 (Drosophila)							Zhx3			-1.79482			-1.79482					Cd93
																													Cdr2l	-1.79956	cerebellar degeneration-related protein 2-like							Trps1			-1.79481			-1.79481					Hipk2
																													Usp11	-1.75786	ubiquitin specific peptidase 11							Lrfn4			-1.79416			-1.79416					Aplp1
																													Slc38a9	-1.77091	solute carrier family 38, member 9							Crtc1			-1.79347			-1.79347					Prrc2a
																													Chst11	-1.80077	carbohydrate sulfotransferase 11							Cacng3			-1.79268			-1.79268					Lphn1
																													Enc1	-1.79896	ectodermal-neural cortex 1							Ccnjl			-1.79177			-1.79177					Ncam1
																													Rasal1	-1.73894	RAS protein activator like 1 (GAP1 like)							Strn4			-1.79176			-1.79176					Slc12a5
																													Cacng3	-1.79268	calcium channel, voltage-dependent, gamma subunit 3							Wwc1			-1.79076			-1.79076					Scrt1
																													Lrfn4	-1.79416	leucine rich repeat and fibronectin type III domain containing 4							Cactin			-1.79027			-1.79027					Zc3h7b
																													Kndc1	-1.7819	kinase non-catalytic C-lobe domain (KIND) containing 1							Tnfrsf21			-1.78999			-1.78999					Elavl3
																													Zhx3	-1.79482	zinc fingers and homeoboxes 3							Sptbn2			-1.78885			-1.78885					Vat1
																													Crtc1	-1.79347	CREB regulated transcription coactivator 1							C1ql1			-1.78695			-1.78695					Sh3kbp1
																													Epas1	-1.77446	endothelial PAS domain protein 1							Wwc2			-1.78566			-1.78566					Stxbp1
																													Wwc1	-1.79076	WW, C2 and coiled-coil domain containing 1							Abcb9			-1.78359			-1.78359					Thrap3
																													Cactin	-1.79027	cactin, spliceosome C complex subunit							Mnt			-1.78334			-1.78334					Irgq
																													Sptbn2	-1.78885	spectrin beta, non-erythrocytic 2							Kndc1			-1.7819			-1.7819					Flywch1
																													Btbd9	-1.77553	BTB (POZ) domain containing 9							Zbtb45			-1.78166			-1.78166					Jph3
																													Wwc2	-1.78566	WW, C2 and coiled-coil domain containing 2							L3mbtl2			-1.78137			-1.78137					Mapk8ip3
																													Fmod	-1.75996	fibromodulin							Zdhhc18			-1.78037			-1.78037					Celf5
																													Sept9	-1.75362	septin 9							Itfg3			-1.77868			-1.77868					Hnrnpa0
																													Abcb9	-1.78359	ATP-binding cassette, sub-family B (MDR/TAP), member 9							Olig1			-1.77756			-1.77756					Sh3pxd2b
																													Mnt	-1.78334	max binding protein							Ltbp4			-1.77656			-1.77656					Srgap1
																													Fam129b	-1.77306	family with sequence similarity 129, member B							Btbd9			-1.77553			-1.77553					Prkar2a
																													Zdhhc18	-1.78037	zinc finger, DHHC domain containing 18							Esrrg			-1.7748			-1.7748					Dmwd
																													S1pr3	-1.76764	sphingosine-1-phosphate receptor 3							Fam20c			-1.77472			-1.77472					Ackr1
																													Atxn7l3	-1.73792	ataxin 7-like 3							Epas1			-1.77446			-1.77446					Pcyt1b
																													Esrrg	-1.7748	estrogen-related receptor gamma							Ccdc47			-1.77411			-1.77411					Rcor1
																													Tpcn1	-1.7711	two pore channel 1							Fam129b			-1.77306			-1.77306					Hs3st2
																													Ubap2l	-1.76612	ubiquitin-associated protein 2-like							Osbpl7			-1.77245			-1.77245					Camk2b
																													Ltbp4	-1.77656	latent transforming growth factor beta binding protein 4							Brsk2			-1.7719			-1.7719					Ankrd11
																													Osbpl7	-1.77245	oxysterol binding protein-like 7							Tpcn1			-1.7711			-1.7711					Rnf157
																													Gm996	-1.76985	predicted gene 996							Slc38a9			-1.77091			-1.77091					Nefm
																													Ccdc47	-1.77411	coiled-coil domain containing 47							Gm996			-1.76985			-1.76985					Prkcg
																													Lzts1	-1.75681	leucine zipper, putative tumor suppressor 1							Lrrc47			-1.76812			-1.76812					Ank3
																													Ndst1	-1.76594	N-deacetylase/N-sulfotransferase (heparan glucosaminyl) 1							S1pr3			-1.76764			-1.76764					Cdh13
																													Fam20c	-1.77472	family with sequence similarity 20, member C							Ehmt2			-1.76761			-1.76761					Ntrk2
																													Wiz	-1.7664	widely-interspaced zinc finger motifs							Wiz			-1.7664			-1.7664					Tbc1d16
																													Lrrc47	-1.76812	leucine rich repeat containing 47							Got2			-1.76621			-1.76621					Ldoc1l
																													Brsk2	-1.7719	BR serine/threonine kinase 2							Ubap2l			-1.76612			-1.76612					Pcdha12
																													Ehmt2	-1.76761	euchromatic histone lysine N-methyltransferase 2							Ndst1			-1.76594			-1.76594					Mdga1
																													Micall1	-1.75227	microtubule associated monooxygenase, calponin and LIM domain containing -like 1							Lbp			-1.7651			-1.7651					Fbf1
																													Pitpnm2	-1.76406	phosphatidylinositol transfer protein, membrane-associated 2							Kcnj10			-1.76474			-1.76474					Sptan1
																													Heatr5b	-1.73847	HEAT repeat containing 5B							Pitpnm2			-1.76406			-1.76406					Smarca4
																													Tgfb2	-1.76349	transforming growth factor, beta 2							Tgfb2			-1.76349			-1.76349					Fbxo41
																													Gnaz	-1.74394	guanine nucleotide binding protein, alpha z subunit							Smpd3			-1.76006			-1.76006					Soga1
																													Dyrk2	-1.75639	dual-specificity tyrosine-(Y)-phosphorylation regulated kinase 2							Fmod			-1.75996			-1.75996					Setd1b
																													L1cam	-1.75491	L1 cell adhesion molecule							Ampd2			-1.75875			-1.75875					Pip4k2b
																													Kcnj10	-1.76474	potassium inwardly-rectifying channel, subfamily J, member 10							Zc3h11a			-1.75797			-1.75797					Arhgap31
																													Eml2	-1.75498	echinoderm microtubule associated protein like 2							Usp11			-1.75786			-1.75786					Zdhhc9
																													Ppp1r26	-1.75445	protein phosphatase 1, regulatory subunit 26							Med14			-1.75768			-1.75768					Grin1
																													Ampd2	-1.75875	adenosine monophosphate deaminase 2							Lzts1			-1.75681			-1.75681					Irf2bp1
																													Med14	-1.75768	mediator complex subunit 14							Dyrk2			-1.75639			-1.75639					Unc5a
																													Smpd3	-1.76006	sphingomyelin phosphodiesterase 3, neutral							Tjp2			-1.75609			-1.75609					Samd14
																													Abca2	-1.74801	ATP-binding cassette, sub-family A (ABC1), member 2							Cyfip2			-1.75544			-1.75544					Hdac4
																													Zc3h11a	-1.75797	zinc finger CCCH type containing 11A							Eml2			-1.75498			-1.75498					Tm9sf4
																													Tjp2	-1.75609	tight junction protein 2							L1cam			-1.75491			-1.75491					Pacs1
																													Zer1	-1.74772	zyg-11 related, cell cycle regulator							Dlg2			-1.75489			-1.75489					Ddn
																													Cyfip2	-1.75544	cytoplasmic FMR1 interacting protein 2							Ppp1r26			-1.75445			-1.75445					Nefh
																													Dlg2	-1.75489	discs, large homolog 2 (Drosophila)							Sept9			-1.75362			-1.75362					Scmh1
																													Syngr1	-1.70194	synaptogyrin 1							Ppp2r5d			-1.75256			-1.75256					Satb1
																													Ica1	-1.70027	islet cell autoantigen 1							Micall1			-1.75227			-1.75227					Gatsl2
																													Flt1	-2.02668	FMS-like tyrosine kinase 1							Als2			-1.75095			-1.75095					Apbb2
																													Ablim3	-1.74954	actin binding LIM protein family, member 3							Ablim3			-1.74954			-1.74954					Col4a2
																													Als2	-1.75095	amyotrophic lateral sclerosis 2 (juvenile)							Pitpnc1			-1.74837			-1.74837					Scamp2
																													Rell2	-1.72073	RELT-like 2							Abca2			-1.74801			-1.74801					Dpysl3
																													Map7d2	-1.74092	MAP7 domain containing 2							Zer1			-1.74772			-1.74772					Slc17a7
																													Trappc9	-1.74415	trafficking protein particle complex 9							Trak2			-1.74608			-1.74608					Trim62
																													Plec	-1.73179	plectin							Grina			-1.74511			-1.74511					Rnf123
																													Trak2	-1.74608	trafficking protein, kinesin binding 2							Trappc9			-1.74415			-1.74415					Camsap1
																													Dnajc11	-1.67816	DnaJ (Hsp40) homolog, subfamily C, member 11							Gnaz			-1.74394			-1.74394					Atn1
																													Pafah2	-1.71139	platelet-activating factor acetylhydrolase 2							Fam20a			-1.74093			-1.74093					Ankrd50
																													Pitpnc1	-1.74837	phosphatidylinositol transfer protein, cytoplasmic 1							Map7d2			-1.74092			-1.74092					Hip1
																													Ppme1	-1.70339	protein phosphatase methylesterase 1							Sppl2b			-1.74058			-1.74058					Gpr56
																													Fam20a	-1.74093	family with sequence similarity 20, member A							Rasal1			-1.73894			-1.73894					Disp2
																													Mmp24	-1.71638	matrix metallopeptidase 24							Slc39a7			-1.73872			-1.73872					Sema6c
																													Fosl2	-1.71675	fos-like antigen 2							Gdpd5			-1.73857			-1.73857					Efcab4a
																													Sppl2b	-1.74058	signal peptide peptidase like 2B							Heatr5b			-1.73847			-1.73847					Chd2
																													Slc7a5	-1.70242	solute carrier family 7 (cationic amino acid transporter, y+ system), member 5							Atxn7l3			-1.73792			-1.73792					Atp1b2
																													Cnnm1	-1.73268	cyclin M1							Cnnm1			-1.73268			-1.73268					Bcr
																													Pofut2	-1.69283	protein O-fucosyltransferase 2							Plec			-1.73179			-1.73179					Rnf165
																													Slc39a7	-1.73872	solute carrier family 39 (zinc transporter), member 7							Vangl1			-1.73172			-1.73172					Sf1
																													Gdpd5	-1.73857	glycerophosphodiester phosphodiesterase domain containing 5							Cdh4			-1.72977			-1.72977					Prkcb
																													Wnt7a	-1.70246	wingless-related MMTV integration site 7A							Phc3			-1.72894			-1.72894					Arc
																													Ucp2	-1.63472	uncoupling protein 2 (mitochondrial, proton carrier)							Doc2b			-1.72846			-1.72846					Zfpm1
																													Adcy9	-1.72688	adenylate cyclase 9							Satb2			-1.7269			-1.7269					Dag1
																													Cdk16	-1.68746	cyclin-dependent kinase 16							Adcy9			-1.72688			-1.72688					Palm2
																													Tmem63b	-1.7258	transmembrane protein 63b							Mafg			-1.72589			-1.72589					Cx3cl1
																													Zfp580	-1.68751	zinc finger protein 580							Tmem63b			-1.7258			-1.7258					Syt1
																													Ftsj3	-1.72061	FtsJ homolog 3 (E, coli)							Chrm1			-1.72515			-1.72515					Actg1
																													Tmem170b	-1.71782	transmembrane protein 170B							Arhgap20			-1.7247			-1.7247					Celf1
																													Satb2	-1.7269	special AT-rich sequence binding protein 2							Rara			-1.72466			-1.72466					Wdr26
																													Gpc2	-1.7069	glypican 2 (cerebroglycan)							Rnf44			-1.72431			-1.72431					Tmem132b
																													Mafg	-1.72589	v-maf musculoaponeurotic fibrosarcoma oncogene family, protein G (avian)							Rell2			-1.72073			-1.72073					Grn
																													Rnf44	-1.72431	ring finger protein 44							Ftsj3			-1.72061			-1.72061					Fam57b
																													Phc3	-1.72894	polyhomeotic-like 3 (Drosophila)							Nell2			-1.72053			-1.72053					Nedd4
																													Doc2b	-1.72846	double C2, beta							Cblb			-1.72036			-1.72036					Arpp21
																													Abcb8	-1.68583	ATP-binding cassette, sub-family B (MDR/TAP), member 8							Pbx1			-1.71884			-1.71884					Slc41a1
																													Hspa8	-1.7115	heat shock protein 8							Trim9			-1.71813			-1.71813					Taok1
																													Cdh4	-1.72977	cadherin 4							Slc7a8			-1.71789			-1.71789					Kcng1
																													Chrm1	-1.72515	cholinergic receptor, muscarinic 1, CNS							Tmem170b			-1.71782			-1.71782					Atp9a
																													Cblb	-1.72036	Casitas B-lineage lymphoma b							Rusc2			-1.71771			-1.71771					Eif4ebp2
																													Elovl1	-1.67187	elongation of very long chain fatty acids (FEN1/Elo2, SUR4/Elo3, yeast)-like 1							Qk			-1.71751			-1.71751					Epb4,1l4a
																													Qk	-1.71751	quaking							Sbf1			-1.71694			-1.71694					Csdc2
																													B4galnt1	-1.70052	beta-1,4-N-acetyl-galactosaminyl transferase 1							Fosl2			-1.71675			-1.71675					Syn1
																													Rara	-1.72466	retinoic acid receptor, alpha							Mmp24			-1.71638			-1.71638					Ube3b
																													Fam171a1	-1.69997	family with sequence similarity 171, member A1							Mapre2			-1.71535			-1.71535					Fam163b
																													Mapre2	-1.71535	microtubule-associated protein, RP/EB family, member 2							Camkk2			-1.71532			-1.71532					Sema4g
																													Arhgap20	-1.7247	Rho GTPase activating protein 20							Tln2			-1.71526			-1.71526					Scrn1
																													Trim9	-1.71813	tripartite motif-containing 9							Pole			-1.71506			-1.71506					Ttll12
																													Pole	-1.71506	polymerase (DNA directed), epsilon							Prpf38b			-1.71393			-1.71393					Ptprt
																													Slc7a8	-1.71789	solute carrier family 7 (cationic amino acid transporter, y+ system), member 8							Hspa8			-1.7115			-1.7115					Igfbp5
																													Nell2	-1.72053	NEL-like 2							Rnpep			-1.71145			-1.71145					Lsamp
																													Ppp1r16a	-1.66445	protein phosphatase 1, regulatory (inhibitor) subunit 16A							Pafah2			-1.71139			-1.71139					Adcyap1r1
																													Rusc2	-1.71771	RUN and SH3 domain containing 2							Rela			-1.71122			-1.71122					Zfp618
																													Pbx1	-1.71884	pre B cell leukemia homeobox 1							Sgsm1			-1.71088			-1.71088					Sbk1
																													Sbf1	-1.71694	SET binding factor 1							Diras2			-1.70972			-1.70972					Ubap2
																													Rnpep	-1.71145	arginyl aminopeptidase (aminopeptidase B)							Fam214b			-1.70814			-1.70814					Phf21a
																													Gas2l1	-1.70298	growth arrest-specific 2 like 1							Arhgef12			-1.70697			-1.70697					Map3k11
																													Nfib	-1.70572	nuclear factor I/B							Gpc2			-1.7069			-1.7069					Prrt2
																													Camkk2	-1.71532	calcium/calmodulin-dependent protein kinase kinase 2, beta							Nfib			-1.70572			-1.70572					Ablim1
																													Sgsm1	-1.71088	small G protein signaling modulator 1							Ppme1			-1.70339			-1.70339					Unc5c
																													Prpf38b	-1.71393	PRP38 pre-mRNA processing factor 38 (yeast) domain containing B							Ppp1r1b			-1.70333			-1.70333					Ncoa1
																													Gnas	-1.66627	GNAS (guanine nucleotide binding protein, alpha stimulating) complex locus							Gas2l1			-1.70298			-1.70298					Irak1
																													Rela	-1.71122	v-rel reticuloendotheliosis viral oncogene homolog A (avian)							Wnt7a			-1.70246			-1.70246					Nyap1
																													Ccdc97	-1.70194	coiled-coil domain containing 97							Slc7a5			-1.70242			-1.70242					Kcnma1
																													Arhgap36	-1.66951	Rho GTPase activating protein 36							Ccdc97			-1.70194			-1.70194					Glg1
																													Diras2	-1.70972	DIRAS family, GTP-binding RAS-like 2							Syngr1			-1.70194			-1.70194					Dtx1
																													Slc6a11	-1.69139	solute carrier family 6 (neurotransmitter transporter, GABA), member 11							Egr4			-1.70129			-1.70129					Ddah1
																													Ubald1	-1.6528	UBA-like domain containing 1							Samd8			-1.70102			-1.70102					Ttbk1
																													Fam214b	-1.70814	family with sequence similarity 214, member B							B4galnt1			-1.70052			-1.70052					Kpna6
																													Arhgef12	-1.70697	Rho guanine nucleotide exchange factor (GEF) 12							H2-D1			-1.70052			-1.70052					Abcg4
																													Sv2a	-1.69287	synaptic vesicle glycoprotein 2 a							Ica1			-1.70027			-1.70027					Pnmal2
																													Serinc2	-1.68642	serine incorporator 2							Pomt1			-1.70017			-1.70017					Cplx2
																													Samd8	-1.70102	sterile alpha motif domain containing 8							Fam171a1			-1.69997			-1.69997					Ppm1l
																													Adamts14	-1.48137	a disintegrin-like and metallopeptidase (reprolysin type) with thrombospondin type 1 motif, 14							Mllt6			-1.69976			-1.69976					Brsk1
																													Ergic1	-1.6674	endoplasmic reticulum-golgi intermediate compartment (ERGIC) 1							Pcdha8			-1.69524			-1.69524					Wnt7b
																													Tmcc2	-1.65417	transmembrane and coiled-coil domains 2							Rgs7bp			-1.69402			-1.69402					Kif1a
																													Egr4	-1.70129	early growth response 4							Sv2a			-1.69287			-1.69287					Zcchc2
																													Mllt6	-1.69976	myeloid/lymphoid or mixed-lineage leukemia (trithorax homolog, Drosophila); translocated to, 6							Pofut2			-1.69283			-1.69283					Ptpn9
																													Pomt1	-1.70017	protein-O-mannosyltransferase 1							Slc6a11			-1.69139			-1.69139					Ppfia3
																													Alg3	-1.66543	asparagine-linked glycosylation 3 (alpha-1,3-mannosyltransferase)							Eef2			-1.69025			-1.69025					Lrp10
																													Pcdha8	-1.69524	protocadherin alpha 8							Gdf1			-1.69017			-1.69017					Mast4
																													Tcof1	-1.68626	Treacher Collins Franceschetti syndrome 1, homolog							Zyx			-1.68803			-1.68803					Thra
																													Zyx	-1.68803	zyxin							Zfp580			-1.68751			-1.68751					Rapgefl1
																													Apln	-1.58809	apelin							Cdk16			-1.68746			-1.68746					Rnf26
																													Rbms2	-1.67323	RNA binding motif, single stranded interacting protein 2							Serinc2			-1.68642			-1.68642					Afap1
																													Rgs7bp	-1.69402	regulator of G-protein signalling 7 binding protein							Tcof1			-1.68626			-1.68626					Usp13
																													Eef2	-1.69025	eukaryotic translation elongation factor 2							Abcb8			-1.68583			-1.68583					Pacsin1
																													Dnm2	-1.6834	dynamin 2							Col4a1			-1.68549			-1.68549					Dlgap1
																													Nrxn1	-1.67988	neurexin I							Rbms3			-1.68546			-1.68546					Tmem229b
																													Gdf1	-1.69017	growth differentiation factor 1							Ankrd34a			-1.68526			-1.68526					Atp13a2
																													Ubqln4	-1.68212	ubiquilin 4							Iqsec3			-1.6847			-1.6847					Prkar1b
																													Asphd2	-1.67667	aspartate beta-hydroxylase domain containing 2							Chga			-1.68379			-1.68379					Fgd1
																													Col4a1	-1.68549	collagen, type IV, alpha 1							Dnm2			-1.6834			-1.6834					Apba1
																													Med16	-1.68234	mediator complex subunit 16							Rbm15b			-1.6834			-1.6834					Klf7
																													Cic	-1.67939	capicua homolog (Drosophila)							Med16			-1.68234			-1.68234					Phyhip
																													Rbms3	-1.68546	RNA binding motif, single stranded interacting protein							Pcdh10			-1.68217			-1.68217					Olfm1
																													Dpf2	-1.66763	D4, zinc and double PHD fingers family 2							Ubqln4			-1.68212			-1.68212					Flt1
																													Iqsec3	-1.6847	IQ motif and Sec7 domain 3							Pitpnm1			-1.68076			-1.68076					Sox4
																													Ankrd34a	-1.68526	ankyrin repeat domain 34A							Nrxn1			-1.67988			-1.67988					ND2
																													Plxnb1	-1.67766	plexin B1							Cic			-1.67939			-1.67939					Arhgap23
																													Chga	-1.68379	chromogranin A							Lamb2			-1.67921			-1.67921					Prex1
																													Rbm15b	-1.6834	RNA binding motif protein 15B							Nomo1			-1.67866			-1.67866					Dcx
																													Lamb2	-1.67921	laminin, beta 2							Efr3b			-1.67859			-1.67859					Dscaml1
																													Dnmt3a	-1.64864	DNA methyltransferase 3A							Dnajc11			-1.67816			-1.67816					Mapre1
																													Pcdh10	-1.68217	protocadherin 10							Plxnb1			-1.67766			-1.67766					Arhgdia
																													Pitpnm1	-1.68076	phosphatidylinositol transfer protein, membrane-associated 1							Asphd2			-1.67667			-1.67667					Tbc1d10b
																													Nomo1	-1.67866	nodal modulator 1							Drp2			-1.67597			-1.67597					Myo18a
																													Svop	-1.64962	SV2 related protein							Unc5b			-1.67497			-1.67497					Kcnc4
																													Ssbp2	-1.67355	single-stranded DNA binding protein 2							Astn1			-1.67495			-1.67495					Rab11fip5
																													R3hdm2	-1.66276	R3H domain containing 2							Celf4			-1.67389			-1.67389					Hk1
																													Efr3b	-1.67859	EFR3 homolog B (S, cerevisiae)							Ssbp2			-1.67355			-1.67355					Gp1bb
																													Sparcl1	-1.67307	SPARC-like 1							Rbms2			-1.67323			-1.67323					Arid1a
																													Phactr4	-1.66865	phosphatase and actin regulator 4							Mvk			-1.67316			-1.67316					Lpin2
																													Fads2	-1.63501	fatty acid desaturase 2							Sparcl1			-1.67307			-1.67307					Ncl
																													Unc5b	-1.67497	unc-5 homolog B (C, elegans)							Pdp2			-1.67236			-1.67236					Zfp362
																													Drp2	-1.67597	dystrophin related protein 2							Elovl1			-1.67187			-1.67187					Lrrc4b
																													Astn1	-1.67495	astrotactin 1							Sppl3			-1.66956			-1.66956					Cdc42bpb
																													ND4L	-1.66948	NADH dehydrogenase subunit 4L							Arhgap36			-1.66951			-1.66951					CYTB
																													Braf	-1.66503	Braf transforming gene							ND4L			-1.66948			-1.66948					Fbxw8
																													Reep3	-1.667	receptor accessory protein 3							Phactr4			-1.66865			-1.66865					Clmp
																													Tmem132a	-1.66847	transmembrane protein 132A							Tmem132a			-1.66847			-1.66847					Map6
																													Pdp2	-1.67236	pyruvate dehyrogenase phosphatase catalytic subunit 2							Dpf2			-1.66763			-1.66763					Cux2
																													Trim28	-1.64106	tripartite motif-containing 28							Scamp1			-1.6676			-1.6676					Kif26a
																													ND4	-1.6668	NADH dehydrogenase subunit 4							Ergic1			-1.6674			-1.6674					Sh2b3
																													Lgals3bp	-1.63977	lectin, galactoside-binding, soluble, 3 binding protein							Reep3			-1.667			-1.667					Paqr4
																													Tnfrsf1a	-1.50133	tumor necrosis factor receptor superfamily, member 1a							ND4			-1.6668			-1.6668					B3gat1
																													Prrt4	-1.62854	proline-rich transmembrane protein 4							Lzts2			-1.66656			-1.66656					Mknk2
																													Sppl3	-1.66956	signal peptide peptidase 3							Gnas			-1.66627			-1.66627					Ache
																													Specc1l	-1.6546	sperm antigen with calponin homology and coiled-coil domains 1-like							Alg3			-1.66543			-1.66543					Mapk10
																													Scamp1	-1.6676	secretory carrier membrane protein 1							Braf			-1.66503			-1.66503					Kcnk3
																													Cdipt	-1.64052	CDP-diacylglycerol--inositol 3-phosphatidyltransferase (phosphatidylinositol synthase)							Kcnb1			-1.66497			-1.66497					Arf3
																													Stac2	-1.63392	SH3 and cysteine rich domain 2							Nr2f1			-1.6647			-1.6647					Gm8587
																													Itpk1	-1.62823	inositol 1,3,4-triphosphate 5/6 kinase							Ppp1r16a			-1.66445			-1.66445					Ube2j1
																													Lzts2	-1.66656	leucine zipper, putative tumor suppressor 2							Tesk1			-1.66364			-1.66364					Capn5
																													Tesk1	-1.66364	testis specific protein kinase 1							R3hdm2			-1.66276			-1.66276					Atat1
																													Plk1	-1.60776	polo-like kinase 1							Slc6a9			-1.66262			-1.66262					Slc29a4
																													Asap1	-1.66198	ArfGAP with SH3 domain, ankyrin repeat and PH domain1							Asap1			-1.66198			-1.66198					Xpo6
																													Nr2f1	-1.6647	nuclear receptor subfamily 2, group F, member 1							Top2a			-1.6614			-1.6614					Hr
																													Slc6a9	-1.66262	solute carrier family 6 (neurotransmitter transporter, glycine), member 9							Csnk1g1			-1.65939			-1.65939					Tecr
																													Kcnb1	-1.66497	potassium voltage gated channel, Shab-related subfamily, member 1							Rab11fip3			-1.65896			-1.65896					Pde4a
																													Kirrel3	-1.62254	kin of IRRE like 3 (Drosophila)							Rbck1			-1.65817			-1.65817					Crmp1
																													Pak1	-1.64244	p21 protein (Cdc42/Rac)-activated kinase 1							Prpf40b			-1.65776			-1.65776					Zfp710
																													Csnk1g1	-1.65939	casein kinase 1, gamma 1							Med12			-1.65501			-1.65501					Ddx54
																													Rab11fip3	-1.65896	RAB11 family interacting protein 3 (class II)							Specc1l			-1.6546			-1.6546					Wipf2
																													Prpf40b	-1.65776	PRP40 pre-mRNA processing factor 40 homolog B (yeast)							Tmcc2			-1.65417			-1.65417					Klhl18
																													Neurod1	-1.58873	neurogenic differentiation 1							Col18a1			-1.65396			-1.65396					Rgmb
																													Col18a1	-1.65396	collagen, type XVIII, alpha 1							St3gal2			-1.65394			-1.65394					Slc6a6
																													Map2k2	-1.62466	mitogen-activated protein kinase kinase 2							Dtx4			-1.65381			-1.65381					Pik3r2
																													Fzr1	-1.63486	fizzy/cell division cycle 20 related 1 (Drosophila)							Ubald1			-1.6528			-1.6528					Gsk3b
																													Bcl2l1	-1.61579	BCL2-like 1							Usp48			-1.65197			-1.65197					Med24
																													Dtx4	-1.65381	deltex 4 homolog (Drosophila)							Gm5124			-1.65059			-1.65059					Spock2
																													Ngfr	-1.61677	nerve growth factor receptor (TNFR superfamily, member 16)							Svop			-1.64962			-1.64962					Synrg
																													Usp48	-1.65197	ubiquitin specific peptidase 48							Srcin1			-1.64958			-1.64958					Myt1l
																													Med12	-1.65501	mediator complex subunit 12							Dnmt3a			-1.64864			-1.64864					Pabpc1
																													St3gal2	-1.65394	ST3 beta-galactoside alpha-2,3-sialyltransferase 2							Wasl			-1.64793			-1.64793					Wbp2
																													Nucb1	-1.62627	nucleobindin 1							Fam49a			-1.64635			-1.64635					Lclat1
																													Drg2	-1.59597	developmentally regulated GTP binding protein 2							Pigt			-1.64622			-1.64622					Sec31a
																													Gm5124	-1.65059	nucleolar and coiled-body phosphoprotein 1 pseudogene							Serpine2			-1.64323			-1.64323					Wasf2
																													Armc5	-1.63765	armadillo repeat containing 5							Lrrc8d			-1.64278			-1.64278					Tmem130
																													Wasl	-1.64793	Wiskott-Aldrich syndrome-like (human)							Pak1			-1.64244			-1.64244					Ptprn
																													Srcin1	-1.64958	SRC kinase signaling inhibitor 1							Prkcd			-1.64204			-1.64204					Sorcs2
																													Pigt	-1.64622	phosphatidylinositol glycan anchor biosynthesis, class T							Trim28			-1.64106			-1.64106					Rfng
																													Fam49a	-1.64635	family with sequence similarity 49, member A							Cdipt			-1.64052			-1.64052					Atp2b2
																													Hcn3	-1.62236	hyperpolarization-activated, cyclic nucleotide-gated K+ 3							Lgals3bp			-1.63977			-1.63977					Arnt2
																													Pdk2	-1.6022	pyruvate dehydrogenase kinase, isoenzyme 2							Gria1			-1.63968			-1.63968					Brd4
																													Lingo3	-1.60149	leucine rich repeat and Ig domain containing 3							Slc8a2			-1.63901			-1.63901					Ccnd1
																													G6pdx	-1.62489	glucose-6-phosphate dehydrogenase X-linked							Ctnnd1			-1.63857			-1.63857					Katnal1
																													Lrrc8d	-1.64278	leucine rich repeat containing 8D							Dhcr24			-1.63809			-1.63809					Slc35c1
																													Ppt2	-1.62789	palmitoyl-protein thioesterase 2							Armc5			-1.63765			-1.63765					Zfp106
																													Ccnd3	-1.61245	cyclin D3							Eif4g1			-1.63738			-1.63738					Plcb1
																													Slc8a2	-1.63901	solute carrier family 8 (sodium/calcium exchanger), member 2							Fads2			-1.63501			-1.63501					Frmpd1
																													Prkcd	-1.64204	protein kinase C, delta							Fzr1			-1.63486			-1.63486					Tspan9
																													Rab35	-1.62465	RAB35, member RAS oncogene family							Ucp2			-1.63472			-1.63472					Wscd2
																													Ddx21	-1.6334	DEAD (Asp-Glu-Ala-Asp) box polypeptide 21							Men1			-1.63471			-1.63471					Tgfbr2
																													Lynx1	-1.62052	Ly6/neurotoxin 1							Zfp41			-1.6345			-1.6345					Pdzd2
																													Celf6	-1.63162	CUGBP, Elav-like family member 6							Plvap			-1.63408			-1.63408					Lmf2
																													Gria1	-1.63968	glutamate receptor, ionotropic, AMPA1 (alpha 1)							Stac2			-1.63392			-1.63392					Rfx1
																													Dhcr24	-1.63809	24-dehydrocholesterol reductase							Kctd10			-1.63357			-1.63357					Stk40
																													Eif4g1	-1.63738	eukaryotic translation initiation factor 4, gamma 1							Slx4			-1.63349			-1.63349					Msl1
																													Ctnnd1	-1.63857	catenin (cadherin associated protein), delta 1							Grik5			-1.63343			-1.63343					Dbn1
																													Desi1	-1.62069	desumoylating isopeptidase 1							Ddx21			-1.6334			-1.6334					Dgcr2
																													Grik5	-1.63343	glutamate receptor, ionotropic, kainate 5 (gamma 2)							Sympk			-1.63246			-1.63246					Zmynd8
																													Pla2g6	-1.58255	phospholipase A2, group VI							Rbfox2			-1.6324			-1.6324					Ccdc6
																													Kcnf1	-1.62559	potassium voltage-gated channel, subfamily F, member 1							Celf6			-1.63162			-1.63162					Traf3
																													Slx4	-1.63349	SLX4 structure-specific endonuclease subunit homolog (S, cerevisiae)							Dynll2			-1.63031			-1.63031					Dnajc16
																													Sel1l	-1.62127	sel-1 suppressor of lin-12-like (C, elegans)							Nrde2			-1.63028			-1.63028					Ube4b
																													Rbfox2	-1.6324	RNA binding protein, fox-1 homolog (C, elegans) 2							Ubr4			-1.62928			-1.62928					Lrp3
																													Men1	-1.63471	multiple endocrine neoplasia 1							Prrt4			-1.62854			-1.62854					Slc4a3
																													Dym	-1.60902	dymeclin							Tut1			-1.62846			-1.62846					Cnnm4
																													Sympk	-1.63246	symplekin							Itpk1			-1.62823			-1.62823					Aatk
																													Bre	-1.60052	brain and reproductive organ-expressed protein							Ppt2			-1.62789			-1.62789					Rybp
																													Klf5	-1.62554	Kruppel-like factor 5							Slc9a1			-1.62747			-1.62747					Fto
																													Dynll2	-1.63031	dynein light chain LC8-type 2							Zbtb16			-1.62726			-1.62726					Tecpr1
																													Ubr4	-1.62928	ubiquitin protein ligase E3 component n-recognin 4							Bai2			-1.62707			-1.62707					Sema6a
																													Cpd	-1.62375	carboxypeptidase D							Caskin2			-1.62679			-1.62679					Cadm3
																													Angel1	-1.59107	angel homolog 1 (Drosophila)							Nucb1			-1.62627			-1.62627					Ncor1
																													Caskin2	-1.62679	CASK-interacting protein 2							Kcnf1			-1.62559			-1.62559					Celf2
																													Bai2	-1.62707	brain-specific angiogenesis inhibitor 2							Klf5			-1.62554			-1.62554					Pcdha9
																													Tbc1d13	-1.60063	TBC1 domain family, member 13							G6pdx			-1.62489			-1.62489					Bai1
																													Zbtb16	-1.62726	zinc finger and BTB domain containing 16							Map2k2			-1.62466			-1.62466					Cuedc1
																													Gm3219	-1.57103	B-cell CLL/lymphoma 7C pseudogene							Rab35			-1.62465			-1.62465					Kcnj9
																													Slc9a1	-1.62747	solute carrier family 9 (sodium/hydrogen exchanger), member 1							Cpd			-1.62375			-1.62375					Phactr1
																													Kazn	-1.62249	kazrin, periplakin interacting protein							Scara3			-1.62355			-1.62355					Susd4
																													Gpd2	-1.59937	glycerol phosphate dehydrogenase 2, mitochondrial							Bag3			-1.62267			-1.62267					Sardh
																													Ankrd40	-1.5983	ankyrin repeat domain 40							Kirrel3			-1.62254			-1.62254					Cux1
																													Bag3	-1.62267	BCL2-associated athanogene 3							Kazn			-1.62249			-1.62249					Kdm6b
																													Hpcal4	-1.56275	hippocalcin-like 4							Hcn3			-1.62236			-1.62236					Rnf24
																													Polr3d	-1.57656	polymerase (RNA) III (DNA directed) polypeptide D							Sel1l			-1.62127			-1.62127					Ago1
																													Syvn1	-1.62018	synovial apoptosis inhibitor 1, synoviolin							Desi1			-1.62069			-1.62069					Zmiz2
																													Ube2ql1	-1.58388	ubiquitin-conjugating enzyme E2Q family-like 1							Lynx1			-1.62052			-1.62052					Slc22a17
																													Ahi1	-1.61381	Abelson helper integration site 1							Syvn1			-1.62018			-1.62018					Dgkg
																													Sept8	-1.61689	septin 8							Ccdc71			-1.6193			-1.6193					Atp1a2
																													Map3k1	-1.61734	mitogen-activated protein kinase kinase kinase 1							Kcnip2			-1.61856			-1.61856					Plch2
																													Psen1	-1.59472	presenilin 1							Map3k1			-1.61734			-1.61734					Mast2
																													Pdxdc1	-1.61623	pyridoxal-dependent decarboxylase domain containing 1							Sept8			-1.61689			-1.61689					Gm6981
																													Zyg11b	-1.61541	zyg-ll family member B, cell cycle regulator							Ngfr			-1.61677			-1.61677					Dctn1
																													Shd	-1.55003	src homology 2 domain-containing transforming protein D							Pdxdc1			-1.61623			-1.61623					Gpr17
																													Vps37c	-1.59289	vacuolar protein sorting 37C (yeast)							Bcl2l1			-1.61579			-1.61579					Creb3l1
																													Gga2	-1.60836	golgi associated, gamma adaptin ear containing, ARF binding protein 2							Zyg11b			-1.61541			-1.61541					Slc38a1
																													Pdgfra	-1.61445	platelet derived growth factor receptor, alpha polypeptide							Pdgfra			-1.61445			-1.61445					Trim8
																													Arhgef1	-1.60828	Rho guanine nucleotide exchange factor (GEF) 1							Ahi1			-1.61381			-1.61381					Mtss1
																													Os9	-1.61089	amplified in osteosarcoma							Gramd4			-1.61259			-1.61259					Vash2
																													Gid4	-1.60858	GID complex subunit 4, VID24 homolog (S, cerevisiae)							Ccnd3			-1.61245			-1.61245					Klf12
																													Mcm2	-1.59072	minichromosome maintenance deficient 2 mitotin (S, cerevisiae)							Ntrk3			-1.612			-1.612					Celsr2
																													Ntrk3	-1.612	neurotrophic tyrosine kinase, receptor, type 3							Os9			-1.61089			-1.61089					Bcan
																													Pcbp1	-1.60814	poly(rC) binding protein 1							Fam115a			-1.60943			-1.60943					Tmem28
																													Opa3	-1.55209	optic atrophy 3							Dym			-1.60902			-1.60902					Zic1
																													Srgap2	-1.57543	SLIT-ROBO Rho GTPase activating protein 2							Rfc1			-1.60898			-1.60898					Foxp1
																													H19	-1.58092	H19, imprinted maternally expressed transcript							Gid4			-1.60858			-1.60858					Gm3893
																													Dda1	-1.58712	DET1 and DDB1 associated 1							Gga2			-1.60836			-1.60836					Tcf4
																													Dchs1	-1.6075	dachsous 1 (Drosophila)							Arhgef1			-1.60828			-1.60828					Lpgat1
																													Fam115a	-1.60943	family with sequence similarity 115, member A							Pcbp1			-1.60814			-1.60814					Adrbk1
																													Rfc1	-1.60898	replication factor C (activator 1) 1							Plk1			-1.60776			-1.60776					Mvb12b
																													Tln1	-1.60326	talin 1							Dchs1			-1.6075			-1.6075					Adar
																													Pth1r	-1.59507	parathyroid hormone 1 receptor							Tln1			-1.60326			-1.60326					Gaa
																													Tmem164	-1.60269	transmembrane protein 164							Tmem164			-1.60269			-1.60269					Map1a
																													Nrm	-1.51387	nurim (nuclear envelope membrane protein)							Ptprd			-1.60234			-1.60234					Plekhg2
																													Ngef	-1.60072	neuronal guanine nucleotide exchange factor							Slc26a6			-1.60233			-1.60233					Ankrd13b
																													Wfs1	-1.60049	Wolfram syndrome 1 homolog (human)							Pdk2			-1.6022			-1.6022					Lrrn2
																													Zfp579	-1.60049	zinc finger protein 579							Lingo3			-1.60149			-1.60149					Zfp282
																													Sall2	-1.60022	sal-like 2 (Drosophila)							Ngef			-1.60072			-1.60072					Vamp2
																													Ptprd	-1.60234	protein tyrosine phosphatase, receptor type, D							Tbc1d13			-1.60063			-1.60063					Dnm3
																													Rusc1	-1.59958	RUN and SH3 domain containing 1							Bre			-1.60052			-1.60052					Dlk1
																													Vim	-1.55762	vimentin							Wfs1			-1.60049			-1.60049					Evi5l
																													Sh2b1	-1.5963	SH2B adaptor protein 1							Zfp579			-1.60049			-1.60049					Caln1
																													Pgm2l1	-1.57976	phosphoglucomutase 2-like 1							Sall2			-1.60022			-1.60022					Gtpbp1
																													Supt5	-1.59702	suppressor of Ty 5							Rusc1			-1.59958			-1.59958					Slc43a2
																													Gpr153	-1.5961	G protein-coupled receptor 153							Scamp5			-1.59956			-1.59956					Sh2b2
																													Kit	-1.59342	kit oncogene							Gpd2			-1.59937			-1.59937					Pde10a
																													Tgm2	-1.58043	transglutaminase 2, C polypeptide							Ankrd40			-1.5983			-1.5983					Samhd1
																													Cmtm4	-1.53774	CKLF-like MARVEL transmembrane domain containing 4							Supt5			-1.59702			-1.59702					Camta2
																													Tmem115	-1.57366	transmembrane protein 115							Sh2b1			-1.5963			-1.5963					Ap2b1
																													Sema5b	-1.57461	sema domain, seven thrombospondin repeats (type 1 and type 1-like), transmembrane domain (TM) and short cytoplasmic domain, (semaphorin) 5B							Gpr153			-1.5961			-1.5961					Tenm2
																													Ift172	-1.56343	intraflagellar transport 172							Drg2			-1.59597			-1.59597					Smurf1
																													Tjap1	-1.56037	tight junction associated protein 1							Pth1r			-1.59507			-1.59507					Coro1c
																													Csrnp2	-1.57906	cysteine-serine-rich nuclear protein 2							Psen1			-1.59472			-1.59472					Parm1
																													Atmin	-1.58209	ATM interactor							B3galt5			-1.59367			-1.59367					Gys1
																													Sertad4	-1.57986	SERTA domain containing 4							Kit			-1.59342			-1.59342					Gm6498
																													Trim2	-1.58082	tripartite motif-containing 2							Vps37c			-1.59289			-1.59289					Hnrnpa3
																													Stk4	-1.57903	serine/threonine kinase 4							Serping1			-1.59185			-1.59185					Mfn2
																													Tpx2	-1.57747	TPX2, microtubule-associated protein homolog (Xenopus laevis)							Angel1			-1.59107			-1.59107					Fgfr1
																													Lgi1	-1.53074	leucine-rich repeat LGI family, member 1							Mcm2			-1.59072			-1.59072					Gnao1
																													Mgat4b	-1.53493	mannoside acetylglucosaminyltransferase 4, isoenzyme B							Nop14			-1.5897			-1.5897					Ap3d1
																													Scn2a1	-1.56937	sodium channel, voltage-gated, type II, alpha 1							Neurod1			-1.58873			-1.58873					Rnf208
																													Klhdc3	-1.51837	kelch domain containing 3							Apln			-1.58809			-1.58809					Sez6
																													Klhdc10	-1.57572	kelch domain containing 10							Dda1			-1.58712			-1.58712					Frrs1l
																													Stox2	-1.57642	storkhead box 2							Ube2ql1			-1.58388			-1.58388					Fbxl19
																													Tshz2	-1.57591	teashirt zinc finger family member 2							Pla2g6			-1.58255			-1.58255					Fgd3
																													Slc30a1	-1.57033	solute carrier family 30 (zinc transporter), member 1							Atmin			-1.58209			-1.58209					Acaca
																													Mapk9	-1.5712	mitogen-activated protein kinase 9							H19			-1.58092			-1.58092					Dip2b
																													Gmip	-1.57091	Gem-interacting protein							Trim2			-1.58082			-1.58082					Ccdc92
																													Aldh1l2	-1.57065	aldehyde dehydrogenase 1 family, member L2							Tgm2			-1.58043			-1.58043					Ncs1
																													Lrrc20	-1.54658	leucine rich repeat containing 20							Sertad4			-1.57986			-1.57986					Zbtb12
																													Ppargc1a	-1.56918	peroxisome proliferative activated receptor, gamma, coactivator 1 alpha							Pgm2l1			-1.57976			-1.57976					Slc35b4
																													Epha8	-1.5693	Eph receptor A8							Csrnp2			-1.57906			-1.57906					Cbx6
																													Pafah1b1	-1.5671	platelet-activating factor acetylhydrolase, isoform 1b, subunit 1							Stk4			-1.57903			-1.57903					Htatsf1
																													Tbc1d9b	-1.53477	TBC1 domain family, member 9B							Tpx2			-1.57747			-1.57747					Sidt2
																													Sh3rf1	-1.55617	SH3 domain containing ring finger 1							Polr3d			-1.57656			-1.57656					Trim44
																													Camk2a	-1.56107	calcium/calmodulin-dependent protein kinase II alpha							Stox2			-1.57642			-1.57642					Wscd1
																													Neto1	-1.56026	neuropilin (NRP) and tolloid (TLL)-like 1							Tshz2			-1.57591			-1.57591					Efna5
																													Leng1	-1.53425	leukocyte receptor cluster (LRC) member 1							Klhdc10			-1.57572			-1.57572					Thsd7a
																													Bscl2	-1.52057	Bernardinelli-Seip congenital lipodystrophy 2 homolog (human)							Srgap2			-1.57543			-1.57543					Sertad2
																													Ephb6	-1.55711	Eph receptor B6							Sema5b			-1.57461			-1.57461					Map3k10
																													Xxylt1	-1.52084	xyloside xylosyltransferase 1							H2-Q7			-1.57418			-1.57418					COX1
																													Zdhhc8	-1.55592	zinc finger, DHHC domain containing 8							Tmem115			-1.57366			-1.57366					Nedd4l
																													Extl3	-1.55519	exostoses (multiple)-like 3							Casp9			-1.57194			-1.57194					Coro2a
																													Cpe	-1.55211	carboxypeptidase E							Mapk9			-1.5712			-1.5712					Wnk2
																													Exog	-1.55374	endo/exonuclease (5'-3'), endonuclease G-like							Gm3219			-1.57103			-1.57103					Arrb1
																													Drosha	-1.55053	drosha, ribonuclease type III							Gmip			-1.57091			-1.57091					Kdm5b
																													Sned1	-1.52756	sushi, nidogen and EGF-like domains 1							Aldh1l2			-1.57065			-1.57065					Cbx4
																													Mfsd12	-1.54605	major facilitator superfamily domain containing 12							Slc30a1			-1.57033			-1.57033					Grin3a
																													Elavl1	-1.54538	ELAV (embryonic lethal, abnormal vision)-like 1 (Hu antigen R)							Scn2a1			-1.56937			-1.56937					Arhgef18
																													Slc38a2	-1.53989	solute carrier family 38, member 2							Epha8			-1.5693			-1.5693					Gatad2a
																													Gcc2	-1.54096	GRIP and coiled-coil domain containing 2							Ppargc1a			-1.56918			-1.56918					Ralgds
																													Ahcyl2	-1.54221	S-adenosylhomocysteine hydrolase-like 2							Pafah1b1			-1.5671			-1.5671					Atp2b1
																													Nup210	-1.54139	nucleoporin 210							Ift172			-1.56343			-1.56343					Cpsf1
																													Ssbp4	-1.51118	single stranded DNA binding protein 4							Hpcal4			-1.56275			-1.56275					Gabrb1
																													Hmgn5	-1.53015	high-mobility group nucleosome binding domain 5							Camk2a			-1.56107			-1.56107					Clasp1
																													Ctnna1	-1.53828	catenin (cadherin associated protein), alpha 1							Tjap1			-1.56037			-1.56037					Gpr176
																													Gltp	-1.4484	glycolipid transfer protein							Neto1			-1.56026			-1.56026					Pdxk
																													Mospd3	-1.5008	motile sperm domain containing 3							Dhrsx			-1.55834			-1.55834					Gm5069
																													Ppapdc3	-1.49539	phosphatidic acid phosphatase type 2 domain containing 3							Vim			-1.55762			-1.55762					Rab6b
																													Dctd	-1.50424	dCMP deaminase							Cwc25			-1.55727			-1.55727					Trim32
																													Ap1g1	-1.53091	adaptor protein complex AP-1, gamma 1 subunit							Ephb6			-1.55711			-1.55711					Hic1
																													Sfrp2	-1.49961	secreted frizzled-related protein 2							Gng4			-1.55694			-1.55694					Tug1
																													Skiv2l	-1.51971	superkiller viralicidic activity 2-like (S, cerevisiae)							Sh3rf1			-1.55617			-1.55617					Mef2d
																													Fam168b	-1.53304	family with sequence similarity 168, member B							Zdhhc8			-1.55592			-1.55592					Irs2
																													Map7d1	-1.53287	MAP7 domain containing 1							Extl3			-1.55519			-1.55519					Pmepa1
																													Ipo4	-1.53193	importin 4							Exog			-1.55374			-1.55374					Sobp
																													Iars	-1.53188	isoleucine-tRNA synthetase							Cpe			-1.55211			-1.55211					Ogdh
																													Dync1h1	-1.53052	dynein cytoplasmic 1 heavy chain 1							Opa3			-1.55209			-1.55209					Mmrn2
																													Ldoc1	-1.5031	leucine zipper, down-regulated in cancer 1							Drosha			-1.55053			-1.55053					Rab10
																													Soga3	-1.49618	SOGA family member 3							Shd			-1.55003			-1.55003					Rbfox1
																													Cpt1a	-1.52953	carnitine palmitoyltransferase 1a, liver							Lrrc20			-1.54658			-1.54658					Vgf
																													Ascl1	-1.5279	achaete-scute complex homolog 1 (Drosophila)							Mfsd12			-1.54605			-1.54605					Vat1l
																													Krt85	-1.47431	keratin 85							Elavl1			-1.54538			-1.54538					Glcci1
																													Osbp	-1.51716	oxysterol binding protein							Ahcyl2			-1.54221			-1.54221					Apc2
																													Acd	-1.49726	adrenocortical dysplasia							Nup210			-1.54139			-1.54139					Kif5c
																													Gjb2	-1.52212	gap junction protein, beta 2							Gcc2			-1.54096			-1.54096					Lrrc8a
																													Smcr8	-1.52119	Smith-Magenis syndrome chromosome region, candidate 8 homolog (human)							Slc38a2			-1.53989			-1.53989					Iglon5
																													Isyna1	-1.51244	myo-inositol 1-phosphate synthase A1							Ctnna1			-1.53828			-1.53828					Klf9
																													Wdr18	-1.49446	WD repeat domain 18							Cmtm4			-1.53774			-1.53774					Eng
																													Fam189a1	-1.52023	family with sequence similarity 189, member A1							Mgat4b			-1.53493			-1.53493					Pard3
																													Lman2	-1.46142	lectin, mannose-binding 2							Tbc1d9b			-1.53477			-1.53477					Loxl1
																													Ano10	-1.50341	anoctamin 10							Lypd3			-1.53439			-1.53439					Ciz1
																													Slain1	-1.49251	SLAIN motif family, member 1							Leng1			-1.53425			-1.53425					Hgs
																													Mfsd5	-1.49467	major facilitator superfamily domain containing 5							Fam168b			-1.53304			-1.53304					Tmem151a
																													Tmem189	-1.46903	transmembrane protein 189							Map7d1			-1.53287			-1.53287					Dhdds
																													Rcan2	-1.50568	regulator of calcineurin 2							Ipo4			-1.53193			-1.53193					Tns3
																													Ehd1	-1.50805	EH-domain containing 1							Iars			-1.53188			-1.53188					Gpaa1
																													Ckap4	-1.49094	cytoskeleton-associated protein 4							Ap1g1			-1.53091			-1.53091					Zfp74
																													Slc6a1	-1.50401	solute carrier family 6 (neurotransmitter transporter, GABA), member 1							Lgi1			-1.53074			-1.53074					Slc35a4
																													Acsbg1	-1.48773	acyl-CoA synthetase bubblegum family member 1							Dync1h1			-1.53052			-1.53052					Siglech
																													Cndp2	-1.44628	CNDP dipeptidase 2 (metallopeptidase M20 family)							Hmgn5			-1.53015			-1.53015					Gm17244
																													Hcls1	-1.50087	hematopoietic cell specific Lyn substrate 1							Cpt1a			-1.52953			-1.52953					Zc3h3
																													Aebp1	-1.50384	AE binding protein 1							Ascl1			-1.5279			-1.5279					D8Ertd82e
																													Pkp4	-1.49949	plakophilin 4							Sned1			-1.52756			-1.52756					Trim46
																													Gemin4	-1.40583	gem (nuclear organelle) associated protein 4							Mettl13			-1.52262			-1.52262					Syn2
																													Zfp746	-1.49212	zinc finger protein 746							Gjb2			-1.52212			-1.52212					Nf2
																													Cdkn1a	-1.45152	cyclin-dependent kinase inhibitor 1A (P21)							Smcr8			-1.52119			-1.52119					Exoc6b
																													Eefsec	-1.46297	eukaryotic elongation factor, selenocysteine-tRNA-specific							Xxylt1			-1.52084			-1.52084					Rangap1
																													Zfp521	-1.49545	zinc finger protein 521							Bscl2			-1.52057			-1.52057					Man2a2
																													St6galnac4	-1.48184	ST6 (alpha-N-acetyl-neuraminyl-2,3-beta-galactosyl-1,3)-N-acetylgalactosaminide alpha-2,6-sialyltransferase 4							Fam189a1			-1.52023			-1.52023					Prrc2b
																													Lrrc49	-1.81602	leucine rich repeat containing 49							Skiv2l			-1.51971			-1.51971					Snph
																													Lbp	-1.7651	lipopolysaccharide binding protein							Klhdc3			-1.51837			-1.51837					Ccdc85a
																													Ppp1r1b	-1.70333	protein phosphatase 1, regulatory (inhibitor) subunit 1B							Rhbdd2			-1.51798			-1.51798					Mecp2
																													H2-D1	-1.70052	histocompatibility 2, D region locus 1							Osbp			-1.51716			-1.51716					Ablim2
																													Mvk	-1.67316	mevalonate kinase							H2-Q8			-1.5165			-1.5165					Vac14
																													Rbck1	-1.65817	RanBP-type and C3HC4-type zinc finger containing 1							Nrm			-1.51387			-1.51387					Nat8l
																													Top2a	-1.6614	topoisomerase (DNA) II alpha							Isyna1			-1.51244			-1.51244					Mark4
																													Serpine2	-1.64323	serine (or cysteine) peptidase inhibitor, clade E, member 2							Ssbp4			-1.51118			-1.51118					Cntnap2
																													Nrde2	-1.63028	nrde-2 necessary for RNA interference, domain containing							Ehd1			-1.50805			-1.50805					Lrrc49
																													Plvap	-1.63408	plasmalemma vesicle associated protein							Rcan2			-1.50568			-1.50568					Cacna1g
																													Zfp41	-1.6345	zinc finger protein 41							Dctd			-1.50424			-1.50424					Cdk18
																													Kctd10	-1.63357	potassium channel tetramerisation domain containing 10							Slc6a1			-1.50401			-1.50401					Pdgfrb
																													Tut1	-1.62846	terminal uridylyl transferase 1, U6 snRNA-specific							Aebp1			-1.50384			-1.50384					Mtus2
																													Scara3	-1.62355	scavenger receptor class A, member 3							Ano10			-1.50341			-1.50341					Copa
																													Kcnip2	-1.61856	Kv channel-interacting protein 2							Dennd6b			-1.50316			-1.50316					Anks1
																													Ccdc71	-1.6193	coiled-coil domain containing 71							Ldoc1			-1.5031			-1.5031					Bag6
																													Gramd4	-1.61259	GRAM domain containing 4							Tnfrsf1a			-1.50133			-1.50133					Nsf
																													Slc26a6	-1.60233	solute carrier family 26, member 6							Hcls1			-1.50087			-1.50087					Asic1
																													B3galt5	-1.59367	UDP-Gal:betaGlcNAc beta 1,3-galactosyltransferase, polypeptide 5							Mospd3			-1.5008			-1.5008					Tnk2
																													Scamp5	-1.59956	secretory carrier membrane protein 5							Sfrp2			-1.49961			-1.49961					Chst3
																													Serping1	-1.59185	serine (or cysteine) peptidase inhibitor, clade G, member 1							Pkp4			-1.49949			-1.49949					Ptpn23
																													Nop14	-1.5897	NOP14 nucleolar protein							Acd			-1.49726			-1.49726					Camsap3
																													Casp9	-1.57194	caspase 9							Soga3			-1.49618			-1.49618					Mta3
																													H2-Q7	-1.57418	histocompatibility 2, Q region locus 7							Zfp521			-1.49545			-1.49545					Sox18
																													Dhrsx	-1.55834	dehydrogenase/reductase (SDR family) X chromosome							Ppapdc3			-1.49539			-1.49539					Abl1
																													Gng4	-1.55694	guanine nucleotide binding protein (G protein), gamma 4							Mfsd5			-1.49467			-1.49467					Slc7a1
																													Cwc25	-1.55727	CWC25 spliceosome-associated protein homolog (S, cerevisiae)							Wdr18			-1.49446			-1.49446					Tbc1d30
																													Lypd3	-1.53439	Ly6/Plaur domain containing 3							Slain1			-1.49251			-1.49251					Ssh2
																													Mettl13	-1.52262	methyltransferase like 13							Zfp746			-1.49212			-1.49212					Peg13
																													Rhbdd2	-1.51798	rhomboid domain containing 2							Ckap4			-1.49094			-1.49094					Chst11
																													H2-Q8	-1.5165	histocompatibility 2, Q region locus 8							Acsbg1			-1.48773			-1.48773					Purb
																													Dennd6b	-1.50316	DENN/MADD domain containing 6B							St6galnac4			-1.48184			-1.48184					Cdr2l
																																						Adamts14			-1.48137			-1.48137					Atg7
																																						Krt85			-1.47431			-1.47431					Enc1
																																						Tmem189			-1.46903			-1.46903					Pygb
																																						Eefsec			-1.46297			-1.46297					Lypla2
																																						Lman2			-1.46142			-1.46142					Zhx3
																																						Cdkn1a			-1.45152			-1.45152					Trps1
																																						Gltp			-1.4484			-1.4484					Lrfn4
																																						Cndp2			-1.44628			-1.44628					Crtc1
																																						Gemin4			-1.40583			-1.40583					Cacng3
																																						Stard4				-1.70806		-1.70806					Ccnjl
																																						Knstrn				-1.61684		-1.61684					Strn4
																																						Trmt6				-1.58089		-1.58089					Wwc1
																																						Dhcr7					-1.62858	-1.62858					Cactin
																																																	Tnfrsf21
																																																	Sptbn2
																																																	C1ql1
																																																	Wwc2
																																																	Abcb9
																																																	Mnt
																																																	Kndc1
																																																	Zbtb45
																																																	L3mbtl2
																																																	Zdhhc18
																																																	Itfg3
																																																	Olig1
																																																	Ltbp4
																																																	Btbd9
																																																	Esrrg
																																																	Fam20c
																																																	Epas1
																																																	Ccdc47
																																																	Fam129b
																																																	Osbpl7
																																																	Brsk2
																																																	Tpcn1
																																																	Slc38a9
																																																	Gm996
																																																	Lrrc47
																																																	S1pr3
																																																	Ehmt2
																																																	Wiz
																																																	Got2
																																																	Ubap2l
																																																	Ndst1
																																																	Lbp
																																																	Kcnj10
																																																	Pitpnm2
																																																	Tgfb2
																																																	Smpd3
																																																	Fmod
																																																	Ampd2
																																																	Zc3h11a
																																																	Usp11
																																																	Med14
																																																	Lzts1
																																																	Dyrk2
																																																	Tjp2
																																																	Cyfip2
																																																	Eml2
																																																	L1cam
																																																	Dlg2
																																																	Ppp1r26
																																																	Sept9
																																																	Ppp2r5d
																																																	Micall1
																																																	Als2
																																																	Ablim3
																																																	Pitpnc1
																																																	Abca2
																																																	Zer1
																																																	Trak2
																																																	Grina
																																																	Trappc9
																																																	Gnaz
																																																	Fam20a
																																																	Map7d2
																																																	Sppl2b
																																																	Rasal1
																																																	Slc39a7
																																																	Gdpd5
																																																	Heatr5b
																																																	Atxn7l3
																																																	Cnnm1
																																																	Plec
																																																	Vangl1
																																																	Cdh4
																																																	Phc3
																																																	Doc2b
																																																	Satb2
																																																	Adcy9
																																																	Mafg
																																																	Tmem63b
																																																	Chrm1
																																																	Arhgap20
																																																	Rara
																																																	Rnf44
																																																	Rell2
																																																	Ftsj3
																																																	Nell2
																																																	Cblb
																																																	Pbx1
																																																	Trim9
																																																	Slc7a8
																																																	Tmem170b
																																																	Rusc2
																																																	Qk
																																																	Sbf1
																																																	Fosl2
																																																	Mmp24
																																																	Mapre2
																																																	Camkk2
																																																	Pole
																																																	Prpf38b
																																																	Hspa8
																																																	Rnpep
																																																	Pafah2
																																																	Rela
																																																	Sgsm1
																																																	Diras2
																																																	Fam214b
																																																	Arhgef12
																																																	Gpc2
																																																	Nfib
																																																	Ppme1
																																																	Ppp1r1b
																																																	Gas2l1
																																																	Wnt7a
																																																	Slc7a5
																																																	Ccdc97
																																																	Syngr1
																																																	Egr4
																																																	Samd8
																																																	B4galnt1
																																																	H2-D1
																																																	Ica1
																																																	Pomt1
																																																	Fam171a1
																																																	Mllt6
																																																	Pcdha8
																																																	Rgs7bp
																																																	Sv2a
																																																	Pofut2
																																																	Slc6a11
																																																	Eef2
																																																	Gdf1
																																																	Zyx
																																																	Zfp580
																																																	Cdk16
																																																	Serinc2
																																																	Tcof1
																																																	Abcb8
																																																	Col4a1
																																																	Rbms3
																																																	Ankrd34a
																																																	Iqsec3
																																																	Chga
																																																	Dnm2
																																																	Rbm15b
																																																	Med16
																																																	Pcdh10
																																																	Ubqln4
																																																	Pitpnm1
																																																	Nrxn1
																																																	Cic
																																																	Lamb2
																																																	Nomo1
																																																	Efr3b
																																																	Dnajc11
																																																	Plxnb1
																																																	Asphd2
																																																	Drp2
																																																	Unc5b
																																																	Astn1
																																																	Ssbp2
																																																	Rbms2
																																																	Mvk
																																																	Sparcl1
																																																	Pdp2
																																																	Elovl1
																																																	Sppl3
																																																	Arhgap36
																																																	ND4L
																																																	Phactr4
																																																	Tmem132a
																																																	Dpf2
																																																	Scamp1
																																																	Ergic1
																																																	Reep3
																																																	ND4
																																																	Lzts2
																																																	Gnas
																																																	Alg3
																																																	Braf
																																																	Kcnb1
																																																	Nr2f1
																																																	Ppp1r16a
																																																	Tesk1
																																																	R3hdm2
																																																	Slc6a9
																																																	Asap1
																																																	Top2a
																																																	Csnk1g1
																																																	Rab11fip3
																																																	Rbck1
																																																	Prpf40b
																																																	Med12
																																																	Specc1l
																																																	Tmcc2
																																																	Col18a1
																																																	St3gal2
																																																	Dtx4
																																																	Ubald1
																																																	Usp48
																																																	Gm5124
																																																	Svop
																																																	Srcin1
																																																	Dnmt3a
																																																	Wasl
																																																	Fam49a
																																																	Pigt
																																																	Serpine2
																																																	Lrrc8d
																																																	Pak1
																																																	Prkcd
																																																	Trim28
																																																	Cdipt
																																																	Lgals3bp
																																																	Gria1
																																																	Slc8a2
																																																	Ctnnd1
																																																	Dhcr24
																																																	Armc5
																																																	Eif4g1
																																																	Fads2
																																																	Fzr1
																																																	Ucp2
																																																	Men1
																																																	Zfp41
																																																	Plvap
																																																	Stac2
																																																	Kctd10
																																																	Slx4
																																																	Grik5
																																																	Ddx21
																																																	Sympk
																																																	Rbfox2
																																																	Celf6
																																																	Dynll2
																																																	Nrde2
																																																	Ubr4
																																																	Prrt4
																																																	Tut1
																																																	Itpk1
																																																	Ppt2
																																																	Slc9a1
																																																	Zbtb16
																																																	Bai2
																																																	Caskin2
																																																	Nucb1
																																																	Kcnf1
																																																	Klf5
																																																	G6pdx
																																																	Map2k2
																																																	Rab35
																																																	Cpd
																																																	Scara3
																																																	Bag3
																																																	Kirrel3
																																																	Kazn
																																																	Hcn3
																																																	Sel1l
																																																	Desi1
																																																	Lynx1
																																																	Syvn1
																																																	Ccdc71
																																																	Kcnip2
																																																	Map3k1
																																																	Sept8
																																																	Ngfr
																																																	Pdxdc1
																																																	Bcl2l1
																																																	Zyg11b
																																																	Pdgfra
																																																	Ahi1
																																																	Gramd4
																																																	Ccnd3
																																																	Ntrk3
																																																	Os9
																																																	Fam115a
																																																	Dym
																																																	Rfc1
																																																	Gid4
																																																	Gga2
																																																	Arhgef1
																																																	Pcbp1
																																																	Plk1
																																																	Dchs1
																																																	Tln1
																																																	Tmem164
																																																	Ptprd
																																																	Slc26a6
																																																	Pdk2
																																																	Lingo3
																																																	Ngef
																																																	Tbc1d13
																																																	Bre
																																																	Wfs1
																																																	Zfp579
																																																	Sall2
																																																	Rusc1
																																																	Scamp5
																																																	Gpd2
																																																	Ankrd40
																																																	Supt5
																																																	Sh2b1
																																																	Gpr153
																																																	Drg2
																																																	Pth1r
																																																	Psen1
																																																	B3galt5
																																																	Kit
																																																	Vps37c
																																																	Serping1
																																																	Angel1
																																																	Mcm2
																																																	Nop14
																																																	Neurod1
																																																	Apln
																																																	Dda1
																																																	Ube2ql1
																																																	Pla2g6
																																																	Atmin
																																																	H19
																																																	Trim2
																																																	Tgm2
																																																	Sertad4
																																																	Pgm2l1
																																																	Csrnp2
																																																	Stk4
																																																	Tpx2
																																																	Polr3d
																																																	Stox2
																																																	Tshz2
																																																	Klhdc10
																																																	Srgap2
																																																	Sema5b
																																																	H2-Q7
																																																	Tmem115
																																																	Casp9
																																																	Mapk9
																																																	Gm3219
																																																	Gmip
																																																	Aldh1l2
																																																	Slc30a1
																																																	Scn2a1
																																																	Epha8
																																																	Ppargc1a
																																																	Pafah1b1
																																																	Ift172
																																																	Hpcal4
																																																	Camk2a
																																																	Tjap1
																																																	Neto1
																																																	Dhrsx
																																																	Vim
																																																	Cwc25
																																																	Ephb6
																																																	Gng4
																																																	Sh3rf1
																																																	Zdhhc8
																																																	Extl3
																																																	Exog
																																																	Cpe
																																																	Opa3
																																																	Drosha
																																																	Shd
																																																	Lrrc20
																																																	Mfsd12
																																																	Elavl1
																																																	Ahcyl2
																																																	Nup210
																																																	Gcc2
																																																	Slc38a2
																																																	Ctnna1
																																																	Cmtm4
																																																	Mgat4b
																																																	Tbc1d9b
																																																	Lypd3
																																																	Leng1
																																																	Fam168b
																																																	Map7d1
																																																	Ipo4
																																																	Iars
																																																	Ap1g1
																																																	Lgi1
																																																	Dync1h1
																																																	Hmgn5
																																																	Cpt1a
																																																	Ascl1
																																																	Sned1
																																																	Mettl13
																																																	Gjb2
																																																	Smcr8
																																																	Xxylt1
																																																	Bscl2
																																																	Fam189a1
																																																	Skiv2l
																																																	Klhdc3
																																																	Rhbdd2
																																																	Osbp
																																																	H2-Q8
																																																	Nrm
																																																	Isyna1
																																																	Ssbp4
																																																	Ehd1
																																																	Rcan2
																																																	Dctd
																																																	Slc6a1
																																																	Aebp1
																																																	Ano10
																																																	Dennd6b
																																																	Ldoc1
																																																	Tnfrsf1a
																																																	Hcls1
																																																	Mospd3
																																																	Sfrp2
																																																	Pkp4
																																																	Acd
																																																	Soga3
																																																	Zfp521
																																																	Ppapdc3
																																																	Mfsd5
																																																	Wdr18
																																																	Slain1
																																																	Zfp746
																																																	Ckap4
																																																	Acsbg1
																																																	St6galnac4
																																																	Adamts14
																																																	Krt85
																																																	Tmem189
																																																	Eefsec
																																																	Lman2
																																																	Cdkn1a
																																																	Gltp
																																																	Cndp2
																																																	Gemin4
																																																	Stard4
																																																	Knstrn
																																																	Trmt6
																																																	Dhcr7

## Sheet: B. List A Keywords  - GO terms
List A
DAVID® extraction of significantly enriched UP_Keywords																DAVID® Release of GO-Terms																	Revigo Clustering of sur DAVID® seGO-terms identification
DAVID 6,8			21 UP_KEYWORDS		p < 0,05 in Bonferroni test													115 GO-terms																27 GO terms
																														Up	239
																DAVID 6.8		N > 10, Fisher p < 0,05 and FDR < 10%												Down	770
				EASE					Top FE	top significant				All gene in enriched Keywords of List A							EASE					Top FE	top significant			Total	1009		REViGO Clustering analysis of GOTERMS					Disp < 0,7
Category	Term	Count	%	PValue	Genes	List Total	Pop Hits	Pop Total	Fold Enrichment	Bonferroni	Benjamini	FDR				Category		Term	Count	%	PValue	Genes	List Total	Pop Hits	Pop Total	Fold Enrichment	Bonferroni	Benjamini	FDR		All genes in GO		Biological Processes
UP_KEYWORDS	Phosphoprotein	732	0.312972	5.71569e-59	TRIO, MYT1L, UXS1, EHMT2, CLEC10A, ITSN1, TESK1, SLC4A3, PREX1, SAMD14, EVA1A, DPYSL5, DPYSL3, RPL35, PIP4K2B, DIP2B, PRKCG, NUP214, NUP210, UNC5A, PRKCB, UNC5B, PRKCD, AFAP1, UNC5C, RFX1, SCAMP1, GTPBP1, SCAMP2, BCR, RNF123, BCAN, ADCY9, ARMC5, PRKAR1B, MAP1B, PARD3, PSME3, ZC3H11A, MAP1A, MYL3, SPARCL1, RBCK1, H2-D1, NGEF, SF1, ASTN1, FLG, TTYH3, MTMR3, NYAP1, PDXDC1, NEDD4L, SLAIN1, PLA2G6, GL…	1345	7617	22680	1.6205	2.1491e-56	2.1491e-56	1.80044e-56		254		GOTERM_BP_DIRECT	GO:0007399	nervous system development	64	0.0273636	7.59617e-12	MTSS1, FGF14, L1CAM, ZIC1, SLC7A5, SERPINE2, DLG2, NR2F1, INA, RBFOX1, MDGA1, RBM45, ENC1, ARID1A, MARK4, MYT1L, ASCL1, SEMA4G, NAV1, NME1, SEMA4C, EFNA5, NGFR, DBN1, IGSF9, KALRN, SRGAP2, SMARCA4, CPLX2, BRSK2, DSCAML1, BRSK1, EPHB3, SEMA5B, CRMP1, SH2B2, PAFAH1B1, CAMK2B, TCF4, DCX, OLFM1, NGEF, PHACTR4, MAP1B, DPYSL5, NR4A2, FZD3, DPYSL3, GDPD5, ELAVL3, RFNG, EPHA5, NTRK3, SEMA6A, PPP1R9B, MEF…	1197	377	18082	2.56443	2.93819e-08	2.93819e-08	1.40652e-08		A4GALT		term ID	description	frequency	uniqueness	p value	dispensability
UP_KEYWORDS	Methylation	128	0.0547273	4.40465e-18	EHMT2, IFT172, WIPF2, ATN1, TESK1, IRS2, ZDHHC8, SLC4A3, ACTG1, PPME1, DPYSL5, ZMIZ2, DPYSL3, QK, UBAP2L, SBF1, RPS10, TBC1D10B, ZFP579, RBFOX1, RBFOX2, RBFOX3, KRT2, PPP1R16A, LMTK3, CSNK1E, SRCIN1, HIC1, BCR, DISP2, RNF123, PRKAR1B, NCL, DMWD, MAP1B, MYL3, PKP4, ASTN1, BRSK1, COPA, SLAIN1, FBXO41, FOXO1, BAG3, HIST1H3F, GAS2L1, SRGAP2, RAB6B, SEC31A, KLHDC10, EEFSEC, HSPA8, PRRT2, BCL11B, ARPP2…	1345	960	22680	2.24833	1.65615e-15	2.76025e-16	2.31244e-16		803		GOTERM_BP_DIRECT	GO:0046777	protein autophosphorylation	32	0.0136818	1.18504e-06	FGFR1, MKNK2, HK1, KIT, EPHB3, CAMKK2, CLK4, CAMK2B, BRD4, PAK1, DCX, CAMK2A, HSPA8, AATK, IRAK1, BCR, FLT1, CSNK1G1, TRIM28, PRKCG, WNK2, STK4, PRKCD, NTRK3, EPHA8, GSK3B, NTRK2, PDGFRA, PDGFRB, MTOR, ABL1, MAP3K11	1197	183	18082	2.6415	0.00457324	0.00152674	0.00219422		ACAP1		GO:0006468	protein phosphorylation	4.137 %	0.57	0.000484172	0.00
UP_KEYWORDS	Alternative splicing	435	0.185987	1.31528e-23	TRIO, MYT1L, IFT172, EHMT2, ITSN1, SLC4A3, NDST1, PREX1, ZMIZ1, ZMIZ2, CREB3L1, DIP2B, RBFOX1, RBFOX2, RBFOX3, UNC5A, PRKCB, UNC5B, PRKCD, UNC5C, EML2, RNF123, PARD3, MAP1A, ASTN2, H2-D1, NGEF, SF1, ASTN1, TTYH3, MTMR3, NYAP1, PDXDC1, CLCNKB, NEDD4L, ABCB9, SLAIN1, PLA2G6, FAM160B2, PPARGC1A, ACD, ARPP21, MCAM, SETD1B, EXOC6B, IRF2BP1, BRAF, H13, PHC3, PBX1, PRRC2B, FOSL2, SLC6A9, OGDH, HBP1, PLC…	1345	4779	22680	1.53487	4.94543e-21	2.47272e-21	2.07156e-21		1057		GOTERM_BP_DIRECT	GO:0031175	neuron projection development	27	0.011544	1.25576e-06	FGFR1, GNAO1, NCDN, FRYL, UBE4B, MECP2, CAMSAP3, L1CAM, GDPD5, MICALL1, NCAM1, WNT7B, LAMB2, NEDD4, UNC5A, BLOC1S3, EPHA8, RAB35, ATG7, CAMSAP1, CNTNAP2, MAPK9, MAPK8IP3, ALKBH1, CDK16, EHD1, LGI1	1197	139	18082	2.93428	0.0048455	0.00121358	0.00232516		ACOX3		GO:0007399	nervous system development	0.582 %	0.30	2.93833e-08	0.00
UP_KEYWORDS	Ubl conjugation	152	0.0649886	7.97176e-11	CD86, IFT172, CBLB, CCND3, HMGN5, TRIM28, SALL2, CCND1, RUSC1, ZMIZ1, CREB3L1, ARHGDIA, ZMIZ2, DPF2, TRIM25, PIP4K2B, USP17LA, PRKCG, PDGFRB, PDGFRA, EPHA8, ZFP618, ANK3, HIC1, SAP30, RNF123, HGS, NCL, ZC3H11A, FSCN1, RBCK1, LRIF1, H2-D1, ZFP106, BRSK2, L3MBTL2, EPAS1, ZFP746, TSHZ2, CREM, DTX1, NEDD4L, PIK3R2, PHF21A, FOXO1, SLC9A1, IRAK1, ATXN7, BAG3, HIST1H3F, ABL1, SYMPK, MARK4, PPARGC1A, SLC…	1345	1505	22680	1.70305	2.99738e-08	2.99738e-09	2.5111e-09		A4galt		GOTERM_BP_DIRECT	GO:0030036	actin cytoskeleton organization	26	0.0111165	6.20181e-06	FGD1, DMTN, ABLIM2, MTSS1, SHROOM3, ABLIM3, WASF2, SSH2, CORO2B, CORO2A, PAFAH1B1, SH2B2, PAK1, IQSEC3, SPECC1L, BCR, PHACTR4, NF2, ARHGEF18, NF1, FSCN1, CORO1C, PPP1R9B, WASL, ABL1, CDC42BPB	1197	142	18082	2.76591	0.0237032	0.00342109	0.0114828		ACP1		GO:0030036	actin cytoskeleton organization	0.381 %	0.54	0.0237028	0.08
UP_KEYWORDS	Cytoskeleton	113	0.0483139	3.06876e-09	WIPF2, ACTG1, RUSC1, KIF5C, DAG1, KIF21B, LZTS2, CCDC92, KAZN, AFAP1, MTUS2, ANK3, SRCIN1, KNSTRN, EML2, CLIP2, ARC, KATNAL1, TBC1D21, PARD3, MAP1B, MAP7D1, MAP1A, SPECC1L, FSCN1, PKP4, TLN2, TLN1, BRSK1, BRSK2, FBF1, UBR4, KALRN, CAMSAP1, SPATA7, CORO1C, ATXN7, KIF3A, ABL1, SYMPK, MAP6, GAS2L1, MARK4, RAB11FIP3, PLK1, SSH2, CORO2B, CAMSAP3, AHI1, TPX2, NF2, CALM2, MAP3K11, BCL2L1, SH3KBP1, MAST2…	1345	1073	22680	1.77582	1.15385e-06	8.87579e-08	7.43583e-08		Acap1		GOTERM_BP_DIRECT	GO:0048167	regulation of synaptic plasticity	13	0.00555824	1.14445e-05	NCAM1, JPH4, ATP2B2, EIF4EBP2, LZTS1, PSEN1, GRIA1, FGF14, GRIN1, MECP2, RARA, VGF, SHANK3	1197	42	18082	4.6757	0.0433022	0.00551818	0.0211888		ADPRHL1		GO:0048167	regulation of synaptic plasticity	0.027 %	0.65	0.0433012	0.14
UP_KEYWORDS	Differentiation	76	0.0324943	1.9098e-08	SEMA5B, GSK3B, FLT1, ZFP521, HIP1, TENM4, CPNE5, SERPINE2, MYT1L, HIST1H1T, PPP1R9B, ELAVL3, LGALS3, SH3PXD2B, ZIC1, QK, THSD7A, SEMA6C, BATF2, PRM2, SEMA6A, ZHX3, SEMA6D, NANOS3, ZFP932, NAV1, CBFA2T3, TGFBR2, NME1, SFRP4, SLC7A5, THEG, SFRP2, ZFP41, TBC1D21, PARD3, DCX, INA, DBN1, NGEF, PAFAH1B1, HEMGN, CAMK2B, ADCYAP1R1, EPAS1, NEDD4L, RASAL1, RFNG, ASCL1, EFNA5, CPLX2, FOXO1, IGSF9, BAG6, NEU…	1345	646	22680	1.98382	7.18084e-06	5.12919e-07	4.29706e-07		Acox3		GOTERM_BP_DIRECT	GO:0007411	axon guidance	26	0.0111165	1.47876e-05	ABLIM1, KLF7, DPYSL5, L1CAM, EPHB3, CDH4, TGFB2, EPHA5, NCAM1, SEMA6A, SEMA6C, LAMB2, UNC5B, UNC5A, CRMP1, ANK3, EPHA8, TENM2, MAPK8IP3, EFNA5, UNC5C, NGFR, B3GNT2, APBB2, KIF26A, LGI1	1197	149	18082	2.63596	0.0555936	0.00633526	0.0273774		AGBL3		GO:0046777	protein autophosphorylation	0.077 %	0.62	0.00457299	0.46
UP_KEYWORDS	Transcription regulation	161	0.0688367	1.02129e-07	MYT1L, CRTC1, WWC1, RASL11A, CTNND1, ATN1, JMJD1C, HR, LOXL2, HMGN5, TRIM28, SALL2, CCND1, ZMIZ1, SOX18, CREB3L1, SCMH1, DPF2, EPC1, HOXA7, ATXN7L3, SOX4, MEN1, ZFP579, PRKCB, SP110, ZFP618, RFX1, HIC1, FOXP1, SAP30, ZFP41, LRIF1, ZFPM1, SF1, INO80C, L3MBTL2, EPAS1, ZFP746, TSHZ2, CREM, FOXO6, AEBP1, HTATSF1, PHF21A, FOXO1, NEUROD1, COMMD8, ZKSCAN7, ATXN7, ZKSCAN8, CAMTA2, RPRD1B, ZFP580, ZFP740,…	1345	1799	22680	1.50909	3.83997e-05	2.13335e-06	1.78725e-06		Acp1		GOTERM_BP_DIRECT	GO:0007420	brain development	33	0.0141094	1.48409e-05	FGFR1, SYT1, ARNT2, DSCAML1, ZIC1, MEN1, ATP2B1, IMMP2L, BAG6, BAG3, SNPH, NEFH, UNC5C, DCX, PLCB1, AATK, IRS2, BCR, COL4A1, NF2, SLC6A11, NF1, TGFBR2, HSPG2, MECP2, MACROD2, KCNK3, SLC17A7, HYDIN, PSEN1, IFT172, EFNA5, MTOR	1197	216	18082	2.30788	0.0557885	0.00572407	0.0274762		AHCY		GO:0016310	phosphorylation	7.764 %	0.59	0.0186252	0.62
UP_KEYWORDS	Neurogenesis	48	0.0205227	9.46412e-13	CAMK2B, SEMA5B, BRSK1, GSK3B, BRSK2, SERPINE2, MYT1L, RFNG, EFNA5, GDPD5, ASCL1, CPLX2, IGSF9, ELAVL3, PPP1R9B, NEUROD1, ZIC1, SRGAP2, MEF2D, PHACTR4, EPHB3, EPHA5, NGFR, SEMA6C, NTRK2, FZD3, SEMA6A, EPHA8, NTRK3, SEMA6D, SEMA4C, NAV1, SEMA4G, ARID1A, L1CAM, SMARCA4, NME1, SLC7A5, NEDD4, DCX, TCF4, RBM45, INA, MDGA1, DSCAML1, DBN1, NGEF, PAFAH1B1	1345	247	22680	3.27691	3.55871e-10	4.44814e-11	3.7265e-11		Adprhl1		GOTERM_BP_DIRECT	GO:0018105	peptidyl-serine phosphorylation	24	0.0102614	1.94432e-05	PDK2, CSNK1G1, TGFBR2, MKNK2, BRSK2, HK1, PRKCG, BRSK1, PRKCD, STK4, PRKCB, MAST4, MAST2, SBK1, CSNK1E, PLK1, TTBK1, GSK3B, HIPK2, MAP3K10, CAMK2B, MTOR, DCX, CAMK2A	1197	133	18082	2.72591	0.0724486	0.00681369	0.0359953		ALDH8A1
UP_KEYWORDS	Cell junction	102	0.0436108	7.71143e-19	CYFIP2, CHRM1, ITSN1, ATN1, SCAMP5, FRRS1L, RUSC1, DAG1, LZTS1, TNS3, PRKCG, KAZN, UNC5C, ANK3, SRCIN1, BCR, OLFM1, ARC, PARD3, MAP1B, SPECC1L, FSCN1, PKP4, TLN2, TLN1, GRIA1, SHC4, BRSK1, FBF1, IGSF9, SYNGR1, SYMPK, SRGAP2, PACSIN1, LRRC4B, CADM3, PRRT2, SYT1, TNK2, SSH2, TJAP1, CAMSAP3, AHI1, ARHGAP31, GJB2, GRIN3A, DLG2, NOX1, BCL2L1, CDK16, ACHE, GABRB1, TENM2, SH3KBP1, PTPRN, MAST2, GRIK5, I…	1345	661	22680	2.60207	2.8995e-16	9.66499e-17	8.097e-17		Agbl3		GOTERM_BP_DIRECT	GO:0035023	regulation of Rho protein signal transduction	17	0.00726847	3.57111e-05	ALS2, FGD1, NGEF, ARHGEF1, BCR, ARHGEF18, PREX1, ARHGEF19, TRIO, ARHGEF15, ITSN1, ARHGEF12, PLEKHG3, PLEKHG2, FGD3, ARHGDIA, KALRN	1197	77	18082	3.33511	0.129017	0.0105694	0.0661026		AMHR2		Cell Components
UP_KEYWORDS	Synapse	70	0.029929	1.35193e-18	CYFIP2, ACHE, TENM2, GABRB1, CHRM1, SH3KBP1, PTPRN, GRIK5, ITSN1, ICA1, GRIK3, PPP1R9B, SCAMP5, TRIM9, NETO1, FRRS1L, RUSC1, NCS1, PSD3, DAG1, PHACTR1, DLGAP1, DLGAP3, LZTS1, PRKCG, SVOP, UNC5C, ANK3, SRCIN1, SYN2, SYN1, SEPT3, DNM2, BCR, OLFM1, ARC, SNPH, MAP1B, TLN2, DSCAML1, SHANK3, VAMP2, GRIA1, SHC4, BRSK1, NRXN1, CAMK2A, SEZ6, TULP1, IGSF9, DRP2, SYNGR1, SV2A, SLC17A7, SRGAP2, GABRE, PACSIN…	1345	357	22680	3.30636	5.08326e-16	1.27081e-16	1.06465e-16		Ahcy		GOTERM_BP_DIRECT	GO:0050885	neuromuscular process controlling balance	14	0.0059858	8.3559e-05	KCNMA1, RBFOX1, RBFOX2, JPH4, JPH3, BCR, ADCY5, NRXN1, SHANK3, ATP2B2, GAA, PAFAH1B1, CAMK2B, ABL1	1197	58	18082	3.6463	0.276185	0.0213175	0.154606		AP3S1		term ID	description	frequency	uniqueness	p value	dispensability
UP_KEYWORDS	Golgi apparatus	99	0.0423281	1.46755e-13	SLC35B3, SLC35B4, SPPL2B, UXS1, GCC2, SCAMP5, NDST1, POFUT2, RUSC1, OSBP, SLC39A7, CALN1, SCARA3, FBXW8, SLC35C1, LMTK3, SCAMP1, TMEM130, MAPK8IP3, SCAMP2, CLIP3, WBSCR17, COPA, PARM1, RHOBTB3, PSEN1, GLG1, GOLGA7B, CHST11, MAN2A2, DYM, MAP6, B4GALNT1, RAB6B, ST3GAL1, ST3GAL2, RAB11FIP5, RHBDD2, SYNRG, ST8SIA2, TMEM132A, DHCR24, B3GALT5, TRAPPC9, TJAP1, TMEM115, RHEB, ARF3, TENM2, FAM57B, ICA1, A…	1345	753	22680	2.21698	5.51861e-11	7.88282e-12	6.60396e-12		Aldh8a1		GOTERM_BP_DIRECT	GO:0006468	protein phosphorylation	73	0.0312117	1.25205e-07	CDK18, FAM20C, D8ERTD82E, TGFB2, CAMKK2, ST3GAL1, PAK4, CLK4, RARA, BRD4, PAK1, CDK16, IRAK1, BCR, BRAF, CSNK1G1, PRKCG, WNK2, STK4, MARK4, PRKCD, PRKCB, MAST4, CCND1, KSR2, MAST2, HIPK2, MAP3K10, TESK1, PDGFRA, MAPK9, PDGFRB, MAP3K11, KALRN, FGFR1, MKNK2, BRSK2, HK1, BRSK1, KIT, EPHB3, EPHB6, SNRK, STK40, SBK1, TTBK1, MAP3K1, LMTK3, CAMK2B, DYRK2, CAMK2A, AATK, AMHR2, PDK2, FLT1, TAOK1, MAP2K2, …	1197	576	18082	1.91449	0.000484174	0.000242116	0.000231831		AP4E1		GO:0016020	membrane	61.592 %	0.97	1.21004e-16	0.00
UP_KEYWORDS	Cell projection	82	0.0350597	1.35365e-09	CNTNAP2, TENM2, TENM4, CPNE5, WWC1, PTPRN, IFT172, ITSN1, AATK, ARRB1, PTPN23, SH3RF1, PPP1R9B, TRIM9, DPYSL3, SH3PXD2B, HYDIN, KIF21B, LZTS1, EPHB3, PHACTR4, EPHA5, PRKCG, KIRREL3, LYNX1, ARHGEF15, UNC5A, EPHA8, PDE4C, LMTK3, ANK3, SRCIN1, MAPK8IP3, DNM2, OLFM1, ARC, TMEM216, MAP1B, FSCN1, DCX, MAPT, TLN1, SHANK3, DBN1, NGEF, GRIA1, ANKS1, CCDC103, SEZ6, KCNA4, GDPD5, SPATA7, FGD1, STRN4, ADCY5,…	1345	678	22680	2.03941	5.08971e-07	4.24143e-08	3.55332e-08		Amhr2		GOTERM_BP_DIRECT	GO:0016310	phosphorylation	71	0.0303565	4.86037e-06	CDK18, FAM20C, D8ERTD82E, CAMKK2, PAK4, CLK4, PAK1, CDK16, ITPK1, IRAK1, BCR, PDXK, BRAF, CSNK1G1, PRKCG, WNK2, STK4, MARK4, PRKCD, PRKCB, MAST4, MAST2, KSR2, NME1, HIPK2, MAP3K10, TESK1, PDGFRA, MAPK9, PDGFRB, MVK, MAP3K11, KALRN, FGFR1, MKNK2, BRSK2, HK1, BRSK1, KIT, EPHB3, SNRK, STK40, SBK1, TTBK1, DGKG, MAP3K1, LMTK3, CAMK2B, DYRK2, CAMK2A, AATK, AMHR2, PDK2, FLT1, TAOK1, MAP2K2, TGFBR2, TRIO…	1197	612	18082	1.7525	0.0186243	0.00375293	0.00899917		ARHGEF15		GO:0030054	cell junction	0.445 %	0.91	2.78933e-14	0.00
UP_KEYWORDS	Transferase	153	0.0654162	2.87934e-08	DGKG, LPGAT1, TRIO, AMHR2, ZMYND8, EHMT2, TESK1, KNDC1, ZDHHC8, UBE3B, LCLAT1, NDST1, POFUT2, TRIM25, PIP4K2B, TGM6, PDK2, EPHB3, TGM2, EPHA5, PRKCG, PDGFRB, PDGFRA, CPT1A, MAP2K2, EPHA8, PRKCB, PRKCD, LMTK3, ALG3, CSNK1E, MAPK8IP3, FTSJ3, DHDDS, BCR, WBSCR17, PRKAR1B, WDFY3, CSNK1G1, LIPT2, BRSK1, BRSK2, NEDD4L, MGST2, STK4, KALRN, TTBK1, ART3, UBE2J1, IRAK1, CHST11, PRKAR2A, ABL1, B4GALNT1, MAR…	1345	1654	22680	1.55983	1.08262e-05	7.21753e-07	6.0466e-07		Ap3s1		GOTERM_BP_DIRECT	GO:0030154	cell differentiation	85	0.0363423	6.06114e-06	SYT1, ZFP41, FOXO1, L1CAM, DLK1, TNFSF12, CBFA2T3, ZIC1, SLC7A5, HEMGN, ZFP932, BAG6, SERPINE2, HLX, CDK16, INA, SH3PXD2B, BATF2, BRAF, MDGA1, RBM45, ZHX3, PURB, THEG, QK, MYT1L, ASCL1, HIST1H1T, SEMA4G, TRAPPC9, NAV1, NME1, SEMA4C, BRDT, EFNA5, NGFR, DBN1, IGSF9, NANOS3, PARD3, CPLX2, MEIG1, ADCYAP1R1, PRRC2A, PRRC2B, KIT, RASAL1, SEMA5B, DHCR7, SH2B3, PAFAH1B1, CAMK2B, ZFP521, NEDD4L, DCX, TCF4…	1197	780	18082	1.64618	0.0231719	0.0038998	0.0112223		ARHGEF19		GO:0043005	neuron projection	0.190 %	0.45	1.01181e-12	0.00
UP_KEYWORDS	Zinc-finger	146	0.0624233	3.80524e-08	DGKG, MYT1L, ZMYND8, JMJD1C, CBLB, HR, ZFP119A, TRIM28, SALL2, ZMIZ1, ZMIZ2, DPF2, TRIM25, ZFP282, ZFP960, ATXN7L3, PRKCG, ZFP579, ZFP457, RNF44, PRKCB, NANOS3, PRKCD, ZFP618, HIC1, FOXP1, SAP30, RNF123, ACAP1, ZFP41, HGS, ZC3H11A, WDFY3, RBCK1, FLYWCH1, ZFPM1, SF1, ZFP106, MTMR3, L3MBTL2, ZFP868, ZFP626, ZFP746, TSHZ2, ZCCHC9, UBR4, DTX1, RASAL1, DTX4, ZFP36L3, PHF21A, ZKSCAN7, ZKSCAN8, ZFP580, …	1345	1565	22680	1.57311	1.43076e-05	8.94231e-07	7.49157e-07		Ap4e1		GOTERM_BP_DIRECT	GO:0000122	negative regulation of transcription from RNA polymerase II promoter	78	0.0333494	2.85566e-05	PPARA, AEBP1, WFS1, E2F7, CBX4, WWC1, WWC2, CBFA2T3, CBX6, MEN1, EDNRB, EPC1, SAP30, ZFP932, BARX2, ZFP354A, SOX18, RARA, SUPT5, SCRT1, NR2F1, SATB1, SATB2, RELA, RCOR1, NUPR1L, MECP2, ZHX3, UBE2I, ARID1A, IRF2BP1, PURB, ASCL1, CCND1, CCND3, PSEN1, RFC1, RPS14, HIPK2, MNT, ZFPM1, CUX2, CUX1, SMARCA4, FGFR1, NFIX, ZBTB16, CIC, HIC1, ATN1, HOXA7, GATAD2A, TCF4, KLF5, DNMT3A, KLF12, EPAS1, HCLS1, TR…	1197	729	18082	1.61629	0.104576	0.00916263	0.0528627		ARL6IP6		GO:0045202	synapse	0.299 %	0.91	2.68782e-16	0.00
UP_KEYWORDS	Kinase	79	0.033777	8.74845e-08	DGKG, GSK3B, CDKN1A, FLT1, DYRK2, TRIO, MAST4, AMHR2, ZMYND8, MAST2, TESK1, AATK, KNDC1, HK1, PIP4K2B, PDK2, EPHB3, EPHA5, PDGFRB, PRKCG, PDGFRA, MAP2K2, EPHA8, PRKCB, PRKCD, ITPK1, LMTK3, CSNK1E, KSR2, MAPK8IP3, TGFBR2, NME1, ITPKB, D8ERTD82E, BCR, PRKAR1B, KIT, CKS2, FAM20C, STK40, CSNK1G1, CAMK2B, BRSK1, PDXK, BRSK2, MVK, CAMK2A, STK4, KALRN, TTBK1, CAMKK2, MAPK9, PAK1, IRAK1, PRKAR2A, MKNK2, …	1345	707	22680	1.88421	3.28937e-05	1.93495e-06	1.62104e-06		Arhgef15		GOTERM_BP_DIRECT	GO:0006351	transcription, DNA-templated	167	0.071402	5.74548e-05	ITGB3BP, THRA, RBM15B, ARNT2, CBX4, FOXO1, MED24, TBP, ZIC1, HMGN5, ZFP787, CBX6, FOXO6, ZFP580, EPC1, ZFP932, PPP1R1B, PRIM2, CREB3L1, RARA, OLIG1, DDX21, RPRD1B, SCRT1, SATB1, SATB2, RCOR1, RELA, MECP2, MED12, ZHX3, MED14, ARID1A, PPARGC1A, ZFP74, ASCL1, RFC1, ARRB1, MED16, MNT, SMARCA4, TSHZ2, CAMTA2, CRTC1, SETD1B, SOX4, SP110, COMMD8, ZFP618, HTATSF1, HOXA7, TCF4, HIP1, MAFG, KLF5, DNMT3A, K…	1197	1885	18082	1.33831	0.199278	0.0157491	0.106331		ARRDC4		GO:0014069	postsynaptic density	0.030 %	0.55	8.1358e-10	0.04
UP_KEYWORDS	Microtubule	39	0.0166747	3.68482e-07	DCTN1, CAMSAP1, RUSC1, KIF3A, KIF5C, CEP170B, MAP6, KIF1B, KIF1A, KIF21B, LZTS2, CLASP1, APC2, DYNC1H1, LRRC49, MTUS2, SHROOM3, NAV1, DYNLL2, KNSTRN, EML2, DNM1, DNM2, CAMSAP3, DNM3, CLIP2, TTLL6, TPX2, KATNAL1, KIF26A, GM3448, MAP1B, REEP3, MAP1A, DCX, MAPT, MAPRE1, MAPRE2, PAFAH1B1	1345	264	22680	2.49104	0.00013854	6.92746e-06	5.80359e-06		Arhgef19		GOTERM_CC_DIRECT	GO:0045202	synapse	91	0.0389077	4.12902e-19	SYT1, SEPT3, LZTS1, SRCIN1, TLN2, RUSC1, GABRB1, GRIK3, NCS1, LRRC4B, GRIK5, BCAN, GRIN3A, SYNGR1, ITSN1, FRRS1L, ATP2B1, ATP2B2, PACSIN1, PRRT2, ANK3, TRIM9, SNPH, SV2A, UNC5C, CDK16, LGI1, DLG2, SCAMP5, SHC4, SCAMP1, SVOP, ARC, BCR, SPARCL1, MADD, PSD3, UBE2I, PRKCG, NRXN1, PTPRN, CHRM1, SEMA4C, SH3KBP1, VAMP2, DOC2B, SEZ6, IGSF9, SRGAP2, CPLX2, ACHE, CPLX1, CRTC1, DAG1, CTNND1, DSCAML1, BRSK1,…	1266	505	19662	2.79862	2.68799e-16	1.344e-16	6.16631e-16		ART3		GO:0042995	cell projection	1.050 %	0.82	1.45579e-05	0.06
UP_KEYWORDS	Serine/threonine-protein kinase	51	0.0218054	7.45742e-07	GSK3B, DYRK2, TRIO, MAST4, AMHR2, MAST2, TESK1, AATK, PRKCG, MAP2K2, PRKCB, PRKCD, LMTK3, CSNK1E, KSR2, TGFBR2, BCR, FAM20C, STK40, CSNK1G1, CAMK2B, BRSK1, BRSK2, CAMK2A, STK4, KALRN, TTBK1, CAMKK2, MAPK9, PAK1, IRAK1, MKNK2, MARK4, PAK4, CDK18, MAP3K1, TNK2, PLK1, BRAF, CDC42BPB, CLK4, MTOR, HIPK2, MAPK10, SNRK, SBK1, TAOK1, WNK2, MAP3K10, MAP3K11, CDK16	1345	405	22680	2.12342	0.00028036	1.27454e-05	1.06777e-05		Arl6ip6		GOTERM_CC_DIRECT	GO:0030054	cell junction	109	0.0466037	4.2845e-17	SYT1, CADM3, SEPT3, SRCIN1, RUSC1, GRIK3, GABRB1, GRIK5, LRRC4B, GRIN3A, ITSN1, FRRS1L, ATP2B1, ATP2B2, PACSIN1, ATAT1, PRRT2, ANK3, UNC5C, LGI1, SCAMP5, SCAMP1, ARC, BCR, PSD3, PTPRN, CTNNA1, TNS3, VAMP2, DBN1, IGSF9, KAZN, ACHE, SSH2, DAG1, DSCAML1, BCL2L1, TJAP1, SLX4, ATN1, OLFM1, PHACTR1, GABRE, KCNB1, FSCN1, GRIN1, SHANK3, TULP1, PKP4, SPTBN2, CYFIP2, TNK2, CDC42BPB, OSBP, TLN1, LZTS1, TLN2…	1266	718	19662	2.35774	2.78921e-14	9.29735e-15	6.3985e-14		ASGR1		GO:0005794	Golgi apparatus	0.969 %	0.59	2.92281e-08	0.20
UP_KEYWORDS	Postsynaptic cell membrane	28	0.0119716	5.21197e-06	GRIA1, SHC4, GABRB1, TENM2, CHRM1, GRIK5, GRIK3, DRP2, NETO1, RUSC1, NCS1, PSD3, DAG1, DLGAP1, DLGAP3, SRGAP2, LZTS1, KCNB1, SEMA4C, ANK3, SRCIN1, GRIN1, DNM2, BCR, ARC, GRIN3A, DLG2, SHANK3	1345	176	22680	2.68266	0.00195779	7.25815e-05	6.08063e-05		Arrdc4		GOTERM_CC_DIRECT	GO:0043005	neuron projection	75	0.0320668	1.58291e-15	ALS2, SYT1, SEPT3, LZTS1, SRCIN1, SLC6A1, GRIK5, GRIN3A, ITSN1, VGF, SDC3, PACSIN1, ANK3, BAG3, MAPT, SNPH, RARA, SV2A, UNC5C, CDK16, CASP1, BRAF, ANKS1, KIF5C, PRKCG, MARK4, SSTR4, KIF1A, NCOA1, KIF1B, PSEN1, SH3KBP1, MAPK9, VAMP2, NGFR, CUX1, RNPEP, KALRN, ACHE, AHCY, ADCYAP1R1, VIM, NMB, HNRNPA3, BCL11B, PAFAH1B1, DCX, NEFM, HSPA8, KIF3A, GNAO1, NCDN, NF2, SLC6A11, CPNE5, KCNB1, NF1, ATP1A2, M…	1266	420	19662	2.77336	1.01186e-12	2.52909e-13	2.32037e-12		ASGR2		GO:0005737	cytoplasm	26.017 %	0.72	3.7368e-11	0.22
UP_KEYWORDS	SH3 domain	30	0.0128267	1.5893e-05	DOCK4, TRIO, SH3KBP1, ITSN1, ASAP1, PIK3R2, KALRN, SH3RF1, LASP1, RUSC2, RUSC1, CASKIN2, SH3PXD2B, ABL1, SRGAP2, SPTAN1, SRGAP1, PACSIN1, TNK2, ARHGEF19, ARHGAP33, AHI1, DLG2, STAC2, HCLS1, MAP3K10, SHANK3, NGEF, MAP3K11, TJP2	1345	208	22680	2.43208	0.005958	0.000199193	0.000166877		Art3		GOTERM_CC_DIRECT	GO:0030425	dendrite	77	0.0329219	6.68792e-13	ALS2, GNAZ, KCNC4, NPCD, SRCIN1, WFS1, GABRB1, GRIK3, NELL2, GRIK5, NCS1, BCAN, L1CAM, RANGAP1, SLC1A4, ATP2B2, ANK3, TRIM9, HDC, MAPT, RARA, PAK1, DLG2, KIRREL3, KCNMA1, UBE2I, PRKCG, ARHGEF15, DDN, LYNX1, PSEN1, CPE, CHRM1, GNAS, IGSF9, CPLX2, ACHE, CPLX1, SLC38A2, CRTC1, EPHB3, CTLA2A, SYN1, CRMP1, LMTK3, CAMK2B, PABPC1, DCX, HCN3, KNDC1, KIF21B, CAMK2A, HSPA8, AATK, ICA1, GNAO1, NCDN, KCNB1, …	1266	490	19662	2.44056	4.35388e-10	7.25646e-11	9.9879e-10		ASTN2		GO:0005856	cytoskeleton	1.542 %	0.65	0.00027555	0.29
UP_KEYWORDS	Guanine-nucleotide releasing factor	22	0.00940625	3.62973e-05	DOCK4, ARHGEF12, TRIO, PLEKHG2, ARHGEF15, ARHGEF19, ARHGEF18, KNDC1, KALRN, RAPGEFL1, FGD1, BCR, FGD3, PREX1, ALS2, MADD, PSD3, ARHGEF1, DENND6B, SBF1, RALGDS, NGEF	1345	133	22680	2.78928	0.0135553	0.000401406	0.000336284		Asgr1		GOTERM_CC_DIRECT	GO:0014069	postsynaptic density	49	0.0209503	1.2497e-12	ALS2, DMTN, LZTS1, SRCIN1, RUSC1, NCS1, GRIK5, MAPT, PAK1, DLG2, NSF, ARC, BCR, ND2, PSD3, PRKCG, ARRB1, CHRM1, SEMA4C, NGFR, DBN1, SRGAP2, KALRN, ABLIM1, NETO1, SYN1, SYN2, NEFH, CAMK2B, CAMK2A, NEFM, HSPA8, DNM3, DLGAP1, DLGAP3, MAP1A, MAP1B, NF1, GRIN1, MAPK10, SHANK3, PPP1R9B, GRIA1, GSK3B, DRP2, NTRK2, PKP4, PDZD2, DNM2	1266	239	19662	3.18414	8.13533e-10	1.16219e-10	1.86626e-09		ATP6V1C2		GO:0048471	perinuclear region of cytoplasm	0.135 %	0.72	0.0021301	0.32
UP_KEYWORDS	GTPase activation	24	0.0102614	9.60537e-05	ARHGEF12, TBC1D9B, ARHGEF15, ARHGEF19, ASAP1, RASAL1, GMIP, RANGAP1, ARHGAP36, ARHGAP23, BCR, ARHGAP33, SGSM1, ARHGAP20, ARHGAP31, TBC1D5, TBC1D21, ARHGDIA, TBC1D13, NF1, ARHGEF1, SRGAP2, SRGAP1, TBC1D10B	1345	163	22680	2.48282	0.0354735	0.000976113	0.000817754		Asgr2		GOTERM_CC_DIRECT	GO:0005794	Golgi apparatus	136	0.0581477	4.48948e-11	SYT1, CDIPT, AP4E1, B3GALT5, AP1G1, FAM20A, RUSC1, FAM20C, UXS1, SLC35A3, SLC35A4, ST3GAL1, ATAT1, ST3GAL2, SCAMP5, SCAMP1, SCAMP2, MDGA1, TMEM132A, TMEM130, CTNNA1, PTPRN, ERGIC1, GCC2, PITPNM1, SGSM1, CPE, TRAPPC9, ATP9A, RNF24, CLIP3, RAB10, MYO18A, PACS1, GLG1, FGD1, ACHE, LMAN2, ST8SIA2, SORCS2, TJAP1, PDXDC1, ACSBG1, PLAGL1, FBXW8, SLC30A1, ZDHHC9, LMTK3, CLASP1, B3GNT2, HIP1, RHOBTB3, SPPL…	1266	1190	19662	1.77495	2.92265e-08	3.65331e-09	6.70462e-08		ATXN7		GO:0005654	nucleoplasm	1.372 %	0.64	0.0257217	0.38
														Astn2		GOTERM_CC_DIRECT	GO:0043025	neuronal cell body	75	0.0320668	3.07989e-10	ALS2, SNCG, NPCD, KCNC4, SRCIN1, GRIK5, L1CAM, GRIN3A, VGF, TGFB2, SLC1A4, ATP2B2, SERPINE2, PPP1R1B, HDC, SNPH, RARA, DLG2, KCNMA1, RBFOX3, ENC1, PDE10A, NRXN1, PTPRN, PPARGC1A, NCAM1, ASCL1, KIF1A, PSEN1, CPE, GNAS, DBN1, SEZ6, KALRN, CPLX2, PARD3, ACHE, CPLX1, SLC38A2, CRTC1, CRMP1, PAFAH1B1, KNDC1, HCN3, CAMK2A, OLFM1, HSPA8, KIF3A, SLC8A2, NCDN, DLGAP3, CPNE5, KCNB1, SLC12A5, MAP1B, GRIN1, D…	1266	534	19662	2.18129	2.00501e-07	2.22779e-08	4.59954e-07		B3GNT2		GO:0005829	cytosol	2.553 %	0.67	0.00138803	0.43
														Atp6v1c2		GOTERM_CC_DIRECT	GO:0030424	axon	57	0.0243707	1.8955e-09	ALS2, SNCG, SYT1, KCNC4, SLC6A1, SRCIN1, GRIK3, GRIK5, NCS1, AP3S1, L1CAM, TGFB2, SDC3, FAM168B, ATAT1, ANK3, ATG7, MAPT, PAK1, KIRREL3, NCAM1, KIF1A, PSEN1, PDGFRA, SLC38A1, IGSF9, TNFRSF21, ACHE, SLC38A2, VIM, KCNA4, TNFRSF1A, SYN1, AP3D1, NEFH, LMTK3, PAFAH1B1, HCN3, CAMK2A, OLFM1, NEFM, HSPA8, DNM3, KCNB1, NF1, MAP1B, ATP1A3, FZD3, GDPD5, EPHA5, SEMA6A, ADCY9, GSK3B, NTRK2, TNK2, SMURF1, PYGB	1266	370	19662	2.39258	1.23397e-06	1.23397e-07	2.83075e-06		BARX2		GO:0005874	microtubule	0.342 %	0.63	0.000304369	0.47
														Atxn7		GOTERM_CC_DIRECT	GO:0042995	cell projection	86	0.0367699	2.23635e-08	DMTN, SH3RF1, TLN1, LZTS1, SRCIN1, ADCY5, WWC1, PTPN23, L1CAM, TTLL6, ITSN1, CAMKK2, FAM168B, CCDC103, PACSIN1, ATAT1, UNC5A, ANK3, TRIM9, TTC30B, MAPT, CNTNAP2, PAK1, DLG2, KIRREL3, SH3PXD2B, ARC, STRN4, PRKCG, PDE4C, ARHGEF15, PTPRN, DDN, MARK4, ARHGAP31, ARRB1, GNAS, MAPRE1, RAB10, DBN1, SEZ6, SRGAP2, FGD1, TMEM216, VIM, KCNA4, CX3CL1, EPHB3, LMTK3, EHD1, DCX, KIF21B, OLFM1, SPATA7, AATK, NGEF…	1266	712	19662	1.87591	1.45585e-05	1.32351e-06	3.33978e-05		BATF2		GO:0000139	Golgi membrane	0.403 %	0.59	0.000837144	0.68
				Up	Dowm									Auh		GOTERM_CC_DIRECT	GO:0005874	microtubule	47	0.0200952	4.67623e-07	LZTS2, SHROOM3, APC2, RUSC1, TTLL6, ATAT1, DYNLL2, MAPT, CAMSAP1, PAFAH1B1, CLASP1, CEP170B, DCX, DYNC1H1, KIF21B, HSPA8, MTUS2, DNM3, KIF3A, SLC8A2, MAP2K2, MAP1A, KIF5C, MAP1B, TPX2, CAMSAP3, KNSTRN, LRRC49, MARK4, REEP3, DCTN1, EML2, KIF1A, KIF1B, NAV1, GSK3B, GM3448, CLIP2, MAPRE2, MAP6, MAPRE1, KIF26A, KATNAL1, DNM1, SEPT9, MAP3K11, DNM2	1266	327	19662	2.23226	0.000304376	2.34168e-05	0.000698349		BCL9
			All genes in list A	447	973	0.685211								B3gnt2		GOTERM_CC_DIRECT	GO:0000139	Golgi membrane	53	0.0226605	1.2865e-06	COPA, CDIPT, OSBP, NDST1, B3GALT5, CBFA2T3, SLC35A3, SLC35A4, FAM57B, ST6GALNAC4, CHST11, RAB6B, SCAMP5, EBAG9, DHCR24, PARM1, WBSCR17, CHST3, TMEM132A, TMEM130, ERGIC1, RHBDD2, MAN2A2, RAB11FIP5, PSEN1, RNF24, WASL, CUX2, CUX1, MYO18A, PMEPA1, GLG1, GALNT7, HS3ST2, LMAN2, TNFRSF1A, AP3D1, LMTK3, B3GNT2, MGAT4B, ICA1, A4GALT, SPPL2B, SLC35C1, B3GAT1, GOLGA7B, SPTBN2, MAPK8IP3, RHEB, SCARA3, MTOR,…	1266	403	19662	2.04251	0.00083716	5.98204e-05	0.00192125		BLOC1S3
			Genes in Up_Kw from List A	254	803	0.759697								Barx2		GOTERM_CC_DIRECT	GO:0045211	postsynaptic membrane	35	0.0149645	2.1453e-06	ACHE, LZTS1, SRCIN1, GRIK3, GABRB1, RUSC1, GRIK5, NCS1, DAG1, GRIN3A, NETO1, ANK3, IQSEC3, DLG2, SHC4, KCNMA1, ARC, DLGAP1, BCR, DLGAP3, KCNB1, GRIN1, PSD3, SHANK3, ARRB1, GRIA1, TENM2, DRP2, CHRM1, NTRK2, SEMA4C, USP48, DBN1, DNM2, SRGAP2	1266	222	19662	2.44855	0.00139562	8.72833e-05	0.00320376		BRDT		Molecular Functions
														Batf2		GOTERM_CC_DIRECT	GO:0030426	growth cone	27	0.011544	1.00145e-05	ALS2, NPCD, PREX1, CTNND1, CRMP1, MAPT, PAFAH1B1, PAK1, NGEF, MAP1B, FSCN1, GRIN1, GDPD5, DPYSL3, NCAM1, PPP1R9B, PSEN1, CSNK1E, TENM2, GSK3B, NTRK2, MAPK8IP3, TNK2, ABL1, DBN1, CALM2, DNM2	1266	159	19662	2.63731	0.00649828	0.000362128	0.0149547		C1D		term ID	description	frequency	uniqueness	p value	dispensability
			Fisher	4.87e-05										Bcl9		GOTERM_CC_DIRECT	GO:0043197	dendritic spine	25	0.0106889	2.49839e-05	ALS2, LZTS1, CTNND1, ASAP1, ZMYND8, APBA1, HSPA8, DNM3, ARC, SLC8A2, DLGAP3, STRN4, MAP1B, GRIN1, ASIC1, ATP1A2, SHANK3, PPP1R9B, ARRB1, GRIA1, GSK3B, TENM2, NTRK2, SEZ6, DBN1	1266	148	19662	2.62345	0.0161332	0.000855672	0.0373047		CACFD1		GO:0003714	transcription corepressor activity	0.050 %	0.79	0.00537279	0.00
			Oddr IC95	1,45 ( 1,20-1,75)										Bloc1s3		GOTERM_CC_DIRECT	GO:0015630	microtubule cytoskeleton	26	0.0111165	2.62372e-05	APC2, AP1G1, RUSC1, NUDCD2, MAPT, PAFAH1B1, CDK16, SPATA7, SPECC1L, KIF3A, TPX2, MCM2, KNSTRN, MARK4, MFN2, NUCB1, EML2, MAST2, NAV1, PLK1, ATXN7, MAPRE1, KATNAL1, MAP7D1, MAP7D2, SPTAN1	1266	158	19662	2.5557	0.0169356	0.000853666	0.0391756		CALM2		GO:0004672	protein kinase activity	3.390 %	0.52	0.000329382	0.00
														Brdt		GOTERM_CC_DIRECT	GO:0043204	perikaryon	25	0.0106889	3.13306e-05	GRIK3, NELL2, ASTN1, GRIK5, ASTN2, GOT2, NEFH, CAMK2B, OLFM1, HSPA8, NEFM, CPNE5, KCNB1, RBFOX3, SLC12A5, MAP1B, PDE10A, MAPK10, DDN, PTPRN, CPE, DRP2, NTRK2, MAPK9, NGFR	1266	150	19662	2.58847	0.0201899	0.000970791	0.0467791		CASP1		GO:0005515	protein binding	4.410 %	0.74	6.63285e-13	0.00
														C1d		GOTERM_CC_DIRECT	GO:0043195	terminal bouton	21	0.00897869	3.21621e-05	KCNMA1, SCAMP1, SYT1, CPLX2, CPLX1, GRIK3, GRIN1, STXBP1, GRIK5, L1CAM, ITSN1, SYNGR1, PACSIN1, SYN1, SYN2, NTRK2, AP3D1, ATP6V0A1, SV2A, VAMP2, HSPA8	1266	113	19662	2.88626	0.0207202	0.000951268	0.0480204		CCDC103		GO:0008017	microtubule binding	0.256 %	0.66	0.00367113	0.06
														Cacfd1		GOTERM_CC_DIRECT	GO:0008021	synaptic vesicle	22	0.00940625	5.20414e-05	SCAMP1, SYT1, KCNC4, SVOP, MADD, GRIN1, BRSK1, SYNGR1, PTPRN, SLC17A7, SYN1, TRIM9, GRIA1, SYN2, SPTBN2, VAMP2, SV2A, CDK16, DNM1, HSPA8, APBA1, SCAMP5	1266	126	19662	2.71173	0.0333123	0.00141066	0.0776909		CCDC90B		GO:0016740	transferase activity	21.036 %	0.80	0.00520116	0.06
														Calm2		GOTERM_CC_DIRECT	GO:0005856	cytoskeleton	115	0.049169	4.23343e-07	MTSS1, SNCG, SEPT3, SRCIN1, RUSC1, PTPN23, RANGAP1, ACTG1, NUDCD2, ATAT1, ANK3, MTUS2, ARC, ENC1, UBR4, CTNNA1, MARK4, DCTN1, CCDC6, PITPNM2, NAV1, CLIP2, MAP7D1, KIF26A, MYO18A, SEPT8, SEPT9, KALRN, KAZN, FGD1, CCDC92, TMEM216, SSH2, DAG1, BCL2L1, CORO2B, CRMP1, CLASP1, FGD3, KIF3A, CKAP4, FSCN1, GAS2, CORO1C, LASP1, PLK1, PKP4, MAP6, TBC1D21, ABL1, DMTN, TLN1, LZTS2, TLN2, WASF2, TTLL6, DYNLL2,…	1266	301	19662	1.60471	0.000275558	2.29661e-05	0.000632222		CD209D		GO:0046872	metal ion binding	15.425 %	0.75	0.00204692	0.10
														Calml4		GOTERM_CC_DIRECT	GO:0005829	cytosol	164	0.0701193	2.13363e-06	ALS2, SEPT3, NPCD, THRA, FGF14, CNDP2, AP1G1, RUSC2, FOXO1, UBQLN4, ITPKB, RANGAP1, ITSN1, SLC7A5, TBC1D16, ACTG1, PACSIN1, STARD4, UNC5B, SERPINE2, UNC5A, ATG7, PDE4A, RPS27A, MVB12B, GTPBP1, IRS2, PDXK, BCR, MADD, DFFA, RELA, MECP2, EEF2, WNK2, CTNNA1, PPARGC1A, DCTN1, GCC2, SGSM1, ARRB1, NME1, NBR1, MAPK9, MVK, EEFSEC, FGFR1, GATSL2, AHCY, ASAP1, BCL2L1, ANGEL1, RASAL1, PPP1R16A, BLOC1S3, ARHG…	1266	1784	19662	1.42772	0.00138803	9.25955e-05	0.00318634		CD3E		GO:0000166	nucleotide binding	20.185 %	0.75	0.025704	0.15
														Casp1		GOTERM_CC_DIRECT	GO:0016020	membrane	600	0.256534	1.85884e-19	ALS2, CDIPT, RPL14, RUSC1, RANGAP1, L1CAM, GRIN3A, ITSN1, FRRS1L, ACTG1, DIRAS2, SERPINE2, GNG4, ARC, BRAF, UBE2J1, MED12, TMEM132A, PTPRT, MED14, PTPRN, CTNNA1, TMEM130, ERGIC1, SSTR4, PITPNM1, PITPNM2, MED16, NME1, RPS14, RPS10, DOC2B, FAM163B, MYO18A, PTH1R, SORCS1, HFE, PRRC2A, VMN1R48, BCL2L1, SORCS2, TMEM128, SLC29A4, ZDHHC9, PABPC1, SPPL3, GPD2, MGAT4B, MAP2K2, TGFBR2, GAS2, CD300C, KCNK3,…	1266	6998	19662	1.33159	1.21011e-16	1.21011e-16	2.77601e-16		CD86		GO:0019901	protein kinase binding	0.149 %	0.67	0.0146757	0.48
														Ccdc103		GOTERM_CC_DIRECT	GO:0005737	cytoplasm	551	0.235584	5.73881e-14	ALS2, FLYWCH1, ALDH8A1, NPCD, RPL14, RUSC1, RUSC2, RANGAP1, ACTG1, PPP1R1B, MDH1B, ARC, BRAF, ANKS1, KIF5C, MECP2, UBE2J1, EXD1, CTNNA1, MARK4, GLTP, BTBD9, SSTR4, PITPNM1, PITPNM2, TRAPPC9, NME1, RPS14, MAPK9, RPS10, CMIP, DOC2B, MYO18A, GATSL2, AHCY, CCDC92, CRTC1, PTH1R, PRRC2A, BCL2L1, ACP1, ACSBG1, ATN1, ZDHHC9, PABPC1, IQSEC3, DHX8, DNMT3A, PTGR1, KIF3A, KLF12, MAP2K2, TAOK1, TGFBR2, ACACA,…	1266	6631	19662	1.29053	3.73664e-11	7.47324e-12	8.57203e-11		CEBPD
														Ccdc138		GOTERM_CC_DIRECT	GO:0048471	perinuclear region of cytoplasm	77	0.0329219	3.27585e-06	PLCZ1, SH3RF1, SNCG, DMTN, OSBP, SEC31A, AP1G1, PREX1, WWC1, NCS1, UBQLN4, RANGAP1, TNFSF12, FAM168B, PRKAR2A, PACSIN1, PDE4A, RARA, CALN1, APLN, KCNMA1, ZDHHC8, PRKCG, PRKCD, RHBDD2, CHGA, NME1, ATP9A, GNAS, VAMP2, CPD, RAB10, DBN1, SEZ6, SEPT9, KALRN, PACS1, FGFR1, NANOS3, ACHE, APC2, VIM, BRSK2, HFE, PLVAP, CX3CL1, ANGEL1, APLP1, FBXW8, ATN1, PAFAH1B1, EHD1, APBA1, HSPA8, PLEC, AATK, DNM3, ICA…	1266	692	19662	1.72814	0.00213031	0.000125438	0.00489207		CENPQ
														Ccdc148		GOTERM_CC_DIRECT	GO:0005654	nucleoplasm	168	0.0718296	4.00266e-05	ITGB3BP, FLYWCH1, PPP1R26, CNDP2, RBM15B, PTPN23, FOXO1, MED24, TBP, RBM7, ZIC1, HMGN5, CACTIN, HEMGN, EPC1, DNTT, RARA, PITPNC1, DDX21, RPRD1B, RPS27A, SCAMP1, INA, RBFOX2, SATB1, SATB2, PDXK, MMS22L, SCAMP2, SMCR8, ANKS1, RCOR1, ENC1, POLE, MTA3, MED12, UBR4, ZHX3, MED14, ARID1A, PPARGC1A, RFC1, ARRB1, MED16, CELF1, MYO18A, FZR1, SYVN1, CRTC1, DAG1, SOX4, HNRNPA3, PLAGL1, SLX4, ACD, ATN1, HTATS…	1266	1935	19662	1.34841	0.0257213	0.00113231	0.0597594		CEP170B
														Ccdc90b		GOTERM_MF_DIRECT	GO:0005515	protein binding	389	0.16632	5.72627e-16	ALS2, PPP2R5D, L1CAM, GRIN3A, ITSN1, INA, BRAF, RCOR1, KIF5C, MECP2, ZHX3, CTNNA1, PITPNM2, TRAPPC9, MAPK9, DOC2B, BCL2L1, ATN1, PABPC1, TCF4, IQSEC3, SPPL3, DNMT3A, KIF3A, KLF12, MAP2K2, TGFBR2, ESRRG, ACACA, LASP1, TRPS1, HGS, SMURF1, TNK2, PPP2R3C, CDC42BPB, SGSH, SH3RF1, H2-D1, FBXL19, DYNLL2, MAPT, BRD4, SERTAD2, ARHGEF1, ZDHHC8, TPX2, GLCCI1, ARHGEF12, CCND1, KSR2, CCND3, C1QL1, THOC7, BRDT…	1159	4092	17446	1.43096	6.63358e-13	6.63358e-13	8.99281e-13		CEP63
														Cd209d		GOTERM_MF_DIRECT		GO:0005096~GTPase activator activity	33	0.0141094	8.52012e-05	ALS2, ARHGAP36, ASAP1, RANGAP1, TBC1D16, ADPRHL1, RASAL1, ARHGAP20, GMIP, TBC1D13, TBC1D5, TBC1D30, PLCB1, ARHGDIA, TBC1D9B, ARHGEF1, BCR, TBC1D10B, NF1, ARHGEF19, ARHGEF15, ARHGEF12, ARHGAP23, DOCK4, ARHGAP31, ARHGAP33, SGSM1, ARRB1, ACAP1, EVI5L, TBC1D21, SRGAP1, SRGAP2	1159	235	17446	2.11377	0.0968076	0.00921363	0.137582		CETN4
														Cd3e		GOTERM_MF_DIRECT		GO:0005089~Rho guanyl-nucleotide exchange factor activity	16	0.00684091	8.71765e-05	ALS2, FGD1, NGEF, ARHGEF1, BCR, ARHGEF18, PREX1, ARHGEF19, TRIO, ARHGEF15, ITSN1, ARHGEF12, PLEKHG3, PLEKHG2, FGD3, KALRN	1159	74	17446	3.25462	0.0989373	0.00864412	0.140769		CFLAR
														Cd86		GOTERM_MF_DIRECT	GO:0004672	protein kinase activity	68	0.0290739	2.75655e-07	CDK18, D8ERTD82E, CAMKK2, PAK4, CLK4, BRD4, PAK1, CDK16, IRAK1, BRAF, CSNK1G1, PRKCG, WNK2, STK4, MARK4, PRKCD, PRKCB, MAST4, CCND1, MAST2, KSR2, HIPK2, MAP3K10, TESK1, PDGFRA, MAPK9, PDGFRB, FASTKD5, MAP3K11, KALRN, FGFR1, MKNK2, BRSK2, HK1, BRSK1, KIT, EPHB3, EPHB6, SNRK, STK40, SBK1, TTBK1, MAP3K1, LMTK3, CAMK2B, DYRK2, CAMK2A, AATK, AMHR2, FLT1, TAOK1, MAP2K2, TGFBR2, TRIM28, TRIO, MAPK10, NT…	1159	531	17446	1.92764	0.000329353	0.00016469	0.00044541		CKS2
														Cebpd		GOTERM_MF_DIRECT	GO:0046872	metal ion binding	286	0.122281	1.71467e-06	FLYWCH1, SYT1, ADCY1, PDP2, ADCY5, FAM20C, OGDH, ITSN1, CD209D, ATP2B1, ATP2B2, G2E3, ZFP932, PRIM2, RARA, ZFP938, DDAH1, BRAF, ZFP626, POLE, UBR4, F9, OLA1, ZHX3, ZFP74, PITPNM1, ZFP81, PITPNM2, NME1, ASPHD2, ACAP1, ASAP1, ZFP457, ZFP618, PLAGL1, ZFP352, MGAT4B, GPD2, COL18A1, KLF5, AGBL3, ZC3H13, DNMT3A, KLF7, SCD2, KLF12, KLF9, MAP2K2, KLF13, HPCAL4, FTO, TGFBR2, ESRRG, RYBP, ACACA, ZBTB45, ZF…	1159	3355	17446	1.28318	0.00204693	0.000682776	0.00277057		CLCNKB
														Cenpq		GOTERM_MF_DIRECT	GO:0016301	kinase activity	78	0.0333494	1.92517e-06	CDK18, FAM20C, D8ERTD82E, CAMKK2, PRKAR2A, PAK4, CLK4, PAK1, CDK16, ITPK1, IRAK1, BCR, PDXK, BRAF, CSNK1G1, PRKCG, WNK2, PRKCD, STK4, MARK4, PRKCB, MAST4, CCND1, KSR2, MAST2, NME1, HIPK2, MAP3K10, TESK1, PDGFRA, MAPK9, PDGFRB, MVK, MAP3K11, KALRN, FGFR1, MKNK2, BRSK2, HK1, KIT, BRSK1, EPHB3, ZMYND8, SNRK, STK40, SBK1, TTBK1, DGKG, MAP3K1, LMTK3, CAMK2B, DYRK2, CAMK2A, KNDC1, AATK, AMHR2, PDK2, FL…	1159	674	17446	1.742	0.00229793	0.000574979	0.00311069		CLEC10A
														Cep170b		GOTERM_MF_DIRECT	GO:0008017	microtubule binding	33	0.0141094	3.07782e-06	LZTS1, MAPT, CAMSAP1, PAFAH1B1, CLASP1, DCX, KIF21B, MTUS2, DNM3, KIF3A, MAP1A, MAP1B, NF1, DPYSL5, GAS2, CAMSAP3, MARK4, DCTN1, EML2, KIF1A, KIF1B, MAST2, PLK1, GAS2L1, CLIP2, MAPRE2, MAP6, MAPRE1, CLIP3, KATNAL1, KIF26A, DNM1, DNM2	1159	200	17446	2.48368	0.00367125	0.00073533	0.00497312		CLK4
														Cep63		GOTERM_MF_DIRECT	GO:0016740	transferase activity	142	0.0607131	4.36332e-06	CDIPT, METTL21A, B3GALT5, FAM20C, ELOVL1, ST3GAL1, GOT2, G2E3, ATAT1, ST3GAL2, DNTT, PRIM2, CLK4, ITPK1, PDXK, BCR, CSNK1G1, BRAF, POLE, UBE2J1, WNK2, MARK4, STK4, NME1, XXYLT1, PDGFRA, TESK1, LCLAT1, PDGFRB, MAPK9, MVK, KALRN, FGFR1, EXTL3, SETD1B, PNPT1, UBE2QL1, ST8SIA2, EPHB3, SBK1, TTBK1, ZDHHC9, GYS1, LMTK3, DYRK2, B3GNT2, PCYT1B, LIPT2, MGAT4B, DNMT3A, DHDDS, TAOK1, MAP2K2, TGFBR2, TRIO, I…	1159	1472	17446	1.45209	0.00520061	0.000868652	0.00705014		CNEP1R1
														Cetn4		GOTERM_MF_DIRECT	GO:0003714	transcription corepressor activity	28	0.0119716	4.50772e-06	AEBP1, E2F7, HR, CBFA2T3, SAP30, ATN1, RARA, TCF4, LOXL2, KDM5B, INSM2, RBFOX2, RCOR1, GMNN, TRIM28, RYBP, ZHX3, IRF2BP1, HDAC4, CCND1, HIPK2, MAP3K10, ZFPM1, DDX54, NCOR1, HDAC7, SMARCA4, C1D	1159	157	17446	2.68455	0.00537225	0.000769238	0.00728345		COMMD8
														Cflar		GOTERM_MF_DIRECT	GO:0019901	protein kinase binding	54	0.0230881	1.23706e-05	SRCIN1, PTPN23, NCS1, PIFO, CASP9, MAPT, SV2A, PAK1, NSF, IRS2, RELA, ND2, TPX2, STXBP1, EEF2, KIDINS220, PRKCD, CCND1, CCND3, NME1, PDGFRB, PLA2G6, PPME1, VIM, BRSK2, CTNND1, BRSK1, BCL2L1, SYN1, MAP3K1, GYS1, NEFH, CAMK2B, DCX, ARHGDIA, TRAF3, TAOK1, HCLS1, ELAVL1, HNRNPA0, TSACC, HDAC4, CBLB, GRIA1, PLK1, GSK3B, CKS2, RHEB, PTPN1, MTOR, ABL1, HDAC7, DNM1, DNM2	1159	434	17446	1.87291	0.0146743	0.00184617	0.0199869		COX15
														Cks2		GOTERM_MF_DIRECT	GO:0004674	protein serine/threonine kinase activity	53	0.0226605	1.71898e-05	CDK18, FAM20C, CAMKK2, PAK4, CLK4, PAK1, BRD4, CDK16, IRAK1, BCR, BRAF, CSNK1G1, PRKCG, WNK2, STK4, MARK4, PRKCD, PRKCB, MAST4, MAST2, KSR2, HIPK2, TESK1, MAP3K10, MAPK9, KALRN, MAP3K11, MKNK2, BRSK2, BRSK1, SNRK, STK40, SBK1, TTBK1, MAP3K1, LMTK3, CAMK2B, DYRK2, CAMK2A, AATK, AMHR2, PDK2, MAP2K2, TAOK1, TGFBR2, TRIO, MAPK10, PLK1, CSNK1E, GSK3B, TNK2, MTOR, CDC42BPB	1159	428	17446	1.86399	0.0203325	0.00227984	0.0277722		CREB5
														Clcnkb		GOTERM_MF_DIRECT	GO:0000166	nucleotide binding	174	0.0743949	2.17897e-05	ADCY1, SEPT3, ADCY5, RBM15B, FAM20C, RBM7, ATP2B1, ACTG1, ATP2B2, PRKAR2A, DIRAS2, RAVER2, CLK4, RBMS2, RBMS3, DDX21, ITPK1, RBFOX1, GTPBP1, RBFOX2, PDXK, BCR, CSNK1G1, BRAF, RBFOX3, POLE, UBE2J1, OLA1, EEF2, WNK2, MARK4, PPARGC1A, STK4, RFC1, NME1, CELF6, CELF5, ATP9A, CELF4, PDGFRA, TESK1, PDGFRB, CELF2, MAPK9, CELF1, MVK, EEFSEC, RAB10, KIF26A, MYO18A, SEPT8, SEPT9, SMARCA4, KALRN, FGFR1, GPN3…	1159	504	17446	1.35287	0.0257029	0.00260051	0.0352026		CREM
														Clec10a																	CUL4A
														Clk4																	DFFA
														Cnep1r1		GO-terms with lower significance															DHX8
														Commd8																	DNTT
														Cox15		Category		Term	Count	%	PValue	Genes	List Total	Pop Hits	Pop Total	Fold Enrichment	Bonferroni	Benjamini	FDR		DOCK4
														Creb5		GOTERM_BP_DIRECT		GO:0006897~endocytosis	27	0.011544	0.000152107	WASF2, ITSN1, CD209D, APLP1, ASGR1, ASGR2, AP2B1, PACSIN1, WIPF2, EHD1, HIP1, SCAMP1, DNM3, SYNRG, ARC, CSNK1G1, NCL, MICALL1, NME1, CSNK1E, ARRB1, ATP9A, SH3KBP1, TNK2, ABL1, DNM1, DNM2	1197	181	18082	2.2534	0.444782	0.0361067	0.281269		DPYSL5
														Crem		GOTERM_BP_DIRECT		GO:0000226~microtubule cytoskeleton organization	18	0.00769602	0.000169659	PARD3, AP1G1, MAP1A, MAP1B, CAMSAP3, MARK4, EML2, CRMP1, ATXN7, MAPT, NEFH, PAFAH1B1, CLASP1, MAP6, MAP7D1, MAP7D2, PPP2R3C, NEFM	1197	96	18082	2.83239	0.481232	0.0378701	0.313678		E2F7
														Cul4a		GOTERM_BP_DIRECT		GO:0007613~memory	16	0.00684091	0.000320033	JPH3, SLC8A2, CRTC1, GRIN1, MECP2, ATP1A3, ASIC1, SHANK3, FOXO6, NETO1, EIF4EBP2, PSEN1, PLA2G6, PLCB1, CASP1, KALRN	1197	83	18082	2.91202	0.710061	0.0600271	0.590921		EAF2
														Dffa		GOTERM_BP_DIRECT		GO:0016477~cell migration	27	0.011544	0.000361904	APC2, ASTN1, WWC1, EPHB3, DCHS1, SDC3, TGFB2, ATN1, PAFAH1B1, PSTPIP2, PRSS37, SPECC1L, ARC, FLT1, FSCN1, NOX1, SSTR4, TNS3, PPP1R9B, GSK3B, PDGFRA, SH3KBP1, PDGFRB, TNK2, MYO18A, SRGAP1, CDC42BPB	1197	191	18082	2.13542	0.753427	0.0644973	0.667988		EBAG9
														Dhx8		GOTERM_BP_DIRECT		GO:0045732~positive regulation of protein catabolic process	13	0.00555824	0.00047959	FZR1, APC2, TIPARP, FOXO1, TNFSF12, CBLB, CUL4A, NEDD4, ATG7, GSK3B, TRIM32, NEDD4L, NSF	1197	60	18082	3.27299	0.843625	0.080882	0.884298		EPC1
														Dnajc19		GOTERM_BP_DIRECT		GO:0031338~regulation of vesicle fusion	10	0.00427557	0.000540313	ADPRHL1, TBC1D16, SGSM1, TBC1D10B, TBC1D13, TBC1D5, EVI5L, TBC1D30, TBC1D21, TBC1D9B	1197	37	18082	4.08273	0.876374	0.0834182	0.995734		EPHA5
														Dntt		GOTERM_BP_DIRECT		GO:0007612~learning	13	0.00555824	0.00116996	JPH4, PPP1R9B, ARC, JPH3, SLC8A2, SLC6A1, NTRK2, GRIN1, SLC12A5, MECP2, CNTNAP2, NRXN1, SHANK3	1197	66	18082	2.97544	0.989198	0.154397	2.14426		EPHB3
														Dock4		GOTERM_BP_DIRECT		GO:0001764~neuron migration	19	0.00812358	0.00132333	SATB2, MDGA1, ASTN1, NR4A2, FZD3, CELSR2, NTRK3, SEMA6A, ASCL1, NAV1, PSEN1, MAPT, NTRK2, ALKBH1, PAFAH1B1, DCX, APBB2, NR2F1, KIRREL3	1197	124	18082	2.31464	0.994036	0.167173	2.4221		EVA1A
														Dpysl5		GOTERM_BP_DIRECT		GO:0032956~regulation of actin cytoskeleton organization	11	0.00470313	0.00139414	EPHA5, DMTN, FSCN1, ARHGEF19, PDGFRB, EFNA5, PAK1, MTOR, ABL1, PRKCD, TGFB2	1197	50	18082	3.32334	0.995467	0.169792	2.55014		F9
														E2f7		GOTERM_BP_DIRECT		GO:0048013~ephrin receptor signaling pathway	10	0.00427557	0.00171268	EPHA5, NGEF, EPHB6, EPHA8, ANKS1, GRIN1, EFNA5, WASL, ITSN1, EPHB3	1197	43	18082	3.51305	0.99868	0.187141	3.1241		FAM63A
														Eaf2		GOTERM_BP_DIRECT		GO:0008344~adult locomotory behavior	13	0.00555824	0.00174536	SNCG, FGF14, GRIN1, HIPK2, MECP2, NR4A2, ATP1A3, PAFAH1B1, ATP1A2, SEZ6, DNM1, BTBD9, KALRN	1197	69	18082	2.84608	0.998837	0.185154	3.18282		FAM76B
														Ebag9		GOTERM_BP_DIRECT		GO:0042752~regulation of circadian rhythm	11	0.00470313	0.00190425	PPARA, ADCY1, NR1D2, CSNK1E, CREM, MAPK9, PRKCG, MAPK10, PPARGC1A, KDM5B, TOP2A	1197	52	18082	3.19552	0.999372	0.194944	3.46775		FASTKD5
														Eif3j1		GOTERM_BP_DIRECT		GO:0043087~regulation of GTPase activity	13	0.00555824	0.00224481	ALS2, FGD1, NGEF, TBC1D10B, NF1, EPHB3, EPHA5, RASAL1, SBF1, NTRK2, PAFAH1B1, EFNA5, MTOR	1197	71	18082	2.76591	0.999832	0.219923	4.07582		FBN1
														Epc1		GOTERM_BP_DIRECT		GO:0090630~activation of GTPase activity	13	0.00555824	0.0028552	TBC1D10B, TBC1D16, ADPRHL1, CORO1C, NTRK3, SGSM1, TBC1D13, TBC1D5, EVI5L, TBC1D30, IQSEC3, TBC1D21, TBC1D9B	1197	73	18082	2.69013	0.999984	0.264507	5.1566		FBXL20
														Epha5		GOTERM_BP_DIRECT		GO:0009791~post-embryonic development	17	0.00726847	0.00338079	TIPARP, MECP2, NR4A2, CCDC47, DLK1, TERC, SLC4A10, PSEN1, ATN1, BCL11B, ATG7, DHCR7, CHST11, MAPK8IP3, GNAS, MTOR, KDM5B	1197	114	18082	2.25266	0.999998	0.298145	6.07799		FGF14
														Ephb3		GOTERM_BP_DIRECT		GO:0030218~erythrocyte differentiation	10	0.00427557	0.00378588	THRA, EPAS1, HCLS1, RCOR1, RPS14, TCEA1, KIT, ZFPM1, PLCB1, ADAR	1197	48	18082	3.1471	1	0.320294	6.78236		FLG
														Eva1a		GOTERM_BP_DIRECT		GO:0006486~protein glycosylation	17	0.00726847	0.00402697	DHDDS, A4GALT, GALNT7, B3GALT5, WBSCR17, ALG3, ST8SIA2, ST3GAL1, TMEM115, B3GAT1, SLC4A10, ST3GAL2, ST6GALNAC4, PSEN1, POMT1, B3GNT2, B4GALNT1	1197	116	18082	2.21382	1	0.329813	7.19918		FZD3
														F9		GOTERM_BP_DIRECT		GO:0048666~neuron development	11	0.00470313	0.00438661	TENM4, NCAM1, ASCL1, PACSIN1, ATAT1, PSEN1, TENM2, DGKG, NEUROD1, DPYSL3, TGFB2	1197	58	18082	2.86495	1	0.346308	7.8177		G2E3
														Fam13c		GOTERM_BP_DIRECT		GO:0007409~axonogenesis	16	0.00684091	0.00451106	ALS2, FMOD, KLF7, ADCY1, MAP1B, BRSK2, BRSK1, RNF165, ANK3, BCL11B, MAPT, GSK3B, PAK1, RAB10, LRFN4, KALRN	1197	107	18082	2.25886	1	0.347238	8.03082		GABRE
														Fam160b2		GOTERM_BP_DIRECT		GO:0048511~rhythmic process	18	0.00769602	0.00457867	PPARA, ADCY1, KLF9, CRTC1, CREM, GRIN1, PRKCG, GRIN3A, MAPK10, PPARGC1A, NR1D2, CSNK1E, GSK3B, THRAP3, MAPK9, NGFR, KDM5B, TOP2A	1197	128	18082	2.1243	1	0.344687	8.14641		GALNT7
														Fam183b		GOTERM_BP_DIRECT		GO:0021987~cerebral cortex development	12	0.00513068	0.0047721	ASCL1, PPP1R9B, NCOA1, SLC38A2, TRAPPC9, PSEN1, ATG7, NTRK2, GRIN1, NF1, PAFAH1B1, PLCB1	1197	68	18082	2.66578	1	0.349682	8.47633		GAS2
														Fam63a		GOTERM_BP_DIRECT		GO:0007623~circadian rhythm	16	0.00684091	0.00492688	KCNMA1, PPARA, ADCY1, KLF9, CREM, HS3ST2, PPARGC1A, CPT1A, NTRK3, CSNK1E, GSK3B, THRAP3, NTRK2, NGFR, NCOR1, RPS27A	1197	108	18082	2.23794	1	0.345929	8.73953		GEMIN6
														Fam76b		GOTERM_BP_DIRECT		GO:0045944~positive regulation of transcription from RNA polymerase II promoter	96	0.0410455	0.000170392	PPARA, FOSL2, THRA, PPP2R5D, E2F7, ARNT2, FOXO1, ZIC1, WBP2, MEN1, EPC1, BARX2, PCBP1, RBCK1, CREB3L1, SOX18, RARA, BRD4, SUPT5, RPRD1B, TOP2A, NR2F1, SSBP4, SATB2, SSBP2, EGR4, RELA, MED12, MED14, PTPRN, DDN, LPIN2, PPARGC1A, NCL, MYT1L, ASCL1, AYM1, NCOA1, SGSM1, ARRB1, ZMIZ2, ZMIZ1, HIPK2, KPNA6, ZFPM1, KDM6B, SMARCA4, ABLIM1, FGFR1, ABLIM2, CAMTA2, ABLIM3, CRTC1, CREM, SOX4, NFIX, PLAGL1, TNF…	1197	995	18082	1.45747	0.4827	0.0359561	0.315031		GIMAP4
														Fastkd5		GOTERM_BP_DIRECT		GO:0006915~apoptotic process	61	0.026081	0.000237498	ITGB3BP, SH3RF1, MRPL41, FOXO1, TNFSF12, G2E3, BAG6, UNC5B, CASP9, UNC5A, MAPT, PAK4, BAG3, PAK1, UNC5C, CASP1, SHC4, EBAG9, EVA1A, DFFA, MADD, TPX2, STK4, PRKCD, PURB, PRKCB, MFN2, RNF130, TNFRSF9, PSEN1, HIPK2, SH3KBP1, PSME3, NGFR, C1D, DPF2, TNFRSF21, MKNK2, BRSK2, BCL2L1, SP110, GRAMD4, APLP1, TNFRSF1A, DYRK2, HIP1, AATK, TRAF3, CFLAR, TAOK1, TGFBR2, RYBP, GAS2, SEMA6A, MEF2D, CSRNP2, SFRP2,…	1197	570	18082	1.61662	0.600984	0.0472049	0.438843		GM14326
														Fbn1		GOTERM_BP_DIRECT		GO:0006810~transport	156	0.0666989	0.0005324	SLC22A17, SLC36A1, KCNC4, SEC31A, AP4E1, SLC6A1, XPO6, ATP1B2, AP1G1, GABRB1, GRIK3, PTPN23, GRIK5, SLC7A8, SLC7A5, SLC35A3, SLC35A4, ATP2B1, GOT2, ATP2B2, STARD4, SLC25A23, ATG7, PITPNC1, SLC4A3, MVB12B, SCAMP5, SCAMP1, SCAMP2, ERGIC1, DCTN1, GLTP, GCC2, PITPNM1, PITPNM2, ARRB1, SLC38A1, RAB10, ZC3H3, SLC38A2, SLC38A9, PNPT1, KCNA4, HFE, ABCA2, LMAN2, ASTN2, SORCS2, TMEM63B, KCNMB2, TTYH3, SLC30…	1197	1822	18082	1.29339	0.87253	0.0856663	0.98122		GM3448
														Fbxl20		GOTERM_BP_DIRECT		GO:0007275~multicellular organism development	95	0.0406179	0.000812774	PLCZ1, ZFP41, EVX2, L1CAM, TNFSF12, ZIC1, SLC7A5, CACTIN, HEMGN, PHC3, G2E3, TNFRSF11A, UNC5B, SERPINE2, UNC5A, CREB3L1, ZFP354A, OLIG1, UNC5C, INA, SATB2, ARC, VANGL1, MDGA1, ENC1, RBM45, UBE2I, TNFRSF14, THEG, QK, MFN2, MYT1L, ASCL1, TNFRSF9, HIST1H1T, SEMA4G, NAV1, SEMA4C, PDGFRA, LCLAT1, PDGFRB, EFNA5, NGFR, CUX1, DBN1, IGSF9, NANOS3, TSHZ2, SYVN1, SHROOM3, ADCYAP1R1, EPHB3, TNFRSF4, HIC1, SE…	1197	1029	18082	1.39463	0.956937	0.118212	1.49428		GMNN
														Fgf14		GOTERM_BP_DIRECT		GO:0035556~intracellular signal transduction	44	0.0188125	0.001142	PLCZ1, ADCY1, PREX1, ADCY5, MKNK2, BRSK2, KIT, BRSK1, ITSN1, RASAL1, STAC2, GMIP, SNRK, SH2D6, PPP1R1B, DGKG, PLCH2, SH2B3, SH2B2, SH2B1, PLCB1, DCX, SHC4, BCR, BRAF, PRKCG, WNK2, ARHGEF12, STK4, PRKCD, PRKCB, MAST4, TNS3, CBLB, KSR2, MAST2, ADCY9, PSEN1, GSK3B, PDGFRB, ASB5, KALRN, CDC42BPB, IGFBP5	1197	400	18082	1.66167	0.987963	0.156328	2.09354		GOLGA7B
														Flg		GOTERM_BP_DIRECT		GO:0016569~covalent chromatin modification	32	0.0136818	0.00153295	SETD1B, CBX4, HMGN5, CBX6, MEN1, EPC1, BAG6, CHD2, BRD4, LOXL2, KDM5B, SATB1, DNMT3A, SATB2, BRD3, L3MBTL2, RCOR1, TRIM28, ARID1A, EHMT2, ATXN7L3, PRKCB, HDAC4, MSL1, BRE, BRDT, PHF21A, JMJD1C, NCOR1, KDM6B, HDAC7, SMARCA4	1197	266	18082	1.81728	0.997352	0.179466	2.80066		GRIK3
														Fzd3		GOTERM_BP_DIRECT		GO:0043065~positive regulation of apoptotic process	38	0.0162472	0.00153618	FOXO1, SOX4, OSGIN1, SP110, BCL2L1, ZBTB16, TGFB2, MEN1, CASP9, ATG7, TGM2, RBCK1, UNC5C, CASP1, TOP2A, KCNMA1, DFFA, GRIN1, NF1, MUC20, STK4, PRKCD, NTRK3, NCOA1, PSEN1, SFRP2, GSK3B, SFRP4, MAP3K10, PDGFRB, MAPK9, NEUROD1, CLIP3, NGFR, APBB2, ABL1, MAP3K11, SLC9A1	1197	335	18082	1.71353	0.997385	0.174547	2.80647		H2-EB1
														G2e3		GOTERM_BP_DIRECT		GO:0007268~chemical synaptic transmission	22	0.00940625	0.00482267	KCNMA1, SNCG, DLGAP1, SLC6A1, NRXN2, FGF14, SLC6A11, GRIN1, SLC12A5, MECP2, GRIK5, PRKCG, NRXN1, KCNMB2, SLC17A7, SSTR4, GRIA1, CACNA1G, PAFAH1B1, SV2A, DLG2, APBA1	1197	172	18082	1.93218	1	0.346219	8.56241		HBP1
														Gabre		GOTERM_CC_DIRECT		GO:0043198~dendritic shaft	14	0.0059858	0.000109784	JPH4, LZTS1, PREX1, SLC12A5, ASIC1, ZMYND8, PSEN1, GRIA1, GSK3B, SEZ6, DBN1, HSPA8, NSF, KIRREL3	1266	61	19662	3.56445	0.0689786	0.00285484	0.163826		HDAC7
														Galnt7		GOTERM_CC_DIRECT		GO:0030672~synaptic vesicle membrane	13	0.00555824	0.000438947	SLC17A7, SCAMP1, SYT1, SVOP, ICA1, SYN1, SYN2, SEMA4C, BCL2L1, VAMP2, SV2A, SYNGR1, SCAMP5	1266	61	19662	3.30984	0.2486	0.0101558	0.653527		HEMGN
														Gas2		GOTERM_CC_DIRECT		GO:0030027~lamellipodium	23	0.00983381	0.000845593	ALS2, ABLIM1, SH3RF1, FGD1, SRCIN1, NF2, PHACTR4, ABLIM3, WASF2, FSCN1, DAG1, CTNND1, DPYSL3, ITSN1, CTNNA1, CORO1C, ARHGAP31, PPP1R9B, PAK1, WASL, DBN1, DNM2, SRGAP2	1266	164	19662	2.1781	0.423462	0.018811	1.2554		HIST1H1T
														Gemin6		GOTERM_CC_DIRECT		GO:0055038~recycling endosome membrane	10	0.00427557	0.00141428	SCAMP1, RAB11FIP5, SCAMP2, RAB11FIP3, ACAP1, CLIP3, RAB10, EHD1, SCAMP5, MICALL1	1266	43	19662	3.61182	0.602018	0.0292836	2.09141		HIST1H3F
														Gimap4		GOTERM_CC_DIRECT		GO:0005912~adherens junction	11	0.00470313	0.00240798	EPHA5, MTSS1, PPP1R9B, PARD3, SHROOM3, NF2, AHI1, EFNA5, FAM129B, TNK2, CTNNA1	1266	55	19662	3.10616	0.791848	0.0438519	3.53639		HLX
														Gm14326		GOTERM_CC_DIRECT		GO:0031410~cytoplasmic vesicle	67	0.0286463	0.00013033	DMTN, SYT1, COPA, SEC31A, AP1G1, RUSC1, RUSC2, PTPN23, NCS1, UBQLN4, AP3S1, VGF, PIFO, PACSIN1, STARD4, CD93, TRIM9, IL15RA, RAB6B, SV2A, CDK16, SCAMP5, SVOP, ARC, ZDHHC8, PIGT, ARRDC4, PTPRN, RAB11FIP5, SLC26A6, CHGA, SGSM1, KIF1B, CPE, PSEN1, ARRB1, NBR1, SH3KBP1, SEMA4C, PDGFRB, GNAS, VAMP2, WASL, RAB10, SRGAP2, FGFR1, PPFIA3, ASTN1, HFE, ABCA2, ASTN2, BCL2L1, ACSBG1, TBC1D5, EHD1, HIP1, ICA1,…	1266	646	19662	1.61078	0.0813501	0.00325815	0.194459		HOXA7
														Gm3448		GOTERM_CC_DIRECT		GO:0005913~cell-cell adherens junction	38	0.0162472	0.000312977	TLN1, CADM3, PARD3, PPME1, RPL14, WASF2, DAG1, CTNND1, ASAP1, RANGAP1, PDXDC1, PAK4, PCBP1, BAG3, ZYX, FAM129B, EHD1, HSPA8, PLEC, FSCN1, OLA1, LYPLA2, TRIM25, EEF2, CTNNA1, MICALL1, EIF4G1, LASP1, SPTBN2, MAPRE1, PTPN1, UBAP2, RAB10, HIST1H3F, DBN1, TJP2, SPTAN1, SEPT9	1266	316	19662	1.86763	0.184358	0.00751901	0.466385		HYDIN
														Gmnn		GOTERM_CC_DIRECT		GO:0005622~intracellular	134	0.0572926	0.00115995	ALDH8A1, ADCY1, RPL14, AP1G1, ADCY5, ITSN1, TGFB2, TRIM46, FAM49A, NUDCD2, DIRAS2, ZFP932, SH2D6, TRIM44, ANKRD50, TBC1D13, PITPNC1, ITPK1, ZFP938, TBC1D9B, GTPBP1, BCR, BRAF, DFFA, RBFOX3, ZFP626, GCC2, ZFP74, TNS3, PITPNM1, ZFP81, PITPNM2, SGSM1, ARRB1, TRIM32, MAPK9, ASB5, RAB10, NYAP1, DBN1, PACS1, PTH1R, ZFP763, BCL2L1, ZFP457, RASAL1, GMIP, PLCH2, TBC1D30, RHOBTB3, TBC1D10B, PHACTR4, KCNB1,…	1266	1599	19662	1.30152	0.530255	0.024871	1.71835		ICMT
														Golga7b		GOTERM_CC_DIRECT		GO:0005925~focal adhesion	42	0.0179574	0.00143217	TLN1, SRCIN1, TLN2, VIM, SSH2, DAG1, L1CAM, TSPAN9, ACTG1, PRKAR2A, NUP214, ATAT1, PAK4, TGM2, CLASP1, PAK1, ZYX, PABPC1, AFAP1, HSPA8, PLEC, PIK3R2, FLT1, CAPN5, MAP2K2, HSPG2, MCAM, CTNNA1, CORO1C, CDH13, ARHGAP31, TNS3, CCND3, LASP1, RPS14, SH3KBP1, PDGFRB, RPS10, RAB10, ENG, SLC9A1, DNM2	1266	391	19662	1.66827	0.606633	0.0287357	2.11761		IGSF9
														Grik3		GOTERM_CC_DIRECT		GO:0043231~intracellular membrane-bounded organelle	70	0.029929	0.00174747	ALS2, SEC31A, AP1G1, PREX1, G6PDX, NCS1, AP3S1, RANGAP1, VGF, SLC7A5, ATP2B1, PHC3, BAG6, TRIM8, PCBP1, KCNG1, SCAMP1, EVA1A, PARM1, SCAMP2, BRAF, MTA3, CTNNA1, XRCC6BP1, RAB11FIP5, SLC26A6, CD86, PITPNM2, ANKRD13B, RAB11FIP3, GRN, ZMIZ1, VAMP2, CPD, PMEPA1, GLG1, DPF2, PPT2, AASS, PRRC2A, ABCA2, PDXDC1, ACSBG1, PLAGL1, NUP214, DHCR7, CHD2, NOVA1, HIP1, KLF5, SPPL3, CYP2C37, COL4A2, SCD2, VAC14, …	1266	751	19662	1.44761	0.679732	0.0339145	2.57815		IL15RA
														H2-Eb1		GOTERM_CC_DIRECT		GO:0009986~cell surface	60	0.0256534	0.00228971	TLN1, SLC6A1, LRRC8A, H2-D1, L1CAM, TGFB2, SDC3, SLC1A4, GOT2, TNFRSF11A, H13, CD93, ANK3, CNTNAP2, LBP, CLMP, SCUBE1, PTPRT, NRXN1, NCL, NCAM1, CD86, BGN, CD80, PSEN1, PDGFRA, PDGFRB, NGFR, SIGLECH, ACHE, ADCYAP1R1, TRHR, DSCAML1, PLVAP, CX3CL1, LMAN2, KIT, TNFRSF4, PKD1L3, TNFRSF1A, EPHB6, TSPAN32, LRFN4, HSPA8, CAPN5, LGALS3, CKAP4, GRIN1, TGFBR2, FZD3, ASIC1, H2-Q7, WNT7B, GRIA1, SFRP4, NTRK2…	1266	629	19662	1.48148	0.775147	0.0429422	3.36546		INO80C
														Hbp1		GOTERM_CC_DIRECT		GO:0005911~cell-cell junction	25	0.0106889	0.00255507	PARD3, CADM3, WASF2, DAG1, CTNND1, KIT, SV2A, PAK1, MAP2K2, CD3E, FSCN1, AHI1, PRKCG, CTNNA1, PRKCD, NCAM1, TENM2, PKP4, SH3KBP1, NGFR, RAB10, PDZD2, TJP2, DBN1, CDC42BPB	1266	201	19662	1.93169	0.8109	0.0452095	3.74858		INSM2
														Hdac7		GOTERM_CC_DIRECT		GO:0005634~nucleus	433	0.185132	0.00289918	ALS2, FLYWCH1, NPCD, PPP1R26, RUSC1, MED24, RANGAP1, ACTG1, EPC1, PPP1R1B, CLK4, BRAF, RCOR1, MECP2, MED12, ZHX3, MED14, PTPRN, MED16, NME1, MAPK9, RPS10, CMIP, AHCY, XIST, CRTC1, PTH1R, PRRC2A, BCL2L1, ATN1, PABPC1, PRPF40B, TCF4, DHX8, ZC3H13, DNMT3A, KLF12, MAP2K2, KLF13, ESRRG, TMEM115, TRPS1, FAM214B, SMURF1, TNK2, PPP2R3C, PLCZ1, TCOF1, DYNLL2, MAPT, HLX, SERTAD4, ZFP354A, USP11, BRD4, SERT…	1266	6019	19662	1.11727	0.848944	0.0498011	4.24329		IQCF1
														Hemgn		GOTERM_CC_DIRECT		GO:0005769~early endosome	27	0.011544	0.00291863	ALS2, RUSC1, WASF2, PTPN23, HFE, ST8SIA2, ASTN2, TBC1D16, CNTNAP2, NEURL1B, TM9SF4, EHD1, MVB12B, PARM1, NF2, MAP2K2, NOX1, ACKR1, ARRDC4, NUCB1, RAB11FIP5, ANKRD13B, TRAPPC9, GRIA1, ATP9A, HGS, PTPN1	1266	226	19662	1.85545	0.850851	0.0488408	4.27118		ITGB3BP
														Hist1h1t		GOTERM_CC_DIRECT		GO:0005802~trans-Golgi network	21	0.00897869	0.00439578	RBFOX1, SCAMP1, AP4E1, AP1G1, AP3S1, GCC2, TJAP1, PIFO, TGFB2, NUCB1, AP2B1, PACSIN1, ATP9A, AP3D1, VAMP2, CPD, CLIP3, RAB10, GGA2, MYO18A, DNM2	1266	164	19662	1.9887	0.943185	0.0708987	6.36741		ITPKB
														Hist1h3f		GOTERM_CC_DIRECT		GO:0005768~endosome	52	0.022233	0.00442686	SEC31A, ADCY5, RUSC1, PTPN23, VPS37C, L1CAM, TGFB2, PACSIN1, SCAMP5, MVB12B, DENND6B, SCAMP1, PARM1, ARC, SCAMP2, ACKR1, ARRDC4, PTPRN, CLEC16A, RAB11FIP5, RAB11FIP3, ANKRD13B, ATP9A, ACAP1, GNAS, RAB10, PMEPA1, SLC38A9, ADCYAP1R1, ASTN1, ABCA2, ASTN2, TJAP1, TPCN1, TBC1D5, EHD1, TRAF3, FLT1, VAC14, NOX1, SPPL2B, ATP1A2, ABCG4, MICALL1, EPHA8, RAB35, NTRK2, SPTBN2, HGS, TNK2, GGA2, DNM2	1266	544	19662	1.48456	0.944328	0.0696617	6.41104		ITSN1
														Hlx		GOTERM_CC_DIRECT		GO:0045121~membrane raft	29	0.0123992	0.00584262	ADCY1, ADCY5, DAG1, H2-D1, HK1, L1CAM, ATP2B1, ATP2B2, EDNRB, TNFRSF1A, RGMB, UNC5B, UNC5A, HSPA8, CFLAR, NF2, MDGA1, TGFBR2, EEF2, CBLB, CPE, PSEN1, NEDD4, GSK3B, GNAS, CLIP3, USP48, NGFR, SLC9A1	1266	262	19662	1.71906	0.977956	0.0888443	8.37904		JMJD1C
														Hoxa7		GOTERM_CC_DIRECT		GO:0043209~myelin sheath	23	0.00983381	0.00615015	INA, GNAO1, FSCN1, ATP1A3, STXBP1, ATP1A2, ACTG1, GOT2, NCAM1, PACSIN1, SYN1, NME1, SYN2, NEFH, EHD1, PLCB1, RPS27A, DNM1, NEFM, HSPA8, NSF, SEPT8, SPTAN1	1266	192	19662	1.86046	0.981977	0.0911923	8.80139		KCNA4
														Hydin		GOTERM_MF_DIRECT		GO:0017137~Rab GTPase binding	22	0.00940625	0.000142874	ALS2, KIF3A, TBC1D10B, AP1G1, RUSC2, MICALL1, PIFO, TBC1D16, ADPRHL1, RAB11FIP5, SGSM1, RAB11FIP3, TBC1D13, TBC1D5, EVI5L, NGFR, TBC1D21, TBC1D30, EHD1, NSF, RHOBTB3, TBC1D9B	1159	131	17446	2.52792	0.156965	0.0130485	0.230611		KIF1B
														Icmt		GOTERM_MF_DIRECT		GO:0005516~calmodulin binding	26	0.0111165	0.000425938	SYT1, AEBP1, ADCY1, ARPP21, WFS1, MKNK2, CAMKK2, ATP2B1, ATP2B2, CAMSAP1, CAMK2B, DCX, PLCB1, CAMK2A, SLC8A2, STRN4, GRIN1, UBR4, ESRRG, CAMSAP3, IQCF1, PLA2G6, VAMP2, MAP6, SLC9A1, SPTAN1	1159	182	17446	2.15038	0.398966	0.0313181	0.686026		KLRG1
														Igsf9		GOTERM_MF_DIRECT		GO:0005085~guanyl-nucleotide exchange factor activity	23	0.00983381	0.000640975	DENND6B, ALS2, NGEF, FGD1, ARHGEF1, BCR, MADD, ARHGEF18, PREX1, ARHGEF19, PSD3, TRIO, ARHGEF15, ITSN1, ARHGEF12, RALGDS, DOCK4, PLEKHG2, SBF1, RAPGEFL1, KNDC1, FGD3, KALRN	1159	156	17446	2.2193	0.535229	0.0440706	1.03069		KRT2
														Il15ra		GOTERM_MF_DIRECT		GO:0017124~SH3 domain binding	19	0.00812358	0.000764324	CD3E, DTX1, HCLS1, GRIK5, ASAP1, DPYSL3, SHANK3, DOCK4, QK, CCDC6, ARHGAP31, CBLB, ZFP106, CASP9, MAPT, SH3KBP1, ABL1, AFAP1, DNM2	1159	118	17446	2.42373	0.598969	0.0469523	1.22789		KSR2
														Ino80c		GOTERM_MF_DIRECT		GO:0004713~protein tyrosine kinase activity	18	0.00769602	0.00262808	FGFR1, FLT1, MAP2K2, KIT, EPHB3, D8ERTD82E, NTRK3, EPHA5, EPHA8, NTRK2, CLK4, PDGFRA, TESK1, PDGFRB, TNK2, DYRK2, ABL1, AATK	1159	121	17446	2.23923	0.95692	0.133194	4.16299		LDLRAD3
														Insm2		GOTERM_MF_DIRECT		GO:0030165~PDZ domain binding	17	0.00726847	0.00416168	DLGAP3, MAP2K2, GRIK5, L1CAM, FZD3, KIDINS220, DOCK4, ATP2B1, ATP2B2, SLC26A6, PSEN1, KCNJ9, GRIA1, DLG2, APBA1, NSF, KIRREL3	1159	116	17446	2.20599	0.993151	0.174426	6.51656		LEPR
														Iqcf1		GOTERM_MF_DIRECT		GO:0051015~actin filament binding	18	0.00769602	0.00646105	MTSS1, TLN1, SHROOM3, TLN2, FSCN1, EEF2, CTNNA1, CORO1C, CORO2B, CORO2A, TULP1, PPP1R9B, LASP1, WIPF2, ABL1, DBN1, MYO18A, HIP1	1159	132	17446	2.05263	0.999568	0.241675	9.94398		LGALS3
														Itgb3bp		GOTERM_MF_DIRECT		GO:0003682~chromatin binding	52	0.022233	0.000297669	FOSL2, CBX4, HMGN5, CBFA2T3, MEN1, ZFP932, BARX2, CREB3L1, SUPT5, BRD4, LOXL2, TOP2A, SATB1, SATB2, SSBP1, RELA, POLE, MTA3, NUPR1L, MED12, MECP2, PPARGC1A, PRKCB, KLHDC3, ASCL1, NCOA1, MNT, CUX1, KDM6B, SMARCA4, TSHZ2, CAMTA2, CIC, ZMYND8, AUTS2, TCF4, DNMT3A, BRD3, TRIM28, FOXP1, POLR3D, HDAC4, UBTF, ATXN7, TRPS1, MSL1, CKS2, NEUROD1, PHF21A, HIST1H3F, NCOR1, HDAC7	1159	466	17446	1.67969	0.299364	0.0250918	0.479898		LIPT2
														Itpkb		GOTERM_MF_DIRECT		GO:0019904~protein domain specific binding	36	0.015392	0.000415246	PPARA, NPCD, OSBP, THRA, SRCIN1, CTNND1, ZBTB16, ANGEL1, PRKAR2A, ATN1, MAPT, TGM2, RARA, ZFP521, SHC4, SCAMP1, ICA1, IRS2, DLGAP1, NF2, DLGAP3, HPCAL4, STRN4, MED12, STXBP1, MECP2, RFC1, CPE, GRIA1, HGS, GNAS, MTOR, ABL1, NCOR1, TJP2, CALM2	1159	289	17446	1.87507	0.391234	0.0325467	0.668858		LOXL2
														Itsn1		GOTERM_MF_DIRECT		GO:0000977~RNA polymerase II regulatory region sequence-specific DNA binding	29	0.0123992	0.00074787	AEBP1, FOSL2, E2F7, NFIX, ZIC1, ZMYND8, PLAGL1, BARX2, GATAD2A, RARA, SATB1, KLF9, KLF12, EGR4, RELA, ESRRG, NR4A2, EHMT2, PURB, MEF2D, ASCL1, NME1, TRPS1, MNT, PHF21A, EAF2, CUX2, CUX1, SMARCA4	1159	221	17446	1.97523	0.590999	0.0484555	1.2016		LRIF1
														Jmjd1c		GOTERM_MF_DIRECT		GO:0008270~zinc ion binding	99	0.0423281	0.000771152	THRA, CNDP2, TRIM46, G2E3, TRIM44, RBCK1, RARA, DDAH1, LONRF2, PDXK, CIZ1, POLE, MTA3, UBR4, RNF130, CPE, NBR1, TRIM32, RNF24, CPD, RNF26, SYVN1, ZMYND8, TTC3, RNF165, ZDHHC9, TRAF3, AGBL3, PTGR1, ESRRG, NR4A2, RYBP, EHMT2, TRIM62, SHANK3, HDAC4, CBLB, RNF208, RNF152, LASP1, TRPS1, RNF157, PTPN1, SH3RF1, PPARA, AEBP1, ZCWPW2, MMP24, PHC3, FBXL19, TRIM2, TRIM8, TRIM9, ZCCHC9, NEURL1B, ZYX, KDM5B, …	1159	1075	17446	1.38624	0.60223	0.0450479	1.23879		LUZP1
														Katnbl1		GOTERM_MF_DIRECT		GO:0098641~cadherin binding involved in cell-cell adhesion	34	0.0145369	0.000903701	TLN1, PPME1, RPL14, WASF2, ASAP1, CTNND1, RANGAP1, PDXDC1, PAK4, PCBP1, BAG3, FAM129B, EHD1, HSPA8, PLEC, FSCN1, OLA1, LYPLA2, TRIM25, EEF2, CTNNA1, MICALL1, EIF4G1, LASP1, SPTBN2, MAPRE1, PTPN1, RAB10, HIST1H3F, UBAP2, DBN1, TJP2, SPTAN1, SEPT9	1159	279	17446	1.83437	0.660544	0.0501471	1.45027		MADD
														Kcna4		GOTERM_MF_DIRECT		GO:0008022~protein C-terminus binding	26	0.0111165	0.00308415	SYT1, AP1G1, VIM, ZBTB16, ATP2B2, PABPC1, BRD4, TCF4, TOP2A, DLG2, NSF, RBFOX1, HPCAL4, MED12, HSPG2, UBE2I, NCL, SHANK3, KCNK3, EML2, PPP1R9B, NEDD4, VAMP2, ABL1, TJP2, DNM1	1159	209	17446	1.87258	0.975059	0.148273	4.86864		MCAM
														Kif1b		GOTERM_MF_DIRECT		GO:0003779~actin binding	37	0.0158196	0.00341221	ABLIM1, ABLIM2, DMTN, MTSS1, TLN1, SHROOM3, TLN2, RUSC1, ABLIM3, SSH2, WASF2, DAG1, CORO2B, CORO2A, WIPF2, AFAP1, PLEC, HIP1, PSTPIP2, KCNMA1, PHACTR1, ARC, PHACTR4, NF2, HCLS1, MAP1A, MAP1B, FSCN1, ENC1, SHANK3, CORO1C, PPP1R9B, LASP1, WASL, TBC1D21, DBN1, SPTAN1	1159	338	17446	1.64777	0.98317	0.156496	5.37323		MEIG1
														Klrg1		GOTERM_MF_DIRECT		GO:0008134~transcription factor binding	37	0.0158196	0.00413103	PPARA, CAMTA2, THRA, FOXO1, TBP, BCL2L1, ATG7, HOXA7, RARA, HSPA8, CSDC2, PIK3R2, KLF5, RBFOX2, EPAS1, RELA, RCOR1, MED12, MECP2, UBE2I, IRF2BP1, PTPRN, PPARGC1A, STK4, PURB, HDAC4, NCOA1, CCND1, ARRB1, GSK3B, IFT172, NEUROD1, MAPK9, ZFPM1, APBB2, HDAC7, SMARCA4	1159	342	17446	1.6285	0.992894	0.179525	6.47006		METTL18
														Krt2		GOTERM_MF_DIRECT		GO:0005524~ATP binding	126	0.0538722	0.00495869	ADCY1, ADCY5, FAM20C, ITPKB, ATP2B1, ACTG1, ATP2B2, CLK4, DDX21, ITPK1, PDXK, BCR, CSNK1G1, BRAF, KIF5C, UBE2J1, OLA1, WNK2, MARK4, STK4, RFC1, NME1, ATP9A, PDGFRA, TESK1, PDGFRB, MAPK9, MVK, KIF26A, MYO18A, SMARCA4, KALRN, FGFR1, ABCA2, UBE2QL1, EPHB3, ACSBG1, EPHB6, SBK1, TTBK1, LMTK3, DYRK2, RHOBTB3, DHX8, ABCB9, KIF3A, ABCB8, TAOK1, MAP2K2, TGFBR2, ACACA, TRIO, ABCG4, ATP13A2, NTRK3, EPHA5, E…	1159	1507	17446	1.25855	0.997369	0.197492	7.7182		METTL21A
														Ksr2																	METTL6
														Ldlrad3																	MGST2
														Lepr																	MMS22L
														Lgals3																	MRPL41
														Lipt2																	MSH5
														Loxl2																	MTMR3
														Lrif1																	MTOR
														Luzp1																	MUC20
														Madd																	MZT1
														Mcam																	NANOS3
														Meig1																	NAT2
														Mettl18																	NELFCD
														Mettl21a																	NEURL1B
														Mettl6																	NF1
														Mgst2																	NME1
														Mms22l																	NOL4
														Mrpl41																	NOVA1
														Msh5																	NOX1
														Mtfr2																	NR1D2
														Mtmr3																	NUDCD2
														Mtor																	NUFIP2
														Muc20																	NUP214
														Myl3																	NUPR1L
														Mzt1																	OLA1
														Nanos3																	PAK4
														Nat2																	PDE4C
														Nelfcd																	PHYHD1
														Neurl1b																	PIFO
														Nf1																	PIRB
														Nme1																	PKD1L3
														Nol4																	PLCZ1
														Nova1																	PLEKHG3
														Nox1																	PNPT1
														Nr1d2																	PPARA
														Nudcd2																	PPIH
														Nufip2																	PPM1K
														Nup214																	PRIM2
														Nupr1l																	PRM2
														Ola1																	PSME3
														Pak4																	PSTPIP2
														Pde4c																	PTGR1
														Pdia2																	PYGM
														Phyhd1																	RASL11A
														Pifo																	RBM45
														Pirb																	RBM7
														Pkd1l3																	RHEB
														Plcz1																	RHOBTB3
														Plekhg3																	RPL14
														Pnpt1																	RPL35
														Ppara																	RPRD1B
														Ppih																	RPS10
														Ppm1k																	RPS14
														Prim2																	RPS27A
														Prm2																	SAP30
														Proca1																	SEMA4C
														Psme3																	SEMA6D
														Pstpip2																	SFRP4
														Ptgr1																	SH2D6
														Pygm																	SHC4
														Rasl11a																	SHROOM3
														Rbm45																	SKINT7
														Rbm7																	SLC1A4
														Rheb																	SLC25A40
														Rhobtb3																	SLC35A3
														Rpl14																	SLC35B3
														Rpl35																	SLC4A10
														Rprd1b																	SNCG
														Rps10																	SP110
														Rps14																	SPATA7
														Rps27a																	SREK1
														Sap30																	SSBP1
														Sema4c																	TBC1D21
														Sema6d																	TBP
														Sfrp4																	TCEA1
														Sh2d6																	TERF1
														Shc4																	TGM6
														Shroom3																	THEG
														Skint7																	THOC7
														Slc1a4																	TIPARP
														Slc25a40																	TMEM216
														Slc35a3																	TMPRSS3
														Slc35b3																	TNFRSF11A
														Slc4a10																	TNFSF12
														Sncg																	TOP3A
														Sp110																	TRIM25
														Spata7																	TRIO
														Srek1																	TRMT5
														Ssbp1																	TSPAN32
														Tbc1d21																	TTC3
														Tbp																	TTC30B
														Tcea1																	TTLL6
														Terf1																	TULP1
														Tgm6																	UBE2I
														Theg																	UBTF
														Thoc7																	UNG
														Tiparp																	UXS1
														Tmem216																	VSIG2
														Tmprss3																	WDFY3
														Tnfrsf11a																	ZCCHC18
														Tnfsf12																	ZCCHC9
														Top3a																	ZCWPW2
														Trappc13																	ZDHHC20
														Trim25																	ZDHHC22
														Trio																	ZFP119A
														Trmt5																	ZFP354A
														Tspan32																	ZFP367
														Ttc3																	ZFP36L3
														Ttc30b																	ZFP626
														Ttll6																	ZFP740
														Tulp1																	ZFP763
														Ube2i																	ZFP787
														Ubtf																	ZFP81
														Ung																	ZFP868
														Uxs1																	ZFP932
														Vsig2																	ZFP938
														Wdfy3																	ZFP955B
														Zcchc18																	ZFP960
														Zcchc9																	ZKSCAN7
														Zcwpw2																	ZKSCAN8
														Zdhhc20																	AATK
														Zdhhc22																	ABCA2
														Zfp119a																	ABCB8
														Zfp354a																	ABCB9
														Zfp367																	ABCG4
														Zfp36l3																	ABL1
														Zfp626																	ABLIM1
														Zfp740																	ABLIM2
														Zfp763																	ABLIM3
														Zfp787																	ACACA
														Zfp81																	ACD
														Zfp868																	ACHE
														Zfp932																	ACSBG1
														Zfp938																	ACTG1
														Zfp955b																	ADAR
														Zfp960																	ADCY1
														Zkscan7																	ADCY5
														Zkscan8																	ADCY9
														Aatk																	ADCYAP1R1
														Abca2																	AEBP1
														Abcb8																	AFAP1
														Abcb9																	AFF3
														Abcg4																	AGO1
														Abl1																	AHCYL2
														Ablim1																	AHI1
														Ablim2																	ALDH1L2
														Ablim3																	ALG3
														Acaca																	ALS2
														Acd																	AMPD2
														Ache																	ANGEL1
														Acsbg1																	ANK3
														Actg1																	ANKRD11
														Adar																	ANKRD13B
														Adcy1																	ANKS1
														Adcy5																	ANO10
														Adcy9																	AP1G1
														Adcyap1r1																	AP2B1
														Aebp1																	AP3D1
														Afap1																	APBA1
														Aff3																	APBB2
														Ago1																	APC2
														Ahcyl2																	APLP1
														Ahi1																	ARC
														Aldh1l2																	ARF3
														Alg3																	ARHGAP20
														Als2																	ARHGAP23
														Ampd2																	ARHGAP31
														Angel1																	ARHGAP33
														Ank3																	ARHGAP36
														Ankrd11																	ARHGDIA
														Ankrd13b																	ARHGEF1
														Ankrd40																	ARHGEF12
														Anks1																	ARHGEF18
														Ano10																	ARID1A
														Ap1g1																	ARMC5
														Ap2b1																	ARNT2
														Ap3d1																	ARPP21
														Apba1																	ARRB1
														Apbb2																	ASAP1
														Apc2																	ASCL1
														Aplp1																	ASIC1
														Arc																	ASTN1
														Arf3																	ATAT1
														Arhgap20																	ATG7
														Arhgap23																	ATMIN
														Arhgap31																	ATN1
														Arhgap33																	ATP13A2
														Arhgap36																	ATP1A2
														Arhgdia																	ATP1B2
														Arhgef1																	ATP2B1
														Arhgef12																	ATP2B2
														Arhgef18																	ATP6V0A1
														Arid1a																	ATP9A
														Armc5																	ATXN7L3
														Arnt2																	B3GALT5
														Arpp21																	B3GAT1
														Arrb1																	B4GALNT1
														Asap1																	BAG3
														Ascl1																	BAG6
														Asic1																	BCAN
														Astn1																	BCL11B
														Atat1																	BCL2L1
														Atg7																	BCR
														Atmin																	BRAF
														Atn1																	BRD3
														Atp13a2																	BRD4
														Atp1a2																	BRE
														Atp1b2																	BRSK1
														Atp2b1																	BRSK2
														Atp2b2																	BSCL2
														Atp6v0a1																	CACNG2
														Atp9a																	CACNG3
														Atxn7l3																	CACNG4
														B3galt5																	CACTIN
														B3gat1																	CADM3
														B4galnt1																	CALN1
														Bag3																	CAMK2A
														Bag6																	CAMK2B
														Bcan																	CAMKK2
														Bcl11b																	CAMSAP1
														Bcl2l1																	CAMSAP3
														Bcr																	CAMTA2
														Braf																	CASKIN2
														Brd3																	CASP9
														Brd4																	CBFA2T3
														Bre																	CBLB
														Brsk1																	CBX4
														Brsk2																	CBX6
														Bscl2																	CCDC47
														Cacng2																	CCDC6
														Cacng3																	CCDC92
														Cacng4																	CCND1
														Cactin																	CCND3
														Cadm3																	CD80
														Caln1																	CD93
														Camk2a																	CDC42BPB
														Camk2b																	CDIPT
														Camkk2																	CDK16
														Camsap1																	CDK18
														Camsap3																	CDKN1A
														Camta2																	CELF1
														Caskin2																	CELF2
														Casp9																	CELF6
														Cbfa2t3																	CELSR2
														Cblb																	CHD2
														Cbx4																	CHGA
														Cbx6																	CHRM1
														Ccdc47																	CHST11
														Ccdc6																	CHST3
														Ccdc71																	CIC
														Ccdc85a																	CIZ1
														Ccdc92																	CKAP4
														Ccdc97																	CLASP1
														Ccnd1																	CLEC16A
														Ccnd3																	CLEC7A
														Cd80																	CLIP2
														Cd93																	CLIP3
														Cdc42bpb																	CLMP
														Cdipt																	CMIP
														Cdk16																	CMTM4
														Cdk18																	CNDP2
														Cdkn1a																	CNNM1
														Cdr2l																	CNNM4
														Celf1																	CNTNAP2
														Celf2																	COL18A1
														Celf6																	COPA
														Celsr2																	CORO1C
														Chd2																	CORO2B
														Chga																	CPD
														Chrm1																	CPE
														Chst11																	CPLX2
														Chst3																	CPNE5
														Cic																	CPSF1
														Ciz1																	CPT1A
														Ckap4																	CREB3L1
														Clasp1																	CRMP1
														Clec16a																	CRTC1
														Clec7a																	CSDC2
														Clip2																	CSNK1E
														Clip3																	CSNK1G1
														Clmp																	CSRNP2
														Cmip																	CTNNA1
														Cmtm4																	CTNND1
														Cndp2																	CUX1
														Cnnm1																	CUX2
														Cnnm4																	CWC25
														Cntnap2																	CYFIP2
														Col18a1																	D8ERTD82E
														Copa																	DAG1
														Coro1c																	DBN1
														Coro2b																	DCHS1
														Cpd																	DCTD
														Cpe																	DCTN1
														Cplx2																	DCX
														Cpne5																	DDAH1
														Cpsf1																	DDN
														Cpt1a																	DDX21
														Creb3l1																	DDX54
														Crmp1																	DENND6B
														Crtc1																	DGCR2
														Csdc2																	DGKG
														Csnk1e																	DHCR24
														Csnk1g1																	DHCR7
														Csrnp2																	DHDDS
														Ctnna1																	DIP2B
														Ctnnd1																	DIRAS2
														Cux1																	DISP2
														Cux2																	DLG2
														Cwc25																	DLGAP1
														Cyfip2																	DLGAP3
														D8Ertd82e																	DLK1
														Dag1																	DNM1
														Dbn1																	DNM2
														Dchs1																	DNM3
														Dctd																	DNMT3A
														Dctn1																	DOC2B
														Dcx																	DPF2
														Dda1																	DPYSL3
														Ddah1																	DRG2
														Ddn																	DROSHA
														Ddx21																	DRP2
														Ddx54																	DSCAML1
														Dennd6b																	DTX1
														Dgcr2																	DTX4
														Dgkg																	DYM
														Dhcr24																	DYNC1H1
														Dhcr7																	DYNLL2
														Dhdds																	DYRK2
														Dip2b																	EDNRB
														Diras2																	EEF2
														Disp2																	EEFSEC
														Dlg2																	EFNA5
														Dlgap1																	EFR3B
														Dlgap3																	EGR4
														Dlk1																	EHD1
														Dmwd																	EHMT2
														Dnajc11																	EIF4EBP2
														Dnm1																	EIF4G1
														Dnm2																	ELAVL1
														Dnm3																	ELAVL3
														Dnmt3a																	ELOVL1
														Doc2b																	EML2
														Dpf2																	ENC1
														Dpysl3																	ENG
														Drg2																	EPAS1
														Drosha																	EPHA8
														Drp2																	EPHB6
														Dscaml1																	ERGIC1
														Dtx1																	ESRRG
														Dtx4																	EXTL3
														Dym																	FAM129B
														Dync1h1																	FAM163B
														Dynll2																	FAM168B
														Dyrk2																	FAM189A1
														Ednrb																	FAM20A
														Eef2																	FAM20C
														Eefsec																	FAM214B
														Efna5																	FAM57B
														Efr3b																	FBF1
														Egr4																	FBXL19
														Ehd1																	FBXW8
														Ehmt2																	FGD1
														Eif4ebp2																	FGD3
														Eif4g1																	FGFR1
														Elavl1																	FLT1
														Elavl3																	FLYWCH1
														Elovl1																	FOSL2
														Eml2																	FOXO1
														Enc1																	FOXO6
														Eng																	FOXP1
														Epas1																	FRRS1L
														Epha8																	FSCN1
														Ephb6																	FTO
														Ergic1																	FTSJ3
														Esrrg																	FZR1
														Exoc6b																	G6PDX
														Extl3																	GABRB1
														Fam129b																	GAS2L1
														Fam163b																	GATAD2A
														Fam168b																	GCC2
														Fam189a1																	GDPD5
														Fam20a																	GGA2
														Fam20c																	GJB2
														Fam214b																	GLCCI1
														Fam57b																	GLG1
														Fbf1																	GMIP
														Fbxl19																	GNAO1
														Fbxo41																	GNAS
														Fbxw8																	GNAZ
														Fgd1																	GNG4
														Fgd3																	GOT2
														Fgfr1																	GP1BB
														Flt1																	GPD2
														Flywch1																	GRAMD4
														Fosl2																	GRIA1
														Foxo1																	GRIK5
														Foxo6																	GRIN1
														Foxp1																	GRIN3A
														Frrs1l																	GSK3B
														Fscn1																	GTPBP1
														Fto																	GYS1
														Ftsj3																	H13
														Fzr1																	H2-D1
														G6pdx																	HCLS1
														Gabrb1																	HCN3
														Gas2l1																	HDAC4
														Gatad2a																	HEATR5B
														Gcc2																	HGS
														Gdpd5																	HIC1
														Gga2																	HIP1
														Gjb2																	HIPK2
														Glcci1																	HK1
														Glg1																	HMGN5
														Gm996																	HNRNPA0
														Gmip																	HNRNPA3
														Gnao1																	HR
														Gnas																	HS3ST2
														Gnaz																	HSPA8
														Gng4																	HTATSF1
														Got2																	IARS
														Gp1bb																	ICA1
														Gpd2																	IFT172
														Gramd4																	IGFBP5
														Gria1																	INA
														Grik5																	IQSEC3
														Grin1																	IRAK1
														Grin3a																	IRF2BP1
														Gsk3b																	IRS2
														Gtpbp1																	ITPK1
														Gys1																	JPH3
														H13																	JPH4
														H2-D1																	KATNAL1
														Hcls1																	KAZN
														Hcn3																	KCNB1
														Hdac4																	KCNC4
														Heatr5b																	KCNF1
														Hgs																	KCNG1
														Hic1																	KCNIP2
														Hip1																	KCNJ10
														Hipk2																	KCNJ9
														Hk1																	KCNK3
														Hmgn5																	KCNMA1
														Hnrnpa0																	KCTD10
														Hnrnpa3																	KDM5B
														Hr																	KDM6B
														Hs3st2																	KIF1A
														Hspa8																	KIF21B
														Htatsf1																	KIF26A
														Iars																	KIF3A
														Ica1																	KIF5C
														Ift172																	KIRREL3
														Igfbp5																	KIT
														Ina																	KLF12
														Iqsec3																	KLF13
														Irak1																	KLF5
														Irf2bp1																	KLF7
														Irgq																	KLF9
														Irs2																	KLHDC10
														Itpk1																	KNDC1
														Jph3																	KNSTRN
														Jph4																	KPNA6
														Katnal1																	L1CAM
														Kazn																	L3MBTL2
														Kcnb1																	LAMB2
														Kcnc4																	LASP1
														Kcnf1																	LCLAT1
														Kcng1																	LGI1
														Kcnip2																	LMAN2
														Kcnj10																	LMTK3
														Kcnj9																	LPGAT1
														Kcnk3																	LPIN2
														Kcnma1																	LRFN4
														Kctd10																	LRP10
														Kdm5b																	LRRC49
														Kdm6b																	LRRC4B
														Kif1a																	LRRC8A
														Kif21b																	LRRC8D
														Kif26a																	LSAMP
														Kif3a																	LYNX1
														Kif5c																	LYPLA2
														Kirrel3																	LZTS1
														Kit																	LZTS2
														Klf12																	MAFG
														Klf13																	MAN2A2
														Klf5																	MAP1A
														Klf7																	MAP1B
														Klf9																	MAP2K2
														Klhdc10																	MAP3K1
														Kndc1																	MAP3K10
														Knstrn																	MAP3K11
														Kpna6																	MAP6
														Krt85																	MAP7D1
														L1cam																	MAP7D2
														L3mbtl2																	MAPK10
														Lamb2																	MAPK8IP3
														Lasp1																	MAPK9
														Lclat1																	MAPRE1
														Leng1																	MAPRE2
														Lgi1																	MAPT
														Lman2																	MARK4
														Lmtk3																	MAST2
														Lpgat1																	MAST4
														Lpin2																	MCM2
														Lrfn4																	MDGA1
														Lrp10																	MECP2
														Lrrc20																	MED12
														Lrrc47																	MED14
														Lrrc49																	MED16
														Lrrc4b																	MED24
														Lrrc8a																	MEF2D
														Lrrc8d																	MEN1
														Lsamp																	METTL13
														Ltbp4																	MFN2
														Lynx1																	MGAT4B
														Lypla2																	MICALL1
														Lzts1																	MKNK2
														Lzts2																	MLLT6
														Mafg																	MMP24
														Man2a2																	MNT
														Map1a																	MSL1
														Map1b																	MTA3
														Map2k2																	MTSS1
														Map3k1																	MTUS2
														Map3k10																	MVB12B
														Map3k11																	MVK
														Map6																	MYO18A
														Map7d1																	MYT1L
														Map7d2																	NAT8L
														Mapk10																	NAV1
														Mapk8ip3																	NBR1
														Mapk9																	NCAM1
														Mapre1																	NCDN
														Mapre2																	NCL
														Mapt																	NCOA1
														Mark4																	NCOR1
														Mast2																	NCS1
														Mast4																	NDST1
														Mcm2																	NEDD4
														Mdga1																	NEDD4L
														Mecp2																	NEFH
														Med12																	NEFM
														Med14																	NETO1
														Med16																	NEUROD1
														Med24																	NF2
														Mef2d																	NFIB
														Men1																	NFIX
														Mettl13																	NGEF
														Mfn2																	NGFR
														Mgat4b																	NOMO1
														Micall1																	NOP14
														Mknk2																	NR2F1
														Mllt6																	NR4A2
														Mmp24																	NRXN1
														Mmrn2																	NSF
														Mnt																	NTRK2
														Msl1																	NTRK3
														Mta3																	NUCB1
														Mtss1																	NUP210
														Mtus2																	NYAP1
														Mvb12b																	OGDH
														Mvk																	OLFM1
														Myo18a																	OLIG1
														Myt1l																	OS9
														Nat8l																	OSBP
														Nav1																	PABPC1
														Nbr1																	PACS1
														Ncam1																	PACSIN1
														Ncdn																	PAFAH1B1
														Ncl																	PAK1
														Ncoa1																	PARD3
														Ncor1																	PARM1
														Ncs1																	PBX1
														Ndst1																	PCBP1
														Nedd4																	PCYT1B
														Nedd4l																	PDE10A
														Nefh																	PDE4A
														Nefm																	PDGFRA
														Neto1																	PDGFRB
														Neurod1																	PDK2
														Nf2																	PDP2
														Nfib																	PDXDC1
														Nfix																	PDXK
														Ngef																	PGM2L1
														Ngfr																	PHACTR1
														Nomo1																	PHACTR4
														Nop14																	PHC3
														Nr2f1																	PHF21A
														Nr4a2																	PIK3R2
														Nrxn1																	PIP4K2B
														Nsf																	PITPNC1
														Ntrk2																	PITPNM1
														Ntrk3																	PITPNM2
														Nucb1																	PKP4
														Nup210																	PLA2G6
														Nyap1																	PLAGL1
														Ogdh																	PLCB1
														Olfm1																	PLCH2
														Olig1																	PLEC
														Os9																	PLEKHG2
														Osbp																	PLK1
														Pabpc1																	PLXNB1
														Pacs1																	PMEPA1
														Pacsin1																	POFUT2
														Pafah1b1																	POLE
														Pak1																	POLR3D
														Palm2																	POMT1
														Pard3																	PPARGC1A
														Parm1																	PPFIA3
														Pbx1																	PPM1L
														Pcbp1																	PPME1
														Pcyt1b																	PPP1R16A
														Pde10a																	PPP1R1B
														Pde4a																	PPP1R26
														Pdgfra																	PPP1R9B
														Pdgfrb																	PREX1
														Pdk2																	PRKAR1B
														Pdp2																	PRKAR2A
														Pdxdc1																	PRKCB
														Pdxk																	PRKCD
														Pgm2l1																	PRKCG
														Phactr1																	PRPF38B
														Phactr4																	PRPF40B
														Phc3																	PRRC2A
														Phf21a																	PRRC2B
														Pik3r2																	PRRT2
														Pip4k2b																	PRRT4
														Pitpnc1																	PSEN1
														Pitpnm1																	PTPN1
														Pitpnm2																	PTPN23
														Pkp4																	PTPRD
														Pla2g6																	PTPRN
														Plagl1																	PTPRT
														Plcb1																	PURB
														Plch2																	PYGB
														Plec																	QK
														Plekhg2																	R3HDM2
														Plk1																	RAB10
														Plxnb1																	RAB11FIP3
														Pmepa1																	RAB11FIP5
														Pofut2																	RAB35
														Pole																	RAB6B
														Polr3d																	RALGDS
														Pomt1																	RANGAP1
														Ppargc1a																	RAPGEFL1
														Ppfia3																	RARA
														Ppm1l																	RASAL1
														Ppme1																	RBCK1
														Ppp1r16a																	RBFOX1
														Ppp1r1b																	RBFOX2
														Ppp1r26																	RBFOX3
														Ppp1r9b																	RBM15B
														Prex1																	RBMS2
														Prkar1b																	RBMS3
														Prkar2a																	RCAN2
														Prkcb																	RCOR1
														Prkcd																	REEP3
														Prkcg																	RELA
														Prpf38b																	RELL2
														Prpf40b																	RFC1
														Prrc2a																	RFNG
														Prrc2b																	RFX1
														Prrt2																	RHBDD2
														Prrt4																	RNF123
														Psen1																	RNF130
														Ptpn1																	RNF152
														Ptpn23																	RNF157
														Ptprd																	RNF165
														Ptprn																	RNF208
														Ptprt																	RNF24
														Purb																	RNF26
														Pygb																	RNF44
														Qk																	RUSC1
														R3hdm2																	RUSC2
														Rab10																	RYBP
														Rab11fip3																	S1PR3
														Rab11fip5																	SALL2
														Rab35																	SAMD8
														Rab6b																	SAMHD1
														Ralgds																	SATB1
														Rangap1																	SATB2
														Rapgefl1																	SBF1
														Rara																	SBK1
														Rasal1																	SCAMP1
														Rbck1																	SCAMP2
														Rbfox1																	SCAMP5
														Rbfox2																	SCARA3
														Rbfox3																	SCMH1
														Rbm15b																	SCRT1
														Rbms2																	SCUBE1
														Rbms3																	SDC3
														Rcan2																	SEC31A
														Rcor1																	SEL1L
														Reep3																	SEMA4G
														Rela																	SEMA5B
														Rell2																	SEMA6A
														Rfc1																	SEMA6C
														Rfng																	SERPINE2
														Rfx1																	SERTAD2
														Rhbdd2																	SETD1B
														Rnf123																	SEZ6
														Rnf130																	SF1
														Rnf152																	SFRP2
														Rnf157																	SGSM1
														Rnf165																	SH2B1
														Rnf208																	SH2B2
														Rnf24																	SH2B3
														Rnf26																	SH3KBP1
														Rnf44																	SH3PXD2B
														Rusc1																	SH3RF1
														Rusc2																	SHANK3
														Rybp																	SIDT2
														S1pr3																	SLC12A5
														Sall2																	SLC17A7
														Samd14																	SLC22A17
														Samd8																	SLC26A6
														Samhd1																	SLC30A1
														Sardh																	SLC35A4
														Satb1																	SLC35B4
														Satb2																	SLC35C1
														Sbf1																	SLC38A1
														Sbk1																	SLC38A2
														Scamp1																	SLC38A9
														Scamp2																	SLC39A7
														Scamp5																	SLC41A1
														Scara3																	SLC43A2
														Scmh1																	SLC4A3
														Scrt1																	SLC6A1
														Scube1																	SLC6A11
														Sdc3																	SLC6A6
														Sec31a																	SLC6A9
														Sel1l																	SLC7A1
														Sema4g																	SLC7A5
														Sema5b																	SLC7A8
														Sema6a																	SLC8A2
														Sema6c																	SLC9A1
														Sept8																	SLX4
														Sept9																	SMARCA4
														Serpine2																	SMCR8
														Sertad2																	SMPD3
														Setd1b																	SMURF1
														Sez6																	SNPH
														Sf1																	SNRK
														Sfrp2																	SOBP
														Sgsm1																	SOGA3
														Sh2b1																	SORCS1
														Sh2b2																	SORCS2
														Sh2b3																	SOX18
														Sh3kbp1																	SOX4
														Sh3pxd2b																	SPARCL1
														Sh3rf1																	SPECC1L
														Shank3																	SPEF2
														Shd																	SPPL2B
														Sidt2																	SPPL3
														Slain1																	SPTAN1
														Slc12a5																	SRCIN1
														Slc17a7																	SRGAP1
														Slc22a17																	SRGAP2
														Slc26a6																	SSBP2
														Slc30a1																	SSH2
														Slc35a4																	ST3GAL1
														Slc35b4																	ST3GAL2
														Slc35c1																	ST6GALNAC4
														Slc38a1																	ST8SIA2
														Slc38a2																	STAC2
														Slc38a9																	STK4
														Slc39a7																	STK40
														Slc41a1																	STRN4
														Slc43a2																	STXBP1
														Slc4a3																	SUPT5
														Slc6a1																	SUSD4
														Slc6a11																	SV2A
														Slc6a6																	SVOP
														Slc6a9																	SYMPK
														Slc7a1																	SYN1
														Slc7a5																	SYN2
														Slc7a8																	SYNGR1
														Slc8a2																	SYNRG
														Slc9a1																	SYT1
														Slx4																	SYVN1
														Smarca4																	TAOK1
														Smcr8																	TBC1D10B
														Smpd3																	TBC1D13
														Smurf1																	TBC1D30
														Sned1																	TBC1D5
														Snph																	TBC1D9B
														Snrk																	TCF4
														Sobp																	TCOF1
														Soga1																	TECPR1
														Soga3																	TECR
														Sorcs1																	TENM2
														Sorcs2																	TESK1
														Sox18																	TGFBR2
														Sox4																	TGM2
														Sparcl1																	THRA
														Specc1l																	THRAP3
														Spef2																	THSD7A
														Spock2																	TJAP1
														Sppl2b																	TJP2
														Sppl3																	TLN1
														Sptan1																	TM9SF4
														Srcin1																	TMCC2
														Srgap1																	TMEM115
														Srgap2																	TMEM130
														Ssbp2																	TMEM132A
														Ssh2																	TMEM63B
														St3gal1																	TNFRSF1A
														St3gal2																	TNFRSF21
														St6galnac4																	TNK2
														St8sia2																	TNS3
														Stac2																	TOP2A
														Stk4																	TPCN1
														Stk40																	TPX2
														Stox2																	TRAF3
														Strn4																	TRAPPC9
														Stxbp1																	TRIM2
														Supt5																	TRIM28
														Susd4																	TRIM32
														Sv2a																	TRIM44
														Svop																	TRIM46
														Sympk																	TRIM62
														Syn1																	TRIM8
														Syn2																	TRIM9
														Syngr1																	TRMT6
														Synrg																	TRPS1
														Syt1																	TSHZ2
														Syvn1																	TTBK1
														Taok1																	TTLL12
														Tbc1d10b																	TTYH3
														Tbc1d13																	TUT1
														Tbc1d30																	UBAP2
														Tbc1d5																	UBE2J1
														Tbc1d9b																	UBE2QL1
														Tcf4																	UBE3B
														Tcof1																	UBE4B
														Tecpr1																	UBQLN4
														Tecr																	UBR4
														Tenm2																	UNC5A
														Tesk1																	UNC5B
														Tgfbr2																	UNC5C
														Tgm2																	USP11
														Thra																	USP13
														Thrap3																	USP48
														Thsd7a																	VAC14
														Tjap1																	VAMP2
														Tjp2																	VANGL1
														Tln1																	VASH2
														Tm9sf4																	VAT1
														Tmcc2																	VAT1L
														Tmem115																	VIM
														Tmem130																	VPS37C
														Tmem132a																	WASF2
														Tmem63b																	WASL
														Tnfrsf1a																	WBSCR17
														Tnfrsf21																	WDR26
														Tnk2																	WFS1
														Tns3																	WIPF2
														Top2a																	WIZ
														Tpcn1																	WNK2
														Tpx2																	WSCD1
														Traf3																	WSCD2
														Trappc9																	WWC1
														Trim2																	WWC2
														Trim28																	XPO6
														Trim32																	XXYLT1
														Trim44																	ZC3H11A
														Trim46																	ZC3H13
														Trim62																	ZC3H3
														Trim8																	ZCCHC2
														Trim9																	ZDHHC18
														Trmt6																	ZDHHC8
														Trps1																	ZDHHC9
														Tshz2																	ZFP106
														Ttbk1																	ZFP282
														Ttll12																	ZFP41
														Ttyh3																	ZFP457
														Tut1																	ZFP521
														Ubap2																	ZFP536
														Ubap2l																	ZFP579
														Ube2j1																	ZFP580
														Ube2ql1																	ZFP618
														Ube3b																	ZFP710
														Ube4b																	ZFP74
														Ubqln4																	ZFP746
														Ubr4																	ZFPM1
														Unc5a																	ZHX3
														Unc5b																	ZIC1
														Unc5c																	ZMIZ1
														Usp11																	ZMIZ2
														Usp13																	ZMYND8
														Usp17la																	ZYX
														Usp48
														Vac14
														Vamp2
														Vangl1
														Vash2
														Vat1
														Vat1l
														Vim
														Vps37c
														Wasf2
														Wasl
														Wbscr17
														Wdr26
														Wfs1
														Wipf2
														Wiz
														Wnk2
														Wscd1
														Wscd2
														Wwc1
														Wwc2
														Xpo6
														Xxylt1
														Zc3h11a
														Zc3h13
														Zc3h3
														Zcchc2
														Zdhhc18
														Zdhhc8
														Zdhhc9
														Zer1
														Zfp106
														Zfp282
														Zfp41
														Zfp457
														Zfp521
														Zfp536
														Zfp579
														Zfp580
														Zfp618
														Zfp710
														Zfp74
														Zfp746
														Zfpm1
														Zhx3
														Zic1
														Zmiz1
														Zmiz2
														Zmynd8
														Zyg11b
														Zyx

## Sheet: C. List A KEGG pathways
DAVID® extraction of enriched (v6.8) extraction of KEGG Pathways
Filtering criteria
N ≥ 10
p < 0,05
FDR < 10%										Genes in highest significant KEGG pathways
										inductions
			EASE p value < 1E-2			Bonferroni p value > 1E-4				Repressions
KEGG_PATHWAY										mmu04360:	mmu04919	mmu04722:	mmu04024	mmu05200	mmu04910:
Term	Count	%	p-Value EASE	Genes	Fold Enrichment (FE)	Bonferroni	FDR			Axon guidance	Thyroid hormone signaling pathway	Neurotrophin signaling pathway	cAMP signaling pathway	Pathways in cancer	Insulin signaling pathway
mmu04360:Axon guidance	28	2.01294	6.22213e-08	EPHB6, SEMA5B, GSK3B, EFNA5, ABLIM1, PAK1, ABLIM2, ABLIM3, DPYSL5, ABL1, SRGAP2, SRGAP1, EPHB3, PAK4, EPHA5, SEMA6C, ARHGEF12, SEMA6A, UNC5A, EPHA8, UNC5B, SEMA6D, SEMA4C, UNC5C, SEMA4G, L1CAM, PLXNB1, NGEF	3.26686	1.66129e-05	1.35642e-05		N	28	25	24	32	51	24
mmu04919:Thyroid hormone signaling pathway	25	1.79727	3.03e-07	GSK3B, THRA, ATP1A3, PIK3R2, ATP1A2, MED16, FOXO1, SLC9A1, ACTG1, MED12, CASP9, MED14, CCND1, PLCZ1, PRKCG, NCOA1, MAP2K2, PRKCB, ATP1B2, MTOR, NCOR1, MED24, RHEB, RCAN2, PLCB1	3.30063	8.08977e-05	3.3027e-05
mmu04722:Neurotrophin signaling pathway	24	1.72538	4.03417e-06	CAMK2B, SHC4, NTRK2, NGFR, GSK3B, MAP3K1, MAP2K2, KIDINS220, NTRK3, PRKCD, CAMK2A, PIK3R2, BRAF, PSEN1, RELA, MAPK10, MAPK9, IRAK1, ARHGDIA, ABL1, CALM2, SH2B3, SH2B2, SH2B1	2.96083	0.00107654	0.000241352			Gene Id	Gene Id	Gene Id	Gene Id	Gene Id	Gene Id
mmu04024:cAMP signaling pathway	32	2.3005	5.0089e-06	GRIA1, CAMK2B, ADCYAP1R1, CHRM1, CAMK2A, ATP1A3, PIK3R2, ATP1A2, ADCY1, RELA, SLC9A1, ADCY5, MAPK9, PAK1, CREB3L1, PDE4A, MAP2K2, PDE4C, ATP2B2, BRAF, ATP2B1, ATP1B2, GRIN1, MAPK10, GRIN3A, ADCY9, PPP1R1B, GNAS, ACOX3, PPARA, CALM2, CREB5	2.44481	0.00133649	0.000241352			Epha5	MTOR	Kidins220	PDE4C	FZD3	Mtor
mmu05200:Pathways in cancer	51	3.66643	5.53559e-06	GSK3B, CDKN1A, CBLB, CASP9, EDNRB, CCND1, PDGFRB, PRKCG, APC2, PDGFRA, ARHGEF12, MAP2K2, PRKCB, TGFBR2, BCR, ADCY9, COL4A2, TRAF3, COL4A1, KIT, CKS2, RARA, ARHGEF1, PLCB1, EPAS1, PIK3R2, ADCY1, STK4, FOXO1, RELA, ADCY5, MAPK9, GNG4, ABL1, CTNNA1, RALGDS, ARNT2, FZD3, TGFB2, LAMB2, WNT7B, ZBTB16, WNT7A, BRAF, MTOR, MAPK10, FGF14, CCDC6, GNAS, BCL2L1, FGFR1	1.94328	0.00147691	0.000241352			Ephb3	RHEB	Shc4	ACOX3	MTOR	Pygm
mmu04911:Insulin secretion	18	1.29403	3.88311e-05	PRKCG, CAMK2B, ADCYAP1R1, PRKCB, CAMK2A, ATP1A3, ATP1A2, ADCY1, ATP1B2, ADCY5, ADCY9, CREB3L1, KCNMA1, KCNMB2, GNAS, PLCB1, VAMP2, CREB5	3.15018	0.0103145	0.00114192			Pak4	GSK3B	Abl1	PPARA	FGF14	Rheb
mmu04910:Insulin signaling pathway	24	1.72538	4.19054e-05	SHC4, PTPN1, GSK3B, PYGB, MAP2K2, CBLB, IRS2, PYGM, PIK3R2, BRAF, FOXO1, MTOR, ACACA, HK1, MAPK10, MAPK9, GYS1, PRKAR1B, RHEB, PRKAR2A, MKNK2, PPARGC1A, CALM2, SH2B2	2.58015	0.0111266	0.00114192			Sema4c	THRA	Arhgdia	CALM2	GSK3B	Shc4
mmu04961:Endocrine and other factor-regulated calcium reabsorption	13	0.934579	0.000113496	PRKCG, PRKCB, ATP1A3, ATP1A2, AP2B1, PTH1R, ATP1B2, DNM1, DNM2, DNM3, ADCY9, GNAS, PLCB1	3.76272	0.0298506	0.00269182			Sema6d	ATP1A3	Braf	CREB5	CDKN1A	Acaca
mmu04970:Salivary secretion	16	1.15025	0.000130904	PRKCG, PRKCB, ATP1A3, ATP1A2, ATP2B2, ATP2B1, ADCY1, ATP1B2, SLC9A1, ADCY5, ADCY9, KCNMA1, GNAS, PLCB1, CALM2, VAMP2	3.12746	0.0343498	0.00269182			Abl1	PIK3R2	Camk2a	GRIA1	CBLB	Braf
mmu04012:ErbB signaling pathway	17	1.22214	0.000160522	PRKCG, CAMK2B, SHC4, GSK3B, CDKN1A, MAP2K2, PRKCB, CAMK2A, CBLB, PIK3R2, BRAF, MTOR, MAPK10, MAPK9, PAK1, ABL1, PAK4	2.94098	0.0419571	0.00269182			Ablim1	ATP1A2	Camk2b	CAMK2B	CASP9	Cblb
mmu04971:Gastric acid secretion	15	1.07836	0.000222676	PRKCG, CAMK2B, KCNJ10, PRKCB, CAMK2A, ATP1A3, ATP1A2, ADCY1, ATP1B2, SLC9A1, ADCY5, ADCY9, GNAS, PLCB1, CALM2	3.1356	0.0577278	0.00346738			Ablim2	MED16	Gsk3b	ADCYAP1R1	EDNRB	Foxo1
mmu05214:Glioma	14	1.00647	0.000277326	PRKCG, CAMK2B, PDGFRB, SHC4, PDGFRA, CDKN1A, MAP2K2, PRKCB, CAMK2A, PIK3R2, BRAF, MTOR, CCND1, CALM2	3.24173	0.0713807	0.00403048			Ablim3	FOXO1	Irak1	CHRM1	CCND1	Gsk3b
mmu04931:Insulin resistance	19	1.36592	0.000297031	PTPN1, GSK3B, PYGB, CPT1A, PRKCD, IRS2, PYGM, PIK3R2, FOXO1, MTOR, RELA, TNFRSF1A, MAPK10, MAPK9, GYS1, CREB3L1, PPARA, PPARGC1A, CREB5	2.5997	0.0762548	0.00404705			Arhgef12	SLC9A1	Map2k2	CAMK2A	PDGFRB	Gys1
mmu05031:Amphetamine addiction	14	1.00647	0.000379257	PRKCG, CAMK2B, GRIA1, PRKCB, CAMK2A, ADCY5, GRIN1, ARC, GRIN3A, CREB3L1, PPP1R1B, GNAS, CALM2, CREB5	3.14496	0.0963208	0.00486341			Efna5	ACTG1	Map3k1	PIK3R2	PRKCG	Hk1
mmu04728:Dopaminergic synapse	21	1.50971	0.00049058	PRKCG, CAMK2B, GRIA1, GSK3B, KCNJ9, PRKCB, CAMK2A, PPP2R5D, ADCY5, MAPK10, GNAO1, MAPK9, GNG4, PPP2R3C, KIF5C, CREB3L1, PPP1R1B, GNAS, PLCB1, CALM2, CREB5	2.35872	0.122797	0.00565795			Epha8	MED12	Mapk10	ATP1A2	APC2	Irs2
mmu04724:Glutamatergic synapse	19	1.36592	0.000519078	PRKCG, GRIA1, SLC38A1, PRKCB, GRIK5, GRIK3, ADCY1, ADCY5, GRIN1, GNAO1, GRIN3A, ADCY9, GNG4, GNAS, SLC17A7, DLGAP1, PLCB1, SLC38A2, SHANK3	2.48667	0.12945	0.00565795			Ephb6	CASP9	Mapk9	ADCY1	PDGFRA	Map2k2
mmu04918:Thyroid hormone synthesis	14	1.00647	0.000590928	PRKCG, PRKCB, ATP1A3, ATP1A2, ADCY1, ATP1B2, ASGR1, ADCY5, ASGR2, ADCY9, CREB3L1, GNAS, PLCB1, CREB5	3.01018	0.146	0.0061344			Gsk3b	MED14	Ngfr	RELA	ARHGEF12	Mapk10
mmu04721:Synaptic vesicle cycle	13	0.934579	0.000646965	NSF, SYT1, STXBP1, AP2B1, CPLX2, CPLX1, DNM1, DNM2, DNM3, SLC17A7, VAMP2, ATP6V1C2, ATP6V0A1	3.15583	0.15869	0.00618032			L1cam	CCND1	Ntrk2	SLC9A1	MAP2K2	Mapk9
mmu04713:Circadian entrainment	17	1.22214	0.000652052	PRKCG, CAMK2B, GRIA1, ADCYAP1R1, KCNJ9, PRKCB, CAMK2A, ADCY1, ADCY5, CACNA1G, GRIN1, GNAO1, ADCY9, GNG4, GNAS, PLCB1, CALM2	2.61087	0.159833	0.00618032			Ngef	PRKCG	Ntrk3	ADCY5	PRKCB	Mknk2
mmu04152:AMPK signaling pathway	20	1.43781	0.000721782	CPT1A, PPP2R5D, IRS2, PIK3R2, EEF2, ELAVL1, FOXO1, MTOR, ACACA, CAMKK2, RAB10, GYS1, CCND1, RHEB, PPP2R3C, CREB3L1, LEPR, SCD2, PPARGC1A, CREB5	2.3517	0.175341	0.00655618			Pak1	NCOA1	Pik3r2	MAPK9	TGFBR2	Pik3r2
mmu04015:Rap1 signaling pathway	28	2.01294	0.000875465	DOCK4, FLT1, CTNND1, PIK3R2, ADCY1, EFNA5, ADCY5, ACTG1, RALGDS, PRKCG, PDGFRB, NGFR, PDGFRA, MAP2K2, PRKCB, BRAF, GRIN1, GNAO1, FGF14, ADCY9, PARD3, KIT, GNAS, TLN2, TLN1, PLCB1, CALM2, FGFR1	1.96927	0.208521	0.00763406			Plxnb1	MAP2K2	Prkcd	PAK1	BCR	Ppargc1a
mmu04144:Endocytosis	33	2.37239	0.000503927	ARF3, H2-Q8, SH3KBP1, WIPF2, H2-Q7, NEDD4L, CBLB, ASAP1, ARRB1, WASL, KIF5C, MVB12B, PSD3, RAB11FIP3, RAB11FIP5, PDGFRA, HSPA8, SMURF1, IQSEC3, VPS37C, AP2B1, DNM1, TGFBR2, DNM2, EHD1, DNM3, RAB10, ACAP1, HGS, NEDD4, PARD3, RAB35, H2-D1	1.90298	0.125919	0.00565795			Sema4g	PRKCB	Psen1	CREB3L1	ADCY9	Prkar1b
mmu04010:MAPK signaling pathway	31	2.22861	0.00113799	ARRB1, STK4, RELA, CACNA1G, MAPK9, PAK1, MKNK2, CACNG2, CACNG3, CACNG4, PRKCG, PDGFRB, PDGFRA, NTRK2, HSPA8, TGFB2, MAP2K2, MAP3K1, PRKCB, BRAF, DUSP8, MAPK8IP3, TNFRSF1A, TGFBR2, MAPK10, FGF14, TAOK1, NF1, MAPT, MAP3K11, FGFR1	1.85887	0.262151	0.00934215			Sema5b	ATP1B2	Rela	PDE4A	COL4A2	Prkar2a
mmu04014:Ras signaling pathway	29	2.08483	0.00115705	SHC4, FLT1, PIK3R2, RASAL1, EFNA5, PLA2G6, STK4, RELA, MAPK9, PAK1, GNG4, ABL1, RALGDS, PAK4, PRKCG, PDGFRB, NGFR, PDGFRA, MAP2K2, PRKCB, KSR2, GRIN1, MAPK10, FGF14, KIT, NF1, CALM2, BCL2L1, FGFR1	1.90601	0.265902	0.00934215			Sema6a	NCOR1	Sh2b1	MAP2K2	TRAF3	Ptpn1
mmu05100:Bacterial invasion of epithelial cells	14	1.00647	0.00168749	SHC4, CBLB, PIK3R2, WASL, DNM1, ACTG1, SEPT3, DNM2, SEPT8, DNM3, SEPT9, CTNNA1, HCLS1, WASF2	2.70144	0.362971	0.012409			Sema6c	MED24	Sh2b2	ATP2B2	COL4A1	Pygb
mmu04962:Vasopressin-regulated water reabsorption	10	0.718907	0.00170767	NSF, DYNC1H1, ADCY9, DCTN1, ARHGDIA, CREB3L1, GNAS, DYNLL2, VAMP2, CREB5	3.5002	0.366399	0.012409			Srgap1	RCAN2	Sh2b3	BRAF	KIT	Sh2b2
mmu04921:Oxytocin signaling pathway	21	1.50971	0.0020514	PRKCG, CAMK2B, CDKN1A, MAP2K2, KCNJ9, PRKCB, CAMK2A, ADCY1, EEF2, ADCY5, ACTG1, CAMKK2, GNAO1, ADCY9, CCND1, GNAS, PLCB1, CACNG2, CACNG3, CALM2, CACNG4	2.10712	0.422061	0.0139752			Srgap2	PLCB1		ATP2B1	RARA
mmu05032:Morphine addiction	15	1.07836	0.00306507	PRKCG, GABRB1, KCNJ9, PRKCB, PDE4C, ARRB1, ADCY1, ADCY5, GNAO1, PDE10A, ADCY9, GNG4, GNAS, PDE4A, GABRE	2.42756	0.559405	0.0196525			Unc5a			ATP1B2	ARHGEF1
mmu04727:GABAergic synapse	14	1.00647	0.00453983	PRKCG, NSF, GABRB1, SLC38A1, PRKCB, ADCY1, SLC6A1, ADCY5, TRAK2, GNAO1, ADCY9, GNG4, GABRE, SLC38A2	2.42198	0.703258	0.0274912			Unc5b			GRIN1	PLCB1
mmu04915:Estrogen signaling pathway	15	1.07836	0.00497623	SHC4, HSPA8, MAP2K2, KCNJ9, PRKCD, PIK3R2, ADCY1, ADCY5, GNAO1, ADCY9, CREB3L1, GNAS, PLCB1, CALM2, CREB5	2.30371	0.736043	0.0287666			Unc5c			MAPK10	EPAS1
mmu04912:GnRH signaling pathway	14	1.00647	0.00501436	CAMK2B, MAP3K1, MAP2K2, PRKCB, PRKCD, CAMK2A, ADCY1, ADCY5, MAPK10, MAPK9, ADCY9, GNAS, PLCB1, CALM2	2.39446	0.73873	0.0287666						GRIN3A	PIK3R2
mmu04310:Wnt signaling pathway	19	1.36592	0.00536962	PRKCG, CAMK2B, APC2, GSK3B, FZD3, PRKCB, WNT7B, CAMK2A, WNT7A, CSNK1E, PSEN1, MAPK10, VANGL1, MAPK9, SFRP4, CCND3, SFRP2, CCND1, PLCB1	2.02813	0.762491	0.0300148						ADCY9	ADCY1
mmu04922:Glucagon signaling pathway	15	1.07836	0.0059695	CAMK2B, PYGB, CPT1A, CAMK2A, PYGM, FOXO1, ACACA, GYS1, CREB3L1, GNAS, PPARA, PLCB1, PPARGC1A, CALM2, CREB5	2.25763	0.797827	0.0325338						PPP1R1B	STK4
mmu05231:Choline metabolism in cancer	15	1.07836	0.00652256	PRKCG, PDGFRB, DGKG, PDGFRA, PCYT1B, MAP2K2, PRKCB, PIK3R2, WASL, MTOR, MAPK10, MAPK9, RHEB, RALGDS, WASF2	2.23528	0.825744	0.0346809						GNAS	FOXO1
mmu04920:Adipocytokine signaling pathway	12	0.862689	0.00737459	MAPK10, MAPK9, CPT1A, LEPR, ACSBG1, IRS2, PPARA, PPARGC1A, RELA, MTOR, TNFRSF1A, CAMKK2	2.50848	0.86142	0.0382776							RELA
mmu04723:Retrograde endocannabinoid signaling	15	1.07836	0.00775135	PRKCG, GRIA1, GABRB1, KCNJ9, PRKCB, ADCY1, ADCY5, MAPK10, GNAO1, MAPK9, ADCY9, GNG4, SLC17A7, GABRE, PLCB1	2.19188	0.874779	0.0392975							ADCY5
mmu04750:Inflammatory mediator regulation of TRP channels	17	1.22214	0.00883826	PRKCG, CAMK2B, PRKCB, PRKCD, CAMK2A, PIK3R2, ADCY1, PLA2G6, ADCY5, CYP2C37, MAPK10, MAPK9, ADCY9, GNAS, PLCB1, CALM2, ASIC1	2.03067	0.906548	0.0421632							MAPK9
mmu04720:Long-term potentiation	11	0.790798	0.0110111	PRKCG, CAMK2B, GRIA1, MAP2K2, PRKCB, CAMK2A, BRAF, ADCY1, PLCB1, CALM2, GRIN1	2.50848	0.947988	0.050009							GNG4
mmu04020:Calcium signaling pathway	21	1.50971	0.0155644	PRKCG, CAMK2B, PDGFRB, PDGFRA, CHRM1, PRKCB, CAMK2A, ATP2B2, ATP2B1, ADCY1, CACNA1G, SLC8A2, GRIN1, TRHR, ITPKB, EDNRB, ADCY9, PLCZ1, GNAS, PLCB1, CALM2	1.75594	0.984829	0.0665301							ABL1
mmu04725:Cholinergic synapse	15	1.07836	0.0168892	PRKCG, CAMK2B, ACHE, CHRM1, PRKCB, CAMK2A, PIK3R2, ADCY1, ADCY5, GNAO1, ADCY9, GNG4, CREB3L1, PLCB1, CREB5	1.9979	0.989411	0.0708049							CTNNA1
mmu04270:Vascular smooth muscle contraction	16	1.15025	0.0204685	PRKCG, ARHGEF12, MAP2K2, PRKCB, PRKCD, BRAF, ADCY1, PLA2G6, ADCY5, ADCY9, KCNMA1, KCNMB2, GNAS, ARHGEF1, PLCB1, CALM2	1.89617	0.996001	0.0811298							RALGDS
mmu04022:cGMP-PKG signaling pathway	19	1.36592	0.02227	MAP2K2, ATP1A3, ATP1A2, ATP2B2, IRS2, ATP2B1, ADCY1, ATP1B2, ADCY5, SLC8A2, EDNRB, ADCY9, CREB3L1, KCNMA1, KCNMB2, PLCB1, MEF2D, CALM2, CREB5	1.7544	0.997554	0.0866941							ARNT2
mmu04068:FoxO signaling pathway	16	1.15025	0.0314528	TGFB2, CDKN1A, MAP2K2, PLK1, FOXO6, IRS2, PIK3R2, BRAF, CSNK1E, STK4, FOXO1, TGFBR2, MAPK10, MAPK9, CCND1, CCNG2	1.79712	0.999803	0.118219							TGFB2
mmu04510:Focal adhesion	22	1.5816	0.0332479	PRKCG, PDGFRB, SHC4, PDGFRA, GSK3B, FLT1, LAMB2, PRKCB, PIK3R2, BRAF, ACTG1, MAPK10, MAPK9, PAK1, CCND3, CCND1, COL4A2, COL4A1, ZYX, TLN2, TLN1, PAK4	1.59961	0.99988	0.122848							LAMB2
mmu04810:Regulation of actin cytoskeleton	22	1.5816	0.0432837	PDGFRB, CYFIP2, APC2, PDGFRA, ARHGEF12, MAP2K2, CHRM1, PIK3R2, BRAF, WASL, SSH2, FGD1, SLC9A1, ACTG1, FGD3, PAK1, FGF14, ARHGEF1, PIP4K2B, WASF2, FGFR1, PAK4	1.55455	0.999993	0.154686							WNT7B
														ZBTB16
														WNT7A
														BRAF
Out of scope														MAPK10
Term	Count	%	PValue	Genes	FE	Bonferroni	FDR							CCDC6
mmu04916:Melanogenesis	20	1.43781	2.13503e-05	PRKCG, CAMK2B, GSK3B, FZD3, MAP2K2, PRKCB, WNT7B, CAMK2A, WNT7A, ADCY1, ADCY5, GNAO1, EDNRB, ADCY9, DCT, CREB3L1, KIT, GNAS, PLCB1, CALM2	3.04058	0.00568436	0.000775726							GNAS
mmu04925:Aldosterone synthesis and secretion	17	1.22214	0.000139342	PRKCG, CAMK2B, HSD3B2, PRKCB, CAMK2A, ADCY1, ADCY5, CACNA1G, NR4A2, ADCY9, CYP21A1, CREB3L1, GNAS, PLCB1, CALM2, KCNK3, CREB5	2.97517	0.0365233	0.00269182							BCL2L1
mmu04261:Adrenergic signaling in cardiomyocytes	23	1.65349	0.000150152	CAMK2B, CAMK2A, CREM, ATP1A3, ATP1A2, ATP2B2, PPP2R5D, ATP2B1, ADCY1, ATP1B2, SLC9A1, ADCY5, ADCY9, PPP2R3C, CREB3L1, MYL3, GNAS, PLCB1, CACNG2, CACNG3, CALM2, CACNG4, CREB5	2.43782	0.0393004	0.00269182							FGFR1
mmu05166:HTLV-I infection	33	2.37239	0.00131554	VAC14, GSK3B, CDKN1A, H2-Q8, CRTC1, H2-Q7, CREM, PIK3R2, ADCY1, CD3E, RELA, ADCY5, CCND3, CCND1, POLE, PDGFRB, APC2, PDGFRA, IL15RA, FZD3, TGFB2, H2-EB1, MAP3K1, TBP, WNT7B, WNT7A, TNFRSF1A, TGFBR2, ADCY9, TLN2, TLN1, H2-D1, BCL2L1	1.79956	0.296354	0.0102424
mmu05215:Prostate cancer	15	1.07836	0.00180212	PDGFRB, PDGFRA, GSK3B, CDKN1A, MAP2K2, PIK3R2, BRAF, FOXO1, MTOR, RELA, CASP9, CCND1, CREB3L1, FGFR1, CREB5	2.56549	0.382207	0.012673
mmu05220:Chronic myeloid leukemia	13	0.934579	0.00251321	SHC4, TGFB2, CDKN1A, MAP2K2, CBLB, PIK3R2, BRAF, RELA, TGFBR2, BCR, CCND1, ABL1, BCL2L1	2.71752	0.489249	0.0166024
mmu05205:Proteoglycans in cancer	25	1.79727	0.003955	CAMK2B, CDKN1A, CAMK2A, CBLB, PIK3R2, SLC9A1, ACTG1, PAK1, CCND1, DROSHA, PRKCG, FZD3, TGFB2, ARHGEF12, MAP2K2, PRKCB, WNT7B, WNT7A, BRAF, ANK3, HSPG2, MTOR, HCLS1, ARHGEF1, FGFR1	1.85356	0.652878	0.024634
mmu05210:Colorectal cancer	11	0.790798	0.00889682	CASP9, APC2, MAPK10, MAPK9, GSK3B, TGFB2, CCND1, PIK3R2, BRAF, RALGDS, TGFBR2	2.58687	0.90801	0.0421632
mmu05230:Central carbon metabolism in cancer	11	0.790798	0.00889682	PDGFRB, PDGFRA, SLC7A5, MAP2K2, NTRK3, G6PDX, KIT, PIK3R2, MTOR, FGFR1, HK1	2.58687	0.90801	0.0421632
mmu05212:Pancreatic cancer	11	0.790798	0.00991107	CASP9, MAPK10, MAPK9, TGFB2, CCND1, PIK3R2, BRAF, RALGDS, RELA, BCL2L1, TGFBR2	2.54707	0.930014	0.0459705
mmu04972:Pancreatic secretion	14	1.00647	0.0144168	PRKCG, PRKCB, ATP1A3, ATP1A2, ATP2B2, ATP2B1, ADCY1, ATP1B2, SLC9A1, ADCY5, ADCY9, KCNMA1, GNAS, PLCB1	2.10712	0.979293	0.063403
mmu05416:Viral myocarditis	12	0.862689	0.014542	CASP9, CD86, H2-EB1, CCND1, H2-Q8, CD80, H2-Q7, DAG1, ABL1, H2-D1, EIF4G1, ACTG1	2.28621	0.979984	0.063403
mmu05142:Chagas disease (American trypanosomiasis)	14	1.00647	0.0181296	TGFB2, PIK3R2, ADCY1, CFLAR, CD3E, RELA, TNFRSF1A, TGFBR2, MAPK10, GNAO1, MAPK9, IRAK1, GNAS, PLCB1	2.04575	0.992441	0.07319
mmu05414:Dilated cardiomyopathy	11	0.790798	0.0468869	TGFB2, ADCY9, MYL3, DAG1, GNAS, ADCY1, CACNG2, CACNG3, CACNG4, ADCY5, ACTG1	1.9947	0.999997	0.157603

## Sheet: D. IPA Pathways
IPA Pathways after MgSO4 single injectio	90min					3h					6h					12h					24h						Green charchacter indiucate repressions					Calm1 (incude others)
																											41	25	42	16	14	41	19	17	23	17	16	19	22	14	27	17	20	13	14	12	26	12	12
																											Molecular Mechanisms of Cancer	Role of NFAT in Cardiac Hypertrophy	Synaptogenesis Signaling Pathway	Androgen Signaling	Apelin Endothelial Signaling Pathway	Axonal Guidance Signaling	Calcium Signaling	Corticotropin Releasing Hormone Signaling	CREB Signaling in Neurons	Dopamine-DARPP32 Feedback in cAMP Signaling	Endocannabinoid Neuronal Synapse Pathway	Ephrin Receptor Signaling	GNRH Signaling	GPCR-Mediated Nutrient Sensing in Enteroendocrine Cells	Opioid Signaling Pathway	Renin-Angiotensin Signaling	Sperm Motility	White Adipose Tissue Browning Pathway	Tec Kinase Signaling	α-Adrenergic Signaling	Signaling by Rho Family GTPases	Amyotrophic Lateral Sclerosis Signaling	CDK5 Signaling
																											ABL1	ADCY1	ADCY1	CACNA1G	ADCY1	ABL1	CACNA1G	ADCY1	ADCY1	ADCY1	ADCY1	ABL1	ADCY1	ADCY1	ADCY1	ADCY1	AATK	ADCY1	ACTG1	ADCY1	ACTG1	ALS2	ABL1
Significant (p < 1E-4) at least at one time point	p < 1E-3	Z < -2 (n = 61)				p < 1E-3	Z < -2 (n = 25)					Z < -2 (n = 26 )					Z < -2 (n = 56)					Z < -2 (n = 17)					ADCY1	ADCY5	ADCY5	CACNA1I	ADCY5	ABLIM1	CACNA1I	ADCY5	ADCY5	ADCY5	ADCY5	ARHGEF15	ADCY5	ADCY5	ADCY5	ADCY5	ABL1	ADCY5	GNAO1	ADCY5	ARHGEF12	BCL2L1	ADCY1
		Z > 2 (n = 1)										Z>2 (n = 1)															ADCY5	CACNA1G	BRAF	CACNB1	APLN	ABLIM2	CACNB1	BRAF	CACNA1G	Calm1	CACNA1G	CREB5	CACNA1G	CACNA1G	ARRB1	AGT	CACNA1G	CACNA1G	GNAZ	Calm1	ARHGEF15	CAPN5	ADCY5
		│z│ < 2					│z│ < 2					│z│ < 2					│z│ < 2					│z│ < 2					ARHGEF12	CACNA1I	CACNB1	CACNG2	Calm1	ABLIM3	CACNG2	CACNA1G	CACNA1I	CAMKK2	CACNA1I	EPHA5	CACNA1I	CACNA1I	BRAF	MAP2K2	Calm1	CACNA1I	GNG4	GNG4	ARHGEF18	CASP1	MAP2K2
																											ARHGEF15	CACNB1	Calm1	CACNG3	GNAO1	ARHGEF12	CACNG3	CACNA1I	CACNB1	CREB5	CACNB1	EPHA8	CACNB1	CACNB1	CACNA1G	MAP3K1	EPHA5	CACNB1	MAPK10	GYS1	ARHGEF19	CASP9	MAPK10
																											ARHGEF18	CACNG2	CAMK2A	Calm1	MAP2K2	ARHGEF15	Calm1	CACNB1	CACNG2	CSNK1E	CACNG2	EPHB3	CACNG2	CACNG2	CACNA1I	MAPK10	EPHA8	CACNG2	MAPK9	MAP2K2	CDH13	GRIK3	MAPK9
Ingenuity Canonical Pathways 90 MIN	p value	z-score	N	Genes		p value	z-score	N	Molecules		p value	z-score	N	Molecules		p value	z-score	N	Molecules		p value	z-score	N	Molecules			ARHGEF19	CACNG3	CDH13	CCND1	MAPK10	DPYSL5	CAMK2A	CACNG2	CACNG3	GRIN1	CACNG3	EPHB6	CACNG3	CACNG3	CACNB1	MAPK9	EPHB3	CACNG3	PAK1	PRKAR1B	GNAO1	GRIN1	MAPT
Molecular Mechanisms of Cancer	1.38038e-05		36	ABL1,ADCY1,ADCY5,ARHGEF12,ARHGEF15,ARHGEF18,BCL2L1,BRAF,CAMK2A,CASP9,CCND3,CDK16,CDK18,CTNNA1,CTNND1,FOXO1,GNAO1,GNAZ,HIPK2,MAP2K2,MAPK10,MAPK9,NF1,PAK1,PAK4,PIK3R2,PRKAR1B,PRKCD,PRKCG,PSEN1,RALGDS,RELA,TGFB2,TGFBR2,WNT7A,WNT7B		0.00346737		24	ABL1,ADCY1,ADCY5,ARHGEF15,BCL2L1,CDK18,CTNNA1,E2F7,FOXO1,FZD3,GNAO1,GNAZ,HHAT,HIPK2,MAPK10,MAPK9,NF1,PAK4,PRKAR1B,PRKCD,PRKCG,PSEN1,RALGDS,WNT7A		0.000239883		41	ABL1,ADCY1,ADCY5,ARHGEF12,ARHGEF15,ARHGEF18,ARHGEF19,BCL2L1,BRAF,CAMK2A,CASP9,CCND1,CCND3,CDK16,CDK18,CTNNA1,CTNND1,E2F7,FOXO1,FZD3,GNAO1,GNAZ,HHAT,HIPK2,MAP2K2,MAPK10,MAPK9,NF1,PAK1,PAK4,PIK3R2,PRKAR1B,PRKCD,PRKCG,PSEN1,RALGDS,RELA,TGFB2,TGFBR2,WNT7A,WNT7B		1e-05		36	ABL1,ADCY1,ADCY5,ARHGEF12,ARHGEF15,ARHGEF18,ARHGEF19,BRAF,CAMK2A,CASP9,CCND1,CCND3,CDK18,CTNNA1,CTNND1,FOXO1,FZD3,GNAO1,GNAZ,HIPK2,MAPK10,MAPK9,NF1,PAK1,PAK4,PIK3R2,PRKAR1B,PRKCD,PRKCG,PSEN1,RALGDS,RELA,TGFB2,TGFBR2,WNT7A,WNT7B		0.000812831		21	ABL1,ADCY5,ARHGEF12,ARHGEF15,ARHGEF18,ARHGEF19,BRAF,CAMK2A,CASP9,CDK18,CTNNA1,CTNND1,E2F7,FOXO1,FZD3,GNAO1,HHAT,MAPK10,MAPK9,NF1,PAK4			BCL2L1	Calm1	CNTNAP2	GNAO1	MAPK9	EPHA5	CAMKK2	CACNG3	Calm1	GRIN3A	GNAO1	GNAO1	Calm1	FFAR3	CACNG2	NOX1	KIT	CAMKK2	PAK4	PRKCD	GNAZ	GRIN3A	NTRK2
Role of NFAT in Cardiac Hypertrophy	1.77828e-05	-4,264	24	ADCY1,ADCY5,CACNA1G,CACNB1,CACNG2,CACNG3,Calm1 (includes others),CAMK2A,GNG4,HDAC7,MAP2K2,MAP3K1,MAPK10,MAPK9,MEF2D,PIK3R2,PLCH2,PRKAR1B,PRKCD,PRKCG,RCAN2,SLC8A2,TGFB2,TGFBR2		0.00616595	-3,051	15	ADCY1,ADCY5,CACNA1G,CACNG3,Calm1 (includes others),GNG4,HDAC7,MAPK10,MAPK9,MEF2D,PRKAR1B,PRKCD,PRKCG,RCAN2,SLC8A2		0.000870964	-3.545	25	ADCY1,ADCY5,CACNA1G,CACNA1I,CACNB1,CACNG2,CACNG3,Calm1 (includes others),CAMK2A,GNG4,HDAC7,MAP2K2,MAP3K1,MAPK10,MAPK9,MEF2D,PIK3R2,PLCH2,PRKAR1B,PRKCD,PRKCG,RCAN2,SLC8A2,TGFB2,TGFBR2		0.000114815	-4,025	22	ADCY1,ADCY5,CACNA1G,CACNG2,CACNG3,Calm1 (includes others),CAMK2A,GNG4,HDAC7,MAP3K1,MAPK10,MAPK9,MEF2D,PIK3R2,PLCH2,PRKAR1B,PRKCD,PRKCG,RCAN2,SLC8A2,TGFB2,TGFBR2		0.042658	-2,333	10	ADCY5,CACNA1I,Calm1 (includes others),CAMK2A,HDAC7,MAP3K1,MAPK10,MAPK9,MEF2D,RCAN2			BRAF	CAMK2A	CPLX1	GNAZ	MEF2D	EPHA8	CHRNA9	Calm1	CAMK2A	GRINA	GRIN1	GNAZ	CAMK2A	GNG4	CACNG3	PAK1	LMTK3	CREB5	PIK3R2	PRKCG	GNG4	GRINA	PPM1L
Synaptogenesis Signaling Pathway	4.7863e-09	-5,667	38	ADCY1,ADCY5,BRAF,CACNB1,Calm1 (includes others),CAMK2A,CDH13,CNTNAP2,CPLX1,CPLX2,CREB5,CTNND1,EPHA5,EPHA8,EPHB3,EPHB6,GPAA1,GRIN1,GRIN3A,GRINA,HSPA8,ITSN1,KALRN,MAP1B,MAPT,NECTIN1,NTRK2,PAFAH1B1,PAK1,PIK3R2,PRKAR1B,PRKCD,SHC2,STXBP1,SYN1,SYN2,TLN1,VAMP2		0.000776247	-4,146	22	ADCY1,ADCY5,Calm1 (includes others),CDH13,CNTNAP2,CREB5,EPHA5,EPHA8,EPHB3,GRIN3A,GRINA,ITSN1,KALRN,MAP1B,MTOR,NTRK2,PRKAR1B,PRKCD,STXBP1,SYN1,SYT9,TLN1		2.18776e-06	-3.569	40	ADCY1,ADCY5,BRAF,CACNB1,Calm1 (includes others),CAMK2A,CDH13,CNTNAP2,CPLX1,CPLX2,CREB5,CTNND1,EPHA5,EPHA8,EPHB3,EPHB6,GPAA1,GRIN1,GRIN3A,GRINA,HSPA8,ITSN1,KALRN,MAP1B,MAPT,MTOR,NECTIN1,NTRK2,PAFAH1B1,PAK1,PIK3R2,PRKAR1B,PRKCD,SHC2,STXBP1,SYN1,SYN2,SYT9,TLN1,VAMP2		3.38844e-08	-5,240	36	ADCY1,ADCY5,BRAF,Calm1 (includes others),CAMK2A,CDH13,CNTNAP2,CPLX1,CPLX2,CREB5,CTNND1,EPHA5,EPHA8,EPHB3,EPHB6,GPAA1,GRIN1,GRIN3A,GRINA,ITSN1,KALRN,MAP1B,MAPT,MTOR,NECTIN1,NTRK2,PAFAH1B1,PAK1,PIK3R2,PRKAR1B,PRKCD,STXBP1,SYN1,SYN2,TLN1,VAMP2		0.0446684	-3,051	13	ADCY5,BRAF,Calm1 (includes others),CAMK2A,CREB5,CTNND1,EPHA5,EPHB3,ITSN1,KALRN,MTOR,PAFAH1B1,STXBP1			CAMK2A	GNG4	CPLX2	GNG4	MTOR	EPHB3	CREB5	CREB5	CREB5	KCNJ9	GRIN3A	GNG4	CREB5	PLCH2	Calm1	PAK4	MAP3K11	PPARA	PRKCD	PYGB	MAP3K11	NEFH	PPP1R1B
Androgen Signaling	0.00549541	-3,162	13	CACNA1G,CACNB1,CACNG2,CACNG3,Calm1 (includes others),GNAO1,GNAZ,GNG4,NCOA1,PRKAR1B,PRKCD,PRKCG,RELA		0.00616595	-2,646	11	CACNA1G,CACNG3,Calm1 (includes others),GNAO1,GNAZ,GNG4,NCOA1,PRKAR1B,PRKCD,PRKCG,TBP		0.00616595	-1.732	16	CACNA1G,CACNA1I,CACNB1,CACNG2,CACNG3,Calm1 (includes others),CCND1,GNAO1,GNAZ,GNG4,NCOA1,PRKAR1B,PRKCD,PRKCG,RELA,TBP		0.00177828	-2,530	14	CACNA1G,CACNG2,CACNG3,Calm1 (includes others),CCND1,GNAO1,GNAZ,GNG4,NCOA1,PRKAR1B,PRKCD,PRKCG,RELA,TBP								CASP9	HDAC7	CREB5	NCOA1	PIK3R2	EPHB6	GRIN1	GNAO1	GNAO1	PLCH2	GRINA	GRIN1	LHB	PRKAR1B	(includes	PIK3R2	NTRK2	PRKAR1B	PRKCG	SLC8A2	MAPK10	PAK1	PPP2R5D
Apelin Endothelial Signaling Pathway	0.00416869	-2,309	14	ADCY1,ADCY5,Calm1 (includes others),GNAO1,MAP2K2,MAPK10,MAPK9,MEF2D,PIK3R2,PRKCD,PRKCG,RELA		0.0057544	-1,897	10	ADCY1,ADCY5,Calm1 (includes others),GNAO1,MAPK10,MAPK9,MEF2D,MTOR,PRKCD,PRKCG		0.00831764	-1.604	14	ADCY1,ADCY5,APLN,Calm1 (includes others),GNAO1,MAP2K2,MAPK10,MAPK9,MEF2D,MTOR,PIK3R2,PRKCD,PRKCG,RELA		0.00123027	-1,941	13	ADCY1,ADCY5,APLN,Calm1 (includes others),GNAO1,MAPK10,MAPK9,MEF2D,MTOR,PIK3R2,PRKCD,PRKCG,RELA								CCND1	MAP2K2	CTNND1	PRKAR1B	PRKCD	FZD3	GRIN3A	MAP2K2	GNAZ	PPM1L	KCNJ9	GRIN3A	MAP2K2	PRKCD	others)	PRKAR1B	PDE4C	THRA	RELA	PYGM	MAPK9	PIK3R2	PRKAR1B
Axonal Guidance Signaling	0.0001		39	ABL1,ABLIM1,ABLIM2,ABLIM3,ARHGEF12,ARHGEF15,DPYSL5,EPHA5,EPHA8,EPHB3,EPHB6,GNAO1,GNAZ,GNG4,ITSN1,KALRN,MAP2K2,MMP24,NGEF,NTRK2,PAK1,PAK4,PIK3R2,PLCH2,PLXNB1,PRKAR1B,PRKCD,PRKCG,SEMA4C,SEMA4G,SEMA6C,SEMA6D,SRGAP1,SRGAP2,UNC5A,UNC5B,UNC5C,WNT7A,WNT7B		0.00645654		27	ABL1,ABLIM1,ARHGEF15,DPYSL5,EPHA5,EPHA8,EPHB3,FZD3,GNAO1,GNAZ,GNG4,ITSN1,KALRN,MMP24,NTRK2,PAK4,PRKAR1B,PRKCD,PRKCG,SEMA4C,SEMA4G,SEMA6D,SRGAP1,UNC5A,UNC5B,UNC5C,WNT7A		0.0104713		41	ABL1,ABLIM1,ABLIM2,ABLIM3,ARHGEF12,ARHGEF15,DPYSL5,EPHA5,EPHA8,EPHB3,EPHB6,FZD3,GNAO1,GNAZ,GNG4,ITSN1,KALRN,MAP2K2,MMP24,MYL3,NGEF,NTRK2,PAK1,PAK4,PIK3R2,PLCH2,PLXNB1,PRKAR1B,PRKCD,PRKCG,SEMA4C,SEMA4G,SEMA6C,SEMA6D,SRGAP1,SRGAP2,UNC5A,UNC5B,UNC5C,WNT7A,WNT7B		7.07946e-05		39	ABL1,ABLIM1,ABLIM2,ABLIM3,ARHGEF12,ARHGEF15,DPYSL5,EPHA5,EPHA8,EPHB3,EPHB6,FZD3,GNAO1,GNAZ,GNG4,ITSN1,KALRN,MMP24,NGEF,NTRK2,PAK1,PAK4,PIK3R2,PLCH2,PLXNB1,PRKAR1B,PRKCD,PRKCG,SEMA4C,SEMA4G,SEMA6C,SEMA6D,SRGAP1,SRGAP2,UNC5A,UNC5B,UNC5C,WNT7A,WNT7B								CCND3	MAP3K1	EPHA5	PRKCD	PRKCG	GNAO1	GRINA	MEF2D	GNG4	PPP1R1B	MAPK10	GRINA	MAP3K1	PRKCG	CAMK2A	PRKCD	PDGFRA	VGF	TNFRSF21		NOX1
Calcium Signaling	0.0125893	-3,742	16	CACNA1G,CACNB1,CACNG2,CACNG3,Calm1 (includes others),CAMK2A,CAMKK2,CREB5,GRIN1,GRIN3A,GRINA,HDAC7,MEF2D,PRKAR1B,RCAN2,SLC8A2		0.0389045	-3,162	12	CACNA1G,CACNG3,Calm1 (includes others),CAMKK2,CREB5,GRIN3A,GRINA,HDAC7,MEF2D,PRKAR1B,RCAN2,SLC8A2		0.0275423	-2	19	CACNA1G,CACNA1I,CACNB1,CACNG2,CACNG3,Calm1 (includes others),CAMK2A,CAMKK2,CHRNA9,CREB5,GRIN1,GRIN3A,GRINA,HDAC7,MEF2D,MYL3,PRKAR1B,RCAN2,SLC8A2		0.0229087	-3,606	15	CACNA1G,CACNG2,CACNG3,Calm1 (includes others),CAMK2A,CAMKK2,CREB5,GRIN1,GRIN3A,GRINA,HDAC7,MEF2D,PRKAR1B,RCAN2,SLC8A2								CDK16	MAPK10	EPHA8	PRKCG	RELA	GNAZ	HDAC7	PRKAR1B	GRIK3	PPP2R5D	MAPK9	ITSN1	MAP3K11	TAS1R3	CREB5	PRKCG	PDGFRB		TNFSF12		PAK1
Corticotropin Releasing Hormone Signaling	0.000489779	-1,604	16	ADCY1,ADCY5,BRAF,CACNA1G,CACNB1,CACNG2,CACNG3,Calm1 (includes others),CREB5,GNAO1,MAP2K2,MEF2D,PRKAR1B,PRKCD,PRKCG,SLC39A7		0.00977237	-1,897	11	ADCY1,ADCY5,CACNA1G,CACNG3,Calm1 (includes others),CREB5,GNAO1,MEF2D,PRKAR1B,PRKCD,PRKCG		0.00512861	-1.291	19	ADCY1,ADCY5,BRAF,CACNA1G,CACNA1I,CACNB1,CACNG2,CACNG3,Calm1 (includes others),CREB5,GNAO1,MAP2K2,MEF2D,PRKAR1B,PRKCD,PRKCG,SLC39A7		0.00331131	-1,732	14	ADCY1,ADCY5,BRAF,CACNA1G,CACNG2,CACNG3,Calm1 (includes others),CREB5,GNAO1,MEF2D,PRKAR1B,PRKCD,PRKCG,SLC39A7								CDK18	MAPK9	EPHB3	RELA		GNG4	MEF2D	PRKCD	GRIN1	PRKAR1B	PLCH2	KALRN	MAPK10		EGR4	RELA	PLA2G6				PAK4
CREB Signaling in Neurons	0.000707946	-3,606	20	ADCY1,ADCY5,CACNA1G,CACNB1,CACNG2,CACNG3,Calm1 (includes others),CAMK2A,CREB5,GNAO1,GNAZ,GNG4,GRIK3,GRIN1,MAP2K2,PIK3R2,PLCH2,PRKAR1B,PRKCD,PRKCG		0.0114815	-2,828	14	ADCY1,ADCY5,CACNA1G,CACNG3,Calm1 (includes others),CREB5,GNAO1,GNAZ,GNG4,GRIK3,PRKAR1B,PRKCD,PRKCG,TBP		0.00301995	-2.673	24	ADCY1,ADCY5,CACNA1G,CACNA1I,CACNB1,CACNG2,CACNG3,Calm1 (includes others),CAMK2A,CREB5,GNAO1,GNAZ,GNG4,GRIK3,GRIN1,MAP2K2,PIK3R2,PLCH2,PRKAR1B,PRKCD,PRKCG,RPS6KA1,TBP		0.00144544	-2,887	19	ADCY1,ADCY5,CACNA1G,CACNG2,CACNG3,Calm1 (includes others),CAMK2A,CREB5,GNAO1,GNAZ,GNG4,GRIK3,GRIN1,PIK3R2,PLCH2,PRKAR1B,PRKCD,PRKCG,TBP								CTNNA1	MEF2D	EPHB6	TBP		ITSN1	MYL3	PRKCG	MAP2K2	PRKCD	PRKAR1B	MAP2K2	MAPK9		GNAO1	REN	PLCH2				PARD3
Dopamine-DARPP32 Feedback in cAMP Signaling	0.00177828	-3,873	16	ADCY1,ADCY5,Calm1 (includes others),CAMKK2,CREB5,CSNK1E,GRIN1,GRIN3A,GRINA,KCNJ9,PLCH2,PPM1L,PPP2R5D,PRKAR1B,PRKCD,PRKCG		0.00933254	-3,464	12	ADCY1,ADCY5,Calm1 (includes others),CAMKK2,CREB5,GRIN3A,GRINA,PPM1L,PPP2R5D,PRKAR1B,PRKCD,PRKCG		0.0158489	-2.5	17	ADCY1,ADCY5,Calm1 (includes others),CAMKK2,CREB5,CSNK1E,GRIN1,GRIN3A,GRINA,KCNJ9,PLCH2,PPM1L,PPP1R1B,PPP2R5D,PRKAR1B,PRKCD,PRKCG		0.00389045	-3,873	15	ADCY1,ADCY5,Calm1 (includes others),CAMKK2,CREB5,CSNK1E,GRIN1,GRIN3A,GRINA,PLCH2,PPM1L,PPP2R5D,PRKAR1B,PRKCD,PRKCG								CTNND1	PIK3R2	GPAA1			KALRN	PRKAR1B	SLC39A7	PIK3R2	PRKCG		NGEF	PAK1		GRIN1	SHC2	PRKAR1B				PIK3R2
Endocannabinoid Neuronal Synapse Pathway	0.000467735	-2,324	15	ADCY1,ADCY5,CACNA1G,CACNB1,CACNG2,CACNG3,GNAO1,GRIN1,GRIN3A,GRINA,KCNJ9,MAPK10,MAPK9,PLCH2,PRKAR1B		0.0125893	-1,265	10	ADCY1,ADCY5,CACNA1G,CACNG3,GNAO1,GRIN3A,GRINA,MAPK10,MAPK9,PRKAR1B		0.00416869	-2	16	ADCY1,ADCY5,CACNA1G,CACNA1I,CACNB1,CACNG2,CACNG3,GNAO1,GRIN1,GRIN3A,GRINA,KCNJ9,MAPK10,MAPK9,PLCH2,PRKAR1B		0.00346737	-1,941	13	ADCY1,ADCY5,CACNA1G,CACNG2,CACNG3,GNAO1,GRIN1,GRIN3A,GRINA,MAPK10,MAPK9,PLCH2,PRKAR1B								E2F7	PLCH2	GRIN1			MAP2K2	RCAN2		PLCH2			PAK1	PAK4		GRIN3A		PRKCD				PIP4K2B
Ephrin Receptor Signaling	0.00030903	-3,873	19	ABL1,ARHGEF15,CREB5,EPHA5,EPHA8,EPHB3,EPHB6,GNAO1,GNAZ,GNG4,GRIN1,GRIN3A,GRINA,ITSN1,KALRN,MAP2K2,NGEF,PAK1,PAK4		0.00346737	-3,317	14	ABL1,ARHGEF15,CREB5,EPHA5,EPHA8,EPHB3,GNAO1,GNAZ,GNG4,GRIN3A,GRINA,ITSN1,KALRN,PAK4		0.0109648	-1.291	19	ABL1,ARHGEF15,CREB5,EPHA5,EPHA8,EPHB3,EPHB6,GNAO1,GNAZ,GNG4,GRIN1,GRIN3A,GRINA,ITSN1,KALRN,MAP2K2,NGEF,PAK1,PAK4		0.000707946	-3,742	18	ABL1,ARHGEF15,CREB5,EPHA5,EPHA8,EPHB3,EPHB6,GNAO1,GNAZ,GNG4,GRIN1,GRIN3A,GRINA,ITSN1,KALRN,NGEF,PAK1,PAK4								FOXO1	PRKAR1B	GRIN3A			MMP24	SLC8A2		PRKAR1B			PAK4	PRKAR1B		GRINA		PRKCG				RELA
GNRH Signaling	0.000144544	-3,207	19	ADCY1,ADCY5,CACNA1G,CACNB1,CACNG2,CACNG3,Calm1 (includes others),CAMK2A,CREB5,MAP2K2,MAP3K1,MAPK10,MAPK9,PAK1,PAK4,PRKAR1B,PRKCD,PRKCG,RELA		0.0131826	-3,000	12	ADCY1,ADCY5,CACNA1G,CACNG3,Calm1 (includes others),CREB5,MAPK10,MAPK9,PAK4,PRKAR1B,PRKCD,PRKCG		0.00047863	-2	22	ADCY1,ADCY5,CACNA1G,CACNA1I,CACNB1,CACNG2,CACNG3,Calm1 (includes others),CAMK2A,CREB5,LHB,MAP2K2,MAP3K1,MAP3K11,MAPK10,MAPK9,PAK1,PAK4,PRKAR1B,PRKCD,PRKCG,RELA		0.000346737	-3,207	18	ADCY1,ADCY5,CACNA1G,CACNG2,CACNG3,Calm1 (includes others),CAMK2A,CREB5,MAP3K1,MAP3K11,MAPK10,MAPK9,PAK1,PAK4,PRKAR1B,PRKCD,PRKCG,RELA								FZD3	PRKCD	GRINA			MYL3			PRKCD				PRKCD		GRK2		TNK2				SEPTIN3
GPCR-Mediated Nutrient Sensing in Enteroendocrine Cells	0.00912011	-3,317	11	ADCY1,ADCY5,CACNA1G,CACNB1,CACNG2,CACNG3,GNG4,PLCH2,PRKAR1B,PRKCD,PRKCG		0.0047863	-2,530	10	ADCY1,ADCY5,CACNA1G,CACNG3,FFAR3,GNG4,PRKAR1B,PRKCD,PRKCG,TAS1R3		0.00645654	-2.673	14	ADCY1,ADCY5,CACNA1G,CACNA1I,CACNB1,CACNG2,CACNG3,FFAR3,GNG4,PLCH2,PRKAR1B,PRKCD,PRKCG,TAS1R3		0.00295121	-2,887	12	ADCY1,ADCY5,CACNA1G,CACNG2,CACNG3,FFAR3,GNG4,PLCH2,PRKAR1B,PRKCD,PRKCG,TAS1R3								GNAO1	PRKCG	HSPA8			NGEF			PRKCG				PRKCG		KCNJ9						SEPTIN8
Opioid Signaling Pathway	0.000363078	-3,130	23	ADCY1,ADCY5,ARRB1,BRAF,CACNA1G,CACNB1,CACNG2,CACNG3,Calm1 (includes others),CAMK2A,CREB5,EGR4,GNAO1,GRIN1,GRIN3A,GRINA,GRK2,KCNJ9,MAP2K2,PRKAR1B,PRKCD,PRKCG,SLC12A5		0.0371535	-2,309	14	ADCY1,ADCY5,ARRB1,CACNA1G,CACNG3,Calm1 (includes others),CREB5,GNAO1,GRIN3A,GRINA,PRKAR1B,PRKCD,PRKCG,SLC12A5		0.00512861	-2.132	25	ADCY1,ADCY5,ARRB1,BRAF,CACNA1G,CACNA1I,CACNB1,CACNG2,CACNG3,Calm1 (includes others),CAMK2A,CREB5,EGR4,GNAO1,GRIN1,GRIN3A,GRINA,GRK2,KCNJ9,MAP2K2,PRKAR1B,PRKCD,PRKCG,RPS6KA1,SLC12A5		0.00371535	-2,668	20	ADCY1,ADCY5,ARRB1,BRAF,CACNA1G,CACNG2,CACNG3,Calm1 (includes others),CAMK2A,CREB5,EGR4,GNAO1,GRIN1,GRIN3A,GRINA,GRK2,PRKAR1B,PRKCD,PRKCG,SLC12A5								GNAZ	RCAN2	ITSN1			NTRK2			RPS6KA1				RELA		MAP2K2						SEPTIN9
Renin-Angiotensin Signaling	0.00057544	-3,464	14	ADCY1,ADCY5,MAP2K2,MAP3K1,MAPK10,MAPK9,PAK1,PAK4,PIK3R2,PRKAR1B,PRKCD,PRKCG,RELA,SHC2		0.00229087	-3,000	11	ADCY1,ADCY5,AGT,MAPK10,MAPK9,NOX1,PAK4,PRKAR1B,PRKCD,PRKCG,REN		0.00060256	-1.807	17	ADCY1,ADCY5,AGT,MAP2K2,MAP3K1,MAPK10,MAPK9,NOX1,PAK1,PAK4,PIK3R2,PRKAR1B,PRKCD,PRKCG,RELA,REN,SHC2		0.000501187	-3,464	14	ADCY1,ADCY5,AGT,MAP3K1,MAPK10,MAPK9,NOX1,PAK1,PAK4,PIK3R2,PRKAR1B,PRKCD,PRKCG,RELA								HHAT	SLC8A2	KALRN			PAK1			TBP						PRKAR1B						SLC9A1
Sperm Motility	0.0025704	-2,646	19	AATK,ABL1,CACNA1G,Calm1 (includes others),EPHA5,EPHA8,EPHB3,KIT,LMTK3,NTRK2,PDE4C,PDGFRA,PDGFRB,PLA2G6,PLCH2,PRKAR1B,PRKCD,PRKCG,TNK2		0.00676083	-2,236	15	AATK,ABL1,CACNA1G,Calm1 (includes others),EPHA5,EPHA8,EPHB3,LMTK3,NTRK2,PDE4C,PDGFRA,PRKAR1B,PRKCD,PRKCG,TNK2		0.0316228	-1.414	20	AATK,ABL1,CACNA1G,Calm1 (includes others),EPHA5,EPHA8,EPHB3,KIT,LMTK3,MAP3K11,NTRK2,PDE4C,PDGFRA,PDGFRB,PLA2G6,PLCH2,PRKAR1B,PRKCD,PRKCG,TNK2		0.000891251	-2,828	20	AATK,ABL1,CACNA1G,Calm1 (includes others),EPHA5,EPHA8,EPHB3,KIT,LMTK3,MAP3K11,NTRK2,PDE4C,PDGFRA,PDGFRB,PLA2G6,PLCH2,PRKAR1B,PRKCD,PRKCG,TNK2								HIPK2	TGFB2	MAP1B			PAK4									PRKCD						VIM
White Adipose Tissue Browning Pathway	0.0102329	-3,464	12	ADCY1,ADCY5,CACNA1G,CACNB1,CACNG2,CACNG3,CAMKK2,CREB5,PPARA,PRKAR1B,THRA,VGF		0.0125893	-3,162	10	ADCY1,ADCY5,CACNA1G,CACNG3,CAMKK2,CREB5,PPARA,PRKAR1B,THRA,VGF		0.0436516	-2.496	13	ADCY1,ADCY5,CACNA1G,CACNA1I,CACNB1,CACNG2,CACNG3,CAMKK2,CREB5,PPARA,PRKAR1B,THRA,VGF		0.0223872	-3,317	11	ADCY1,ADCY5,CACNA1G,CACNG2,CACNG3,CAMKK2,CREB5,PPARA,PRKAR1B,THRA,VGF								MAP2K2	TGFBR2	MAPT			PIK3R2									PRKCG						MAP2K2
Tec Kinase Signaling	0.0204174	-3,162	13	ACTG1,GNAO1,GNAZ,GNG4,MAPK10,MAPK9,PAK1,PAK4,PIK3R2,PRKCD,PRKCG,RELA,TNFRSF21		0.0194984	-2,646	11	ACTG1,GNAO1,GNAZ,GNG4,MAPK10,MAPK9,PAK4,PRKCD,PRKCG,TNFRSF21,TNFSF12							0.018197	-3,162	13	ACTG1,GNAO1,GNAZ,GNG4,MAPK10,MAPK9,PAK1,PAK4,PIK3R2,PRKCD,PRKCG,RELA,TNFRSF21								MAPK10		NECTIN1			PLCH2									RPS6KA1						SEPTIN10
α-Adrenergic Signaling	0.0025704	-2,449	13	ADCY1,ADCY5,Calm1 (includes others),GNG4,GYS1,MAP2K2,PRKAR1B,PRKCD,PRKCG,PYGB,SLC8A2		0.00138038	-2,449	10	ADCY1,ADCY5,Calm1 (includes others),GNG4,PRKAR1B,PRKCD,PRKCG,PYGB,PYGM,SLC8A2							0.00691831	-2,236	10	ADCY1,ADCY5,Calm1 (includes others),GNG4,GYS1,PRKAR1B,PRKCD,PRKCG,PYGB,SLC8A2								MAPK9		NTRK2			PLXNB1									SLC12A5
Signaling by Rho Family GTPases	0.000776247	-4,243	22	ACTG1,ARHGEF12,ARHGEF15,ARHGEF18,CDH13,GNAO1,GNAZ,GNG4,MAP2K2,MAPK10,MAPK9,PAK1,PAK4,PARD3,PIK3R2,PIP4K2B,RELA,SEPTIN3,SEPTIN8,SEPTIN9,SLC9A1,VIM							0.00109648	-1.877	27	ACTG1,ARHGEF12,ARHGEF15,ARHGEF18,ARHGEF19,CDH13,GNAO1,GNAZ,GNG4,MAP2K2,MAP3K11,MAPK10,MAPK9,MYL3,NOX1,PAK1,PAK4,PARD3,PIK3R2,PIP4K2B,RELA,SEPTIN10,SEPTIN3,SEPTIN8,SEPTIN9,SLC9A1,VIM		9.77237e-05	-4,472	24	ACTG1,ARHGEF12,ARHGEF15,ARHGEF18,ARHGEF19,CDH13,GNAO1,GNAZ,GNG4,MAP3K11,MAPK10,MAPK9,NOX1,PAK1,PAK4,PARD3,PIK3R2,PIP4K2B,RELA,SEPTIN3,SEPTIN8,SEPTIN9,SLC9A1,VIM		0.040738	-3,162	11	ARHGEF12,ARHGEF15,ARHGEF18,ARHGEF19,GNAO1,MAPK10,MAPK9,NOX1,PAK4,SEPTIN10,SEPTIN3			NF1		PAFAH1B1			PRKAR1B
Amyotrophic Lateral Sclerosis Signaling	0.00301995	-2,530	11	ALS2,BCL2L1,CAPN5,CASP9,GRIK3,GRIN1,GRIN3A,GRINA,NEFH,PAK1,PIK3R2							0.0120226	-2.111	12	ALS2,BCL2L1,CAPN5,CASP1,CASP9,GRIK3,GRIN1,GRIN3A,GRINA,NEFH,PAK1,PIK3R2		0.00812831	-2,333	10	ALS2,CAPN5,CASP9,GRIK3,GRIN1,GRIN3A,GRINA,NEFH,PAK1,PIK3R2								PAK1		PAK1			PRKCD
CDK5 Signaling	0.00645654	-2,111	11	ABL1,ADCY1,ADCY5,MAP2K2,MAPK10,MAPK9,MAPT,NTRK2,PPM1L,PPP2R5D,PRKAR1B							0.0245471	-2.309	12	ABL1,ADCY1,ADCY5,MAP2K2,MAPK10,MAPK9,MAPT,NTRK2,PPM1L,PPP1R1B,PPP2R5D,PRKAR1B		0.0158489	-1,897	10	ABL1,ADCY1,ADCY5,MAPK10,MAPK9,MAPT,NTRK2,PPM1L,PPP2R5D,PRKAR1B								PAK4		PIK3R2			PRKCG
Colorectal Cancer Metastasis Signaling	0.00630957	-3,500	20	ADCY1,ADCY5,ARRB1,BCL2L1,BRAF,CASP9,GNG4,GRK2,MAP2K2,MAPK10,MAPK9,MMP24,PIK3R2,PRKAR1B,RALGDS,RELA,TGFB2,TGFBR2,WNT7A,WNT7B							0.0436516	-3.3	22	ADCY1,ADCY5,ARRB1,BCL2L1,BRAF,CASP9,CCND1,FZD3,GNG4,GRK2,MAP2K2,MAPK10,MAPK9,MMP24,PIK3R2,PRKAR1B,RALGDS,RELA,TGFB2,TGFBR2,WNT7A,WNT7B		0.00537032	-3,500	20	ADCY1,ADCY5,ARRB1,BRAF,CASP9,CCND1,FZD3,GNG4,GRK2,MAPK10,MAPK9,MMP24,PIK3R2,PRKAR1B,RALGDS,RELA,TGFB2,TGFBR2,WNT7A,WNT7B								PIK3R2		PRKAR1B			SEMA4C
Endocannabinoid Cancer Inhibition Pathway	0.0199526	0,577	12	ADCY1,ADCY5,CAMKK2,CASP9,CCND3,CREB5,GNAO1,MAP2K2,PIK3R2,PRKAR1B,SMPD3,VIM							0.020893	0.258	15	ADCY1,ADCY5,CAMKK2,CASP1,CASP9,CCND1,CCND3,CREB5,GNAO1,MAP2K2,MTOR,PIK3R2,PRKAR1B,SMPD3,VIM		0.0074131	1,387	13	ADCY1,ADCY5,CAMKK2,CASP9,CCND1,CCND3,CREB5,GNAO1,MTOR,PIK3R2,PRKAR1B,SMPD3,VIM								PRKAR1B		PRKCD			SEMA4G
Endocannabinoid Developing Neuron Pathway	0.0288403	-1,667	10	ADCY1,ADCY5,BRAF,CREB5,GNAO1,MAP2K2,MAPK10,MAPK9,PIK3R2,PRKAR1B							0.042658	-0.905	12	ADCY1,ADCY5,BRAF,CCND1,CREB5,GNAO1,MAP2K2,MAPK10,MAPK9,MTOR,PIK3R2,PRKAR1B		0.0107152	-1,897	11	ADCY1,ADCY5,BRAF,CCND1,CREB5,GNAO1,MAPK10,MAPK9,MTOR,PIK3R2,PRKAR1B								PRKCD		SHC2			SEMA6C
G Beta Gamma Signaling	0.00245471	-3,051	13	ADCY1,CACNA1G,CACNB1,CACNG2,CACNG3,GNAO1,GNAZ,GNG4,KCNJ9,PAK1,PRKAR1B,PRKCD,PRKCG							0.0138038	-2.673	14	ADCY1,CACNA1G,CACNA1I,CACNB1,CACNG2,CACNG3,GNAO1,GNAZ,GNG4,KCNJ9,PAK1,PRKAR1B,PRKCD,PRKCG		0.0151356	-2,714	11	ADCY1,CACNA1G,CACNG2,CACNG3,GNAO1,GNAZ,GNG4,PAK1,PRKAR1B,PRKCD,PRKCG								PRKCG		STXBP1			SEMA6D
Huntington's Disease Signaling	0.00112202	-0,632	21	BCL2L1,CAPN5,CASP9,CPLX2,CREB5,DCTN1,DNM1,GNG4,GPAA1,HDAC7,HIP1,HSPA8,MAPK9,NEUROD1,PACSIN1,PIK3R2,PRKCD,PRKCG,RCOR1,TGM2,VAMP2							0.00562341	-0.577	24	BCL2L1,CAPN5,CASP1,CASP9,CPLX2,CREB5,DCTN1,DNM1,GNG4,GPAA1,HDAC7,HIP1,HSPA8,MAPK9,MTOR,NEUROD1,PACSIN1,PIK3R2,PRKCD,PRKCG,RCOR1,TBP,TGM2,VAMP2		0.00213796	-0,632	20	CAPN5,CASP9,CPLX2,CREB5,DCTN1,GNG4,GPAA1,HDAC7,HIP1,MAPK9,MTOR,NEUROD1,PACSIN1,PIK3R2,PRKCD,PRKCG,RCOR1,TBP,TGM2,VAMP2								PSEN1		SYN1			SRGAP1
IL-1 Signaling	0.0018197	-2,449	11	ADCY1,ADCY5,GNAO1,GNAZ,GNG4,IRAK1,MAP3K1,MAPK10,MAPK9,PRKAR1B,RELA							0.018197	-2.449	11	ADCY1,ADCY5,GNAO1,GNAZ,GNG4,IRAK1,MAP3K1,MAPK10,MAPK9,PRKAR1B,RELA		0.00512861	-2,236	10	ADCY1,ADCY5,GNAO1,GNAZ,GNG4,MAP3K1,MAPK10,MAPK9,PRKAR1B,RELA								RALGDS		SYN2			SRGAP2
IL-15 Production	0.0047863	-3,464	12	AATK,ABL1,EPHA5,EPHA8,EPHB3,KIT,LMTK3,NTRK2,PDGFRA,PDGFRB,RELA,TNK2							0.0218776	-2.496	13	AATK,ABL1,EPHA5,EPHA8,EPHB3,KIT,LMTK3,MAP3K11,NTRK2,PDGFRA,PDGFRB,RELA,TNK2		0.00144544	-3,606	13	AATK,ABL1,EPHA5,EPHA8,EPHB3,KIT,LMTK3,MAP3K11,NTRK2,PDGFRA,PDGFRB,RELA,TNK2								RELA		TLN1			UNC5A
Netrin Signaling	0.0001	-3,317	11	ABLIM1,ABLIM2,ABLIM3,CACNA1G,CACNB1,CACNG2,CACNG3,PRKAR1B,UNC5A,UNC5B,UNC5C							0.000398107	-2.887	12	ABLIM1,ABLIM2,ABLIM3,CACNA1G,CACNA1I,CACNB1,CACNG2,CACNG3,PRKAR1B,UNC5A,UNC5B,UNC5C		0.000398107	-3,162	10	ABLIM1,ABLIM2,ABLIM3,CACNA1G,CACNG2,CACNG3,PRKAR1B,UNC5A,UNC5B,UNC5C								TGFB2		VAMP2			UNC5B
Neuroinflammation Signaling Pathway	0.00524807	-3,900	22	CREB5,CX3CL1,GABRB1,GRIN1,GRIN3A,GRINA,HLA-A,IRAK1,KCNJ9,MAPK10,MAPK9,MAPT,PIK3R2,PLA2G6,PRKCG,PSEN1,RELA,SLC6A1,SLC6A11,TGFB2,TGFBR2,TRAF3							0.0275423	-2.558	25	CASP1,CD80,CREB5,CX3CL1,GABRB1,GRIN1,GRIN3A,GRINA,HLA-A,IRAK1,KCNJ9,MAPK10,MAPK9,MAPT,NOX1,PIK3R2,PLA2G6,PRKCG,PSEN1,RELA,SLC6A1,SLC6A11,TGFB2,TGFBR2,TRAF3		0.0169824	-3,638	20	CREB5,CX3CL1,GABRB1,GRIN1,GRIN3A,GRINA,MAPK10,MAPK9,MAPT,NOX1,PIK3R2,PLA2G6,PRKCG,PSEN1,RELA,SLC6A1,SLC6A11,TGFB2,TGFBR2,TRAF3								TGFBR2		MTOR			UNC5C
Pancreatic Adenocarcinoma Signaling	0.00758578	-2,121	11	ABL1,BCL2L1,CASP9,MAP2K2,MAPK10,MAPK9,PIK3R2,RALGDS,RELA,TGFB2,TGFBR2							0.0125893	-2.333	13	ABL1,BCL2L1,CASP9,CCND1,E2F7,MAP2K2,MAPK10,MAPK9,PIK3R2,RALGDS,RELA,TGFB2,TGFBR2		0.0177828	-1,890	10	ABL1,CASP9,CCND1,MAPK10,MAPK9,PIK3R2,RALGDS,RELA,TGFB2,TGFBR2								WNT7A		SYT9			WNT7A
Protein Kinase A Signaling	0.00831764	-1,000	29	ADCY1,ADCY5,BRAF,Calm1 (includes others),CAMK2A,CREB5,DUSP8,GNG4,GYS1,MAP2K2,MAP3K1,MTMR3,PDE10A,PDE4C,PLCH2,PRKAR1B,PRKCD,PRKCG,PTPN1,PTPN23,PTPN9,Ptprd,PTPRN,PYGB,RELA,TGFB2,TGFBR2							0.030903	-0.186	32	ADCY1,ADCY5,BRAF,Calm1 (includes others),CAMK2A,CREB5,DUSP8,GNG4,GYS1,H1-6,HHAT,MAP2K2,MAP3K1,MTMR3,MYL3,PDE10A,PDE4C,PLCH2,PPP1R1B,PRKAR1B,PRKCD,PRKCG,PTPN1,PTPN23,PTPN9,Ptprd,PTPRN,PYGB,PYGM,RELA,TGFB2,TGFBR2		0.00691831	-1,000	27	ADCY1,ADCY5,BRAF,Calm1 (includes others),CAMK2A,CREB5,DUSP8,GNG4,GYS1,H1-6,MAP3K1,MTMR3,PDE10A,PDE4C,PLCH2,PRKAR1B,PRKCD,PRKCG,PTPN1,PTPN23,PTPN9,Ptprd,PTPRN,PYGB,RELA,TGFB2,TGFBR2								WNT7B					WNT7B
PTEN Signaling	0.00912011	2,714	12	BCL2L1,CASP9,FOXO1,FOXO6,MAP2K2,MAST2,NTRK2,PDGFRA,PDGFRB,PIK3R2,RELA,TGFBR2							0.00851138	2.673	15	BCL2L1,CASP9,CCND1,FOXO1,FOXO6,INPP5B,MAP2K2,MAST2,NTRK2,PDGFRA,PDGFRB,PIK3R2,RELA,TGFBR2,TNFRSF11A		0.00812831	2,714	12	CASP9,CCND1,FOXO1,FOXO6,MAST2,NTRK2,PDGFRA,PDGFRB,PIK3R2,RELA,TGFBR2,TNFRSF11A
Reelin Signaling in Neurons	0.000131826	-4,000	16	ARHGEF12,ARHGEF15,CAMK2A,DCX,GRIN1,GRIN3A,GRINA,MAP1B,MAP2K2,MAPK10,MAPK8IP3,MAPK9,MAPT,PAFAH1B1,PDK2,PIK3R2							0.000204174	-2.982	19	ARHGEF12,ARHGEF15,CAMK2A,DCX,GRIN1,GRIN3A,GRINA,ITGB2,MAP1B,MAP2K2,MAP3K11,MAPK10,MAPK8IP3,MAPK9,MAPT,MTOR,PAFAH1B1,PDK2,PIK3R2		3.16228e-05	-3,638	17	ARHGEF12,ARHGEF15,CAMK2A,DCX,GRIN1,GRIN3A,GRINA,MAP1B,MAP3K11,MAPK10,MAPK8IP3,MAPK9,MAPT,MTOR,PAFAH1B1,PDK2,PIK3R2								41	25	42	16	14	41	19	17	23	17	16	19	22	14	27	17	20	13	14	12	26	12	12
Synaptic Long Term Potentiation	0.0102329	-3,464	14	ADCY1,Calm1 (includes others),CAMK2A,CREB5,GRIN1,GRIN3A,GRINA,MAP2K2,PLCH2,PRKAR1B,PRKCD,PRKCG							0.0436516	-2.496	15	ADCY1,Calm1 (includes others),CAMK2A,CREB5,GRIN1,GRIN3A,GRINA,MAP2K2,PLCH2,PRKAR1B,PRKCD,PRKCG,RPS6KA1		0.0223872	-3,317	11	ADCY1,Calm1 (includes others),CAMK2A,CREB5,GRIN1,GRIN3A,GRINA,PLCH2,PRKAR1B,PRKCD,PRKCG							Specific	7	0	5	0	1	8	0	0	0	0	0	0	1	2	0	1	0	3	2	0	4	2	0
Tight Junction Signaling	0.00537032		15	ACTG1,CPSF1,CTNNA1,GPAA1,NECTIN1,PPM1L,PPP2R5D,PRKAR1B,RELA,SMURF1,SPTAN1,SYMPK,TGFB2,TGFBR2,VAMP2							0.0190546		17	ACTG1,CLDN7,CPSF1,CTNNA1,GPAA1,MYL3,NECTIN1,PPM1L,PPP2R5D,PRKAR1B,RELA,SMURF1,SPTAN1,SYMPK,TGFB2,TGFBR2,VAMP2		0.0109648		14	ACTG1,CPSF1,CTNNA1,GPAA1,NECTIN1,PPM1L,PPP2R5D,PRKAR1B,RELA,SMURF1,SPTAN1,TGFB2,TGFBR2,VAMP2							% specific	0.170732	0	0.119048	0	0.0714286	0.195122	0	0	0	0	0	0	0.0454545	0.142857	0	0.0588235	0	0.230769	0.142857	0	0.153846	0.166667	0
Type II Diabetes Mellitus Signaling	0.00891251	-2,646	13	ACSBG1,CACNA1G,CACNB1,CACNG2,CACNG3,MAP3K1,MAPK10,MAPK9,PIK3R2,PRKCD,PRKCG,RELA,SMPD3							0.0107152	-2.121	16	ACSBG1,CACNA1G,CACNA1I,CACNB1,CACNG2,CACNG3,MAFA,MAP3K1,MAPK10,MAPK9,MTOR,PIK3R2,PRKCD,PRKCG,RELA,SMPD3		0.0186209	-2,828	12	CACNA1G,CACNG2,CACNG3,MAP3K1,MAPK10,MAPK9,MTOR,PIK3R2,PRKCD,PRKCG,RELA,SMPD3
Aldosterone Signaling in Epithelial Cells	0.0177828	-3,000	13	AHCY,ASIC1,DNAJC11,DNAJC16,DNAJC19,HSPA8,MAP2K2,PIK3R2,PIP4K2B,PLCH2,PRKCD,PRKCG,SLC9A1							0.0229087	-1.897	16	AHCY,ASIC1,DNAJC11,DNAJC16,DNAJC19,HSPA8,HSPB9,ICMT,MAP2K2,PIK3R2,PIP4K2B,PLCH2,PRKCD,PRKCG,Sacs,SLC9A1
CCR5 Signaling in Macrophages	0.00616595	-2,236	10	CACNA1G,CACNB1,CACNG2,CACNG3,Calm1 (includes others),GNG4,MAPK10,MAPK9,PRKCD,PRKCG							0.00794328	-1.342	12	CACNA1G,CACNA1I,CACNB1,CACNG2,CACNG3,Calm1 (includes others),CD3E,GNG4,MAPK10,MAPK9,PRKCD,PRKCG
GABA Receptor Signaling	0.00660693		10	ADCY1,ADCY5,CACNA1G,CACNB1,CACNG2,CACNG3,DNM1,GABRB1,SLC6A1,SLC6A11							0.0213796		11	ADCY1,ADCY5,CACNA1G,CACNA1I,CACNB1,CACNG2,CACNG3,DNM1,GABRB1,SLC6A1,SLC6A11
Regulation of IL-2 Expression in Activated and Anergic T Lymphocytes	0.0398107		10	Calm1 (includes others),MAP2K2,MAP3K1,MAPK10,MAPK9,RELA,TGFB2,TGFBR2							0.0398107		10	Calm1 (includes others),CD3E,CD80,MAP2K2,MAP3K1,MAPK10,MAPK9,RELA,TGFB2,TGFBR2
Cellular Effects of Sildenafil (Viagra)	0.0467735		10	ACTG1,ADCY1,ADCY5,CACNG2,CACNG3,Calm1 (includes others),PDE4C,PLCH2,PRKAR1B,SLC4A10												0.0436516		12	ACTG1,ADCY1,ADCY5,CACNG2,CACNG3,Calm1 (includes others),PDE4C,PLCH2,PRKAR1B,SLC4A10
ERK/MAPK Signaling	0.0169824	-2,840	15	BRAF,CREB5,MAP2K2,MKNK2,PAK1,PAK4,PIK3R2,PLA2G6,PPM1L,PPP2R5D,PRKAR1B,PRKCD,PRKCG,TLN1,TLN2												0.030903	-2,673	14	BRAF,CREB5,MKNK2,PAK1,PAK4,PIK3R2,PLA2G6,PPM1L,PPP2R5D,PRKAR1B,PRKCD,PRKCG,TLN1,TLN2
Estrogen Receptor Signaling	0.0154882	-3,962	23	ADCY1,ADCY5,CREB5,FOXO1,FOXO6,GNAO1,GNAZ,MAP2K2,MED12,MED14,MED24,MMP24,MT-CYB,NCOA1,PAK1,PIK3R2,PLCH2,PRKAR1B,PRKCD,PRKCG,RELA,SHC2,ZDHHC7												0.0128825	-3,962	23	ADCY1,ADCY5,AGT,CCND1,CREB5,FOXO1,FOXO6,GNAO1,GNAZ,MED12,MED14,MED24,MMP24,MT-CYB,MTOR,NCOA1,PAK1,PIK3R2,PLCH2,PRKAR1B,PRKCD,PRKCG,RELA
Germ Cell-Sertoli Cell Junction Signaling	0.0269153		13	ACTG1,CTNNA1,CTNND1,MAP2K2,MAP3K1,MAPK10,MAPK9,PAK1,PAK4,PIK3R2,TGFB2,TGFBR2,ZYX												0.0239883		13	ACTG1,CTNNA1,CTNND1,MAP3K1,MAP3K11,MAPK10,MAPK9,PAK1,PAK4,PIK3R2,TGFB2,TGFBR2,ZYX
Neuropathic Pain Signaling In Dorsal Horn Neurons	0.0120226	-3,162	10	CAMK2A,GRIN1,GRIN3A,GRINA,NTRK2,PIK3R2,PLCH2,PRKAR1B,PRKCD,PRKCG												0.0107152	-3,162	10	CAMK2A,GRIN1,GRIN3A,GRINA,NTRK2,PIK3R2,PLCH2,PRKAR1B,PRKCD,PRKCG
P2Y Purigenic Receptor Signaling Pathway	0.0223872	-3,162	11	ADCY1,ADCY5,CREB5,GNG4,MAP2K2,PIK3R2,PLCH2,PRKAR1B,PRKCD,PRKCG,RELA												0.0457088	-3,000	10	ADCY1,ADCY5,CREB5,GNG4,PIK3R2,PLCH2,PRKAR1B,PRKCD,PRKCG,RELA
Phospholipase C Signaling	0.0346737	-3,207	17	ADCY1,ADCY5,ARHGEF12,ARHGEF15,ARHGEF18,Calm1 (includes others),CREB5,GNG4,HDAC7,MAP2K2,MEF2D,PLA2G6,PRKCD,PRKCG,RALGDS,RELA,TGM2												0.030903	-3,207	17	ADCY1,ADCY5,ARHGEF12,ARHGEF15,ARHGEF18,ARHGEF19,Calm1 (includes others),CREB5,GNG4,HDAC7,MEF2D,PLA2G6,PRKCD,PRKCG,RALGDS,RELA,TGM2
Relaxin Signaling	0.0281838	-2,449	12	ADCY1,ADCY5,BRAF,GNAO1,GNAZ,GNG4,PDE10A,PDE4C,PIK3R2,PRKAR1B,RELA,SLC39A7												0.0251189	-2,449	12	ADCY1,ADCY5,BRAF,GNAO1,GNAZ,GNG4,PDE10A,PDE4C,PIK3R2,PRKAR1B,RELA,SLC39A7
RhoGDI Signaling	0.042658	2,530	13	ACTG1,ARHGDIA,ARHGEF12,ARHGEF15,ARHGEF18,CDH13,GNAO1,GNAZ,GNG4,PAK1,PAK4,PIP4K2B,WASF2												0.0186209	2,714	14	ACTG1,ARHGDIA,ARHGEF12,ARHGEF15,ARHGEF18,ARHGEF19,CDH13,GNAO1,GNAZ,GNG4,PAK1,PAK4,PIP4K2B,WASF2
AMPK Signaling											0.0301995	0.832	20	ACACA,CAMKK2,CCND1,CHRNA9,CPT1A,CREB5,EEF2,ELAVL1,FOXO1,FOXO6,GYS1,MTOR,PIK3R2,PPM1F,PPM1K,PPM1L,PPP2R5D,PRKAR1B,SMARCA4,TBC1D1							0.0436516	0,378	10	ACACA,CHRNA9,CPT1A,CREB5,EEF2,FOXO1,MTOR,PPM1K,PPP2R5D,TBC1D1
3-phosphoinositide Biosynthesis	0.0223872	-3,606	13	CDIPT,DUSP8,ITPK1,PIK3R2,PIP4K2B,PLPP7,PPFIA3,PPM1K,PPP2R5D,PTPN1,PTPN23,PTPRN,TNS3
Endothelin-1 Signaling	0.0141254	-2,840	15	ADCY1,ADCY5,BRAF,CASP9,EDNRB,GNAO1,GNAZ,MAPK10,MAPK9,PIK3R2,PLA2G6,PLCH2,PRKCD,PRKCG,SHC2
Synaptic Long Term Depression	0.0323594	-2,496	14	CACNA1G,CACNB1,CACNG2,CACNG3,GNAO1,GNAZ,MAP2K2,PLA2G6,PLCH2,PPM1L,PPP2R5D,PRKCD,PRKCG,SLC39A7
14-3-3-mediated Signaling	0.0489779	-2,333	10	FOXO1,MAP2K2,MAPK10,MAPK9,MAPT,PIK3R2,PLCH2,PRKCD,PRKCG,VIM
nNOS Signaling in Neurons	0.000125893	-2,236	11	Calm1 (includes others),CAMK2A,CAPN5,DLG2,GRIN1,GRIN3A,GRINA,PRKCD,PRKCG
Melatonin Signaling	0.00316228	-2,121	11	BRAF,Calm1 (includes others),CAMK2A,GNAO1,MAP2K2,PLCH2,PRKAR1B,PRKCD,PRKCG
CXCR4 Signaling	0.0269153	-1,897	13	ADCY1,ADCY5,GNAO1,GNAZ,GNG4,MAP2K2,MAPK10,MAPK9,PAK1,PAK4,PIK3R2,PRKCD,PRKCG
FAK Signaling	0.00831764		10	ACTG1,ASAP1,CAPN5,MAP2K2,PAK1,PAK4,PIK3R2,TLN1,TLN2,TNS1
NGF Signaling											0.0380189	-2.309	12	CREB5,MAP2K2,MAP3K1,MAP3K11,MAPK10,MAPK9,PIK3R2,PRKCD,RELA,RPS6KA1,SMPD3,TRIO
Glioma Signaling											0.0323594	-1.667	14	ABL1,Calm1 (includes others),CAMK2A,CCND1,E2F7,MAP2K2,MTOR,PDGFRA,PDGFRB,PIK3R2,PRKCD,PRKCG
Type I Diabetes Mellitus Signaling											0.0446684	-1.633	11	CASP9,CD3E,CD80,CPE,HLA-A,ICA1,IRAK1,MAPK10,MAPK9,PTPRN,RELA
ErbB Signaling											0.047863	-1.265	10	FOXO1,MAP2K2,MAPK10,MAPK9,MTOR,PAK1,PAK4,PIK3R2,PRKCD,PRKCG
Î±-Adrenergic Signaling											0.0102329	-1.134	12	ADCY1,ADCY5,Calm1 (includes others),GNG4,GYS1,MAP2K2,PRKAR1B,PRKCD,PRKCG,PYGB,PYGM,SLC8A2
Cardiac Hypertrophy Signaling																0.0239883	-3,742	17	ADCY1,ADCY5,Calm1 (includes others),GNAO1,GNAZ,GNG4,MAP3K1,MAP3K11,MAPK10,MAPK9,MEF2D,MTOR,PIK3R2,PLCH2,PRKAR1B,TGFB2,TGFBR2
Factors Promoting Cardiogenesis in Vertebrates																0.01	-3,606	13	CAMK2A,CCND1,CREB5,FZD3,MAPK10,MAPK9,PLCH2,PRKCD,PRKCG,TGFB2,TGFBR2,WNT7A,WNT7B
Hepatic Fibrosis Signaling Pathway																0.020893	-3,545	24	AGT,BRAF,Calm1 (includes others),CCND1,COL18A1,CREB5,FOXO1,FZD3,KLF9,MAPK10,MAPK9,MTOR,NOX1,PDGFRA,PDGFRB,PIK3R2,PRKAR1B,PRKCD,PRKCG,RELA,TGFB2,TGFBR2,WNT7A,WNT7B
GP6 Signaling Pathway																0.0295121	-3,162	10	Calm1 (includes others),COL18A1,COL4A1,COL4A2,LAMB2,NOX1,PIK3R2,PRKCD,PRKCG,TLN1
Rac Signaling																0.020893	-3,000	10	MAP3K1,MAP3K11,NOX1,PAK1,PAK4,PARD3,PIK3R2,PIP4K2B,RELA,SH3RF1
Glioma Signaling																0.0199526	-2,828	10	ABL1,Calm1 (includes others),CAMK2A,CCND1,MTOR,PDGFRA,PDGFRB,PIK3R2,PRKCD,PRKCG
Glioblastoma Multiforme Signaling																0.0239883	-2,309	13	CCND1,FOXO1,FZD3,MTOR,NF1,NF2,PDGFRA,PDGFRB,PIK3R2,PLCH2,PRKCD,WNT7A,WNT7B
p70S6K Signaling																0.0489779	-1,897	10	AGT,EEF2,MAPT,MTOR,PIK3R2,PLCH2,PPM1L,PPP2R5D,PRKCD,PRKCG
Wnt/β-catenin Signaling																0.0316228	-0,277	13	BCL9,CCND1,CSNK1E,FZD3,GNAO1,PPM1L,PPP2R5D,SFRP2,SOX18,TGFB2,TGFBR2,WNT7A,WNT7B
AMPK Signaling																0.00467735	0,277	18	ACACA,CAMKK2,CCND1,CPT1A,CREB5,EEF2,ELAVL1,FOXO1,FOXO6,GYS1,MTOR,PIK3R2,PPM1K,PPM1L,PPP2R5D,PRKAR1B,SMARCA4,TBC1D1
Human Embryonic Stem Cell Pluripotency																0.0288403		11	FOXO1,FZD3,NTRK2,PDGFRA,PDGFRB,PIK3R2,S1PR3,TGFB2,TGFBR2,WNT7A,WNT7B
[truncated: 54 more columns]

## Sheet: E. IPA upstream regulators
Putative Upstream Regulators in MgSO4 single injection effect in P5 mice forebrain
		pUR Mg 1h30					pUR Mg 3h					pUR Mg 6h					pUR Mg 12h					pUR Mg 24h
p < 1E-4		│FE│ > 2	│z-score │> 2	p < 1E-4				│z-score │> 2	p < 1E-4			│FE│ > 2	│z-score │> 2	p < 1E-4			│FE│ > 2	│z-score │> 2	p < 1E-4		n < 10		│z-score │> 2	p < 1E-4
Upstream Regulator	Molecule Type	Expr Log Ratio	Activation z-score	p-value of overlap	Target Molecules in Dataset	N	Expr Log Ratio	Activation z-score	p-value of overlap	Target Molecules in Dataset	N	Expr Log Ratio	Activation z-score	p-value of overlap	Target Molecules in Dataset	N	Expr Log Ratio	Activation z-score	p-value of overlap	Target Molecules in Dataset	N	Expr Log Ratio	Activation z-score	p-value of overlap	Target Molecules in Dataset	N
MKNK1	kinase		-5.196	3.44e-15	AP3D1,ATAT1,BAG3,CAMK2A,CELF4,CPLX2,CRMP1,CYRIA,DCTN1,GNAO1,KIF1B,KIF21B,LAMB2,MAP1B,MAPK8IP3,Mapre2,MAPT,NCDN,PAFAH1B1,PRKAR1B,STRN4,STXBP1,SYN2,THRA,TRIM32,VAMP2,VIM	27		-4	1.05e-07	ATP1A3,CELF4,DCTN1,GNAO1,KIF1B,KIF21B,LAMB2,MAP1B,MAPK8IP3,Mapre2,PRKAR1B,STXBP1,THRA,TRIM32,TTC3,ZCCHC18	16		-3.651	1.34e-14	AP3D1,ATAT1,ATP1A3,BAG3,CAMK2A,CELF4,CPLX2,CRMP1,CYRIA,DCTN1,GNAO1,KIF1B,KIF21B,LAMB2,MAP1B,MAPK8IP3,Mapre2,MAPT,NCDN,PAFAH1B1,PRKAR1B,STRN4,STXBP1,SYN2,THRA,TRIM32,TTC3,VAMP2,VIM,ZCCHC18	30		-4.426	2.15e-15	AP3D1,ATAT1,BAG3,CAMK2A,CELF4,CPLX2,CRMP1,CYRIA,DCTN1,GNAO1,KIF1B,KIF21B,LAMB2,MAP1B,MAPK8IP3,Mapre2,MAPT,NCDN,PAFAH1B1,PRKAR1B,STXBP1,SYN2,THRA,TRIM32,TTC3,VAMP2,VIM	27		-3.317	2.31e-05	ATP1A3,CAMK2A,CELF4,GNAO1,KIF1B,KIF21B,Mapre2,PAFAH1B1,STXBP1,TRIM32,TTC3	11
FMR1	translation regulator		3.549	3.34e-08	Ap2b1,ARC,BAG3,CAMK2A,CELF4,CORO2B,DLG2,DLGAP3,DNM1,EEF2,GRIK3,GRIN1,KALRN,LYNX1,MAP1B,PCDH10,SLC17A7,SLC38A1,SLC8A2,SMOC1,SPARCL1,SYN1,SYNGR1,VGF	24		2.488	0.000151	CELF4,DLG2,DLGAP3,FGF14,GRIK3,KALRN,LYNX1,MAP1B,MTOR,SLC38A1,SLC8A2,SMOC1,SYN1,SYNGR1,VGF	15		2.981	1.86e-07	Ap2b1,ARC,BAG3,CAMK2A,CELF4,CORO2B,DLG2,DLGAP3,DNM1,EEF2,FGF14,GRIK3,GRIN1,KALRN,LYNX1,MAP1B,MRPL41,MTOR,PCDH10,SLC17A7,SLC38A1,SLC8A2,SMOC1,SPARCL1,SYN1,SYNGR1,VGF	27		2.813	1.02e-07	Ap2b1,ARC,BAG3,CAMK2A,CELF4,CORO2B,DLG2,DLGAP3,EEF2,GRIK3,GRIN1,KALRN,LYNX1,MAP1B,MTOR,PCDH10,SLC38A1,SLC8A2,SMOC1,SPARCL1,SYN1,SYNGR1,VGF	23		2.216	0.00398	CAMK2A,CELF4,EEF2,FGF14,GRIK3,KALRN,MRPL41,MTOR,SLC38A1,SPARCL1	10
SIRT1	transcription regulator		2.84	0.00368	ACAP1,ADAR,ARNT2,CCND3,CPT1A,EPAS1,FOXO1,H2-Q8,HLA-A,KALRN,KDM5B,KIF1A,KIF5C,LGALS3,LGALS3BP,MADD,MAPT,NEDD4L,NF1,NTRK2,PDGFRA,Scd2,SP110,ZNF618	24		1.387	0.00304	ACAP1,AGT,ARNT2,CLEC10A,CPT1A,EPAS1,FBXO39,FOXO1,KALRN,KIF5C,LGALS3,LGALS3BP,MADD,NEDD4L,NF1,NTRK2,PDGFRA,PYGM,SP110,ZNF618	20		0.626	0.00106	ACAP1,ADAR,AGT,APLN,ARNT2,CCND1,CCND3,CLEC10A,CPT1A,EPAS1,FBXO39,FOXO1,H2-Q8,HLA-A,KALRN,KDM5B,KIF1A,KIF5C,LGALS3,LGALS3BP,MADD,MAPT,MVK,NEDD4L,NF1,NTRK2,PDGFRA,PYGM,Scd2,SP110,UCP2,ZNF618	32		1.807	0.00289	ADAR,AGT,APLN,ARNT2,CCND1,CCND3,CLEC10A,CPT1A,EPAS1,FOXO1,KALRN,KDM5B,KIF1A,KIF5C,LGALS3BP,MADD,MAPT,NEDD4L,NF1,NTRK2,PDGFRA,Scd2,SP110,ZNF618	24		1.604	2.09e-05	ACAP1,AGT,ARNT2,CLEC10A,CPT1A,EPAS1,FBXO39,FOXO1,HLA-A,KALRN,KIF1A,KIF5C,LGALS3,LGALS3BP,MADD,NEDD4L,NF1,PDGFRA,PYGM,Scd2,SP110	21
MECP2	transcription regulator	-3.305	-1.261	0.000333	CAMK2A,INA,IRAK1,KCNF1,NEFH,Nefm,PCDH10,SLC12A5,SLC17A7,SYN1	10						-0.631	-1.261	0.000939	CAMK2A,CAPG,INA,IRAK1,KCNF1,NEFH,Nefm,PCDH10,SLC12A5,SLC17A7,SYN1	11	-2.11		0.00485	CAMK2A,INA,KCNF1,NEFH,Nefm,PCDH10,SLC12A5,SYN1	8
BDNF	growth factor			0.00176	ARC,CHGA,EEF2,GRIN1,KIF1A,PTPN9,SBK1,SFRP2,SYN2,TIPARP,TRAF3,ZFPM1	12													0.00149	ARC,CHGA,EEF2,GRIN1,KIF1A,PTPN9,SBK1,SFRP2,SYN2,TIPARP,TRAF3,ZFPM1	12
CREM	transcription regulator		-1.794	0.00718	ARC,EGR4,GPD2,INA,IRAK1,KLF5,MKNK2,PDP2,PDXK,TIPARP	10							-0.882	0.00835	ARC,EGR4,GPD2,INA,IRAK1,KLF5,MKNK2,MVK,PDP2,PDXK,REN,TIPARP	12
DMD	other								0.00291	ATP1B2,BGN,CDH13,EPB41L4B,FZD3,GALNT17,KCNK3,KCNMA1,KPNA6,MYT1L,PACSIN1,PSTPIP2,PYGM,SERPINA1,SGSH,SYNM	16													0.00109	ATP1B2,BGN,EPB41L4B,FZD3,GALNT17,KCNMA1,KPNA6,PACSIN1,PSTPIP2,PYGM,SERPINA1,SGSH,SYNM,TRIM44	14
Brd4	kinase												-0.508	0.00527	COL4A1,COL4A2,EDNRB,H2-Q8,KIT,LGALS3,LOXL2,MKNK2,SPON2,WFDC2	10
RRP1B	transcription regulator													0.00698	CCND1,CCND3,FOXO1,ITGB2,MCM2,NCOA1,PLK1,PRKCD,RPL14,RPL19,RPL6,RPS10,TOP2A	13
CASR	G-protein coupled receptor												-3.207	0.00928	ABL1,BCL2L1,CASP9,CCND1,CCND3,COL4A1,COL4A2,IGFBP5,RELA,SERPINA1,TGFB2,TPX2,UCP2,ZYX	14
LEF1	transcription regulator																	-3	0.0068	AHCYL2,ARHGEF12,ARRDC4,ATP6V0A1,CCND1,CPE,GNAO1,PPM1L,SCAMP1,SH3RF1	10
	repressions
	Genes downstream uPR
	Spécific targets of uPR														uPR	Gene name
uPR :	MKNK1	FMR1	SIRT1	MECP2	BDNF	CREM		DMD	Brd4	RRP1B	CASR		LEF1		MKNK1	MAP kinase-interacting serine/threonine-protein kinase 1
	AP3D1	Ap2b1	ACAP1	CAMK2A	ARC	ARC		ATP1B2	COL4A1	CCND1	ABL1		AHCYL2		FMR1	Synaptic functional regulator FMR1
	ATAT1	ARC	ADAR	CAPG	CHGA	EGR4		BGN	COL4A2	CCND3	BCL2L1		ARHGEF12		SIRT1	NAD-dependent protein deacetylase sirtuin-1
	ATP1A3	BAG3	AGT	INA	EEF2	GPD2		CDH13	EDNRB	FOXO1	CASP9		ARRDC4		MECP2	Methyl-CpG-binding protein 2
	BAG3	CAMK2A	APLN	IRAK1	GRIN1	INA		EPB41L4B	H2-Q8	ITGB2	CCND1		ATP6V0A1		BDNF	Brain-derived neurotrophic factor
	CAMK2A	CELF4	ARNT2	KCNF1	KIF1A	IRAK1		FZD3	KIT	MCM2	CCND3		CCND1		CREM	cAMP-responsive element modulator
	CELF4	CORO2B	CCND1	NEFH	PTPN9	KLF5		GALNT17	LGALS3	NCOA1	COL4A1		CPE		DMD	Dystrophin
	CPLX2	DLG2	CCND3	Nefm	SBK1	MKNK2		KCNK3	LOXL2	PLK1	COL4A2		GNAO1		Brd4	Bromodomain-containing protein 4
	CRMP1	DLGAP3	CLEC10A	PCDH10	SFRP2	MVK		KCNMA1	MKNK2	PRKCD	IGFBP5		PPM1L		RRP1B	Ribosomal RNA processing protein 1 homolog B
	CYRIA	DNM1	CPT1A	SLC12A5	SYN2	PDP2		KPNA6	SPON2	RPL14	RELA		SCAMP1		CASR	Extracellular calcium-sensing receptor
	DCTN1	EEF2	EPAS1	SLC17A7	TIPARP	PDXK		MYT1L	WFDC2	RPL19	SERPINA1		SH3RF1		LEF1	Lymphoid enhancer-binding factor 1
	GNAO1	GRIK3	FBXO39	SYN1	TRAF3	REN		PACSIN1		RPL6	TGFB2
	KIF1B	GRIN1	FOXO1		ZFPM1	TIPARP		PSTPIP2		RPS10	TPX2
	KIF21B	KALRN	H2-Q8					PYGM		TOP2A	UCP2
	LAMB2	LYNX1	HLA-A					SERPINA1			ZYX
	MAP1B	MAP1B	KALRN					SGSH
	MAPK8IP3	PCDH10	KDM5B					SYNM
	Mapre2	SLC17A7	KIF1A
	MAPT	SLC38A1	KIF5C
	NCDN	SLC8A2	LGALS3
	PAFAH1B1	SMOC1	LGALS3BP
	PRKAR1B	SPARCL1	MADD
	STRN4	SYN1	MAPT
	STXBP1	SYNGR1	MVK
	SYN2	VGF	NEDD4L
	THRA	MTOR	NF1
	TRIM32	FGF14	NTRK2
	TTC3	MRPL41	PDGFRA
	VAMP2		PYGM
	VIM		Scd2
	ZCCHC18		SP110
			UCP2
			ZNF618
total	30	27	32	11	12	12		16	10	13	14		10
specific	23	16	21	6	6	6		14	5	10	6		8
%specific	0.766667	0.592593	0.65625	0.545455	0.5	0.5		0.875	0.5	0.769231	0.428571		0.8
min p-value	2e-15	3.34e-08	2.09e-05	0.000333	0.00149	0.00718		0.00109	0.00527	0.00698	0.00928		0.0068

## Sheet: F. Interaction Ontogeny
ONTOGENY												Interference of MgSO4 with Development from P2 to P5 (N = 45 + 1biph)							Interference of MgSO4 with Development from P5 to P10 (n = 270 + 6 biph)
										List Ar: MgSO4 repressions				List Ai: MgSO4 inductions					List Ar: MgSO4 repressions				List Ai: MgSO4 inductions					All interferent	All ORTHO	All CONTRA
										Dev UP P2-P5		Down P2-P5		Dev UP P2-P5		Down P2-P5			Dev UP P5-P10		Down P5-P10		Dev UP P5-P10		Down P5-P10
					List Ar: MgSO4 repressions		List Ai: MgSO4 inductions			n = 5		n = 25		n = 12		n = 5			n = 22		n = 108		n = 146		n = 7			n = 290	n = 264	n = 26
										Del Biphasic		Del Biphasic		Del Biphasic		Del Biphasic			Del Biphasic		Del Biphasic		Del Biphasic		Del Biphasic
Period 1		Period 2								n = 5		n = 24		n = 12		n = 4			n = 18		n = 107		n = 141		n = 6
P2 - P5		P5 - P10								REV UP		AMPLI DOWN		AMPLI UP		REV DOWN			PREV UP		ANTICIPE DOWN		ANTICIPE UP		PREV DOWN
					GeneSymbol	FC	Gene Symbol	FC		GeneSymbol	FC	GeneSymbol	FC	GeneSymbol	FC	GeneSymbol	FC		GeneSymbol	FC	GeneSymbol	FC	Gene Symbol	FC	Gene Symbol	FC		GeneSymbol	GeneSymbol	GeneSymbol
Up	Down	Up	Down		Celsr2	-1.89991	Tenm4	1.68247		Cd80	-1.80595	St8sia2	-3.10581	Clcnkb	2.17531	Dct	2.78275		Cd80	-1.80595	Celsr2	-1.89991	Insm2	1.57683	Wdfy3	1.82617		A4galt	A4galt	Ablim1
n = 209	n = 187	n = 1550	n = 592		Wdr26	-2.10868	Atp1a3	1.71154		Wscd2	-1.94044	Brd3	-2.43207	Arsk	1.79153	Insm2	1.57683		Wscd2	-1.94044	St8sia2	-3.10581	E2f7	1.54199	Rbm45	1.60348		Aaed1	Aaed1	Atxn7
Spliced 0		Spliced 19			Arid1a	-2.01687	Celf4	1.67272		Foxp1	-1.89833	Flywch1	-2.28704	Vsig2	1.74786	E2f7	1.54199		Slfn9	-2.82556	Prkar2a	-2.26616	Clcnkb	2.17531	Atxn7	1.7195		Ablim1	Acap1	Bcl9
GeneSymbol	GeneSymbol	GeneSymbol	GeneSymbol		Ncl	-2.01113	Auts2	1.63044		Exoc6b	-1.82175	Srgap1	-2.27376	Zfp740	1.7206	Bcl9	1.69505		Gm5800	-2.13742	Camsap1	-2.16165	Arsk	1.79153	Copg2os2	1.89457		Acap1	Acox3	Cd80
Abcc5	Adamts4	Adamts17	Adamts17		Kdm5b	-1.85444	Tln2	2.57544		Nsf	-1.80818	Prkar2a	-2.26616	Ppih	1.70165				Zfp457	-2.10542	Wdr26	-2.10868	Vsig2	1.74786	Sgsh	1.64395		Acox3	Acp1	Cmtm4
Abhd18	Adamts7	Akap13	Akap13		Anks1	-1.81154	Psd3	1.52572				Camsap1	-2.16165	Amhr2	1.68093				Usp17la	-1.7199	Fgd1	-2.02827	Zfp740	1.7206	Kif1b	1.57889		Acp1	Acyp1	Copg2os2
Acbd7	Ago4	Bard1	Bard1		Satb2	-1.7269	Dmtn	1.7088				Wdr26	-2.10868	Lgals4	1.67824				Prss37	-1.4968	Sox4	-2.02537	Ppih	1.70165				Acyp1	Adcy5	Dct
Acox3	Anks1	Celsr2	Celsr2		Hmgn5	-1.53015	Sept3	1.70377				Mast4	-2.04329	Auh	1.62738				Plagl1	-2.62271	Dcx	-2.02247	Auh	1.62738				Adcy5	Adprhl1	Exoc6b
Acrbp	Arhgap11a	Cep162	Cep162		Aff3	-3.31948	Kalrn	1.63811				Fgd1	-2.02827	Atp6v1c2	1.59162				Zfp618	-2.08464	Arid1a	-2.01687	Atp6v1c2	1.59162				Adprhl1	Aff3	Foxp1
Airn	Arid1a	Col4a6	Col4a6		Lonrf2	-3.09031	Wdfy3	1.82617				Sox4	-2.02537	Acox3	1.53813				Ablim1	-2.07596	Ncl	-2.01113	Tnfrsf4	1.51691				Aff3	Agbl3	Gm5800
Akap10	Arid3a	Dnmt3b	Dnmt3b		Cbfa2t3	-2.66176	Rbm45	1.60348				Dcx	-2.02247	Tnfrsf4	1.51691				Wasf2	-1.95355	Vash2	-1.90076	Vsig10	1.49523				Agbl3	Aldh1l2	Gm6981
Aldh3a1	Arid4a	Erc1	Erc1		Wbscr17	-2.38191	Copg2os2	1.89457				Arid1a	-2.01687	Vsig10	1.49523				Gm6981	-1.90406	Kdm5b	-1.85444	Olfr738	2.64602				Aldh1l2	Aldh8a1	Kif1b
Amhr2	Auts2	Fuca2	Fuca2		Adcy5	-2.36205	Sgsh	1.64395				Ncl	-2.01113						Celsr2	-1.89991	Anks1	-1.81154	Adprhl1	2.45649				Aldh8a1	Amhr2	Mmp24
Amn1	Bach2	Kcnd1	Kcnd1		Sorcs1	-2.35854	Art3	1.81356				Slc38a1	-1.90103						Ndst1	-1.76594	Satb2	-1.7269	A4galt	2.34466				Amhr2	Ank3	Ndst1
Ank2	Bcl9	Lrrc7	Lrrc7		Thrap3	-2.29445	Dennd4a	1.66394				Vash2	-1.90076						Mmp24	-1.71638	Gpc2	-1.7069	Olfr470	2.27501				Ank3	Ankrd50	Nsf
Ap3b2	Brd3	Olfml3	Olfml3		Ank3	-2.23526	Insm2	1.57683				Dlk1	-1.88602						Tln1	-1.60326	Serinc2	-1.68642	Top3a	2.166				Ankrd50	Anks1	Plagl1
Arhgap4	C2cd3	Ptprj	Ptprj		Hdac4	-2.18098	E2f7	1.54199				Kdm5b	-1.85444						Cmtm4	-1.53774	Neurod1	-1.58873	Batf2	2.12798				Anks1	Ap4e1	Prss37
Arntl2	Cacna2d2	Stk35	Stk35		Ankrd50	-2.15673	Arsk	1.79153				Anks1	-1.81154								Hmgn5	-1.53015	Acyp1	2.1152				Ap4e1	Apbb2	Rbm45
Arsk	Calcr	Tbc1d31	Tbc1d31		Hip1	-2.15028	Vsig2	1.74786				Satb2	-1.7269								Aff3	-3.31948	Pkd1l3	2.09146				Apbb2	Arhgef19	Sgsh
Aspa	Camsap1	Tmem108	Tmem108		Chd2	-2.14578	Zfp740	1.7206				Gpc2	-1.7069								Lonrf2	-3.09031	Olfr332	2.05147				Arhgef19	Arid1a	Slfn9
Aspg	Casd1	Tmem201	Tmem201		Slc41a1	-2.1006	Ppih	1.70165				Serinc2	-1.68642								Cacng4	-2.90051	Gm5	2.04871				Arid1a	Arl9	Tln1
Atp6v1c2	Cbx2	Wdfy3	Wdfy3		Usp13	-2.03683	Auh	1.62738				Rbm15b	-1.6834								Nav1	-2.68876	F9	2.0292				Arl9	Arsk	Usp17la
Auh	Ccbe1	Zfp319	Zfp319		Flt1	-2.02668	Tnfrsf4	1.51691				Neurod1	-1.58873								Cbfa2t3	-2.66176	Shroom3	2.01239				Arsk	Art3	Wasf2
Bbox1	Ccdc85b	a	Abcc1		Sh2b3	-2.00001	Vsig10	1.49523				Hmgn5	-1.53015								H13	-2.48441	Luzp1	2.00891				Art3	Asb5	Wscd2
Bmp8a	Cd276	A4galt	Acin1		Cux1	-1.9129	Olfr738	2.64602													Foxo6	-2.4221	Rhbdl2	1.99514	Auts2	1.63044		Asb5	Asgr2	Zfp457
Car4	Celsr1	Aaed1	Adamts1		Dgkg	-1.90789	Adprhl1	2.45649				Auts2	-2.34742			Auts2	1.63044		Tenm4	-2.08382	Zc3h13	-2.38877	Gm3448	1.99152				Asgr2	Astn2	Zfp618
Card6	Chd6	Abca15	Adamts2		Klf12	-1.90034	A4galt	2.34466											Atp1a3	-2.02575	Wbscr17	-2.38191	Gm13271	1.98169				Astn2	Atat1
Ccdc107	Cntn2	Abhd12b	Adamts8		Coro2a	-1.85705	Olfr470	2.27501											Psd3	-1.8674	Adcy5	-2.36205	Nup214	1.98124				Atat1	Atp1a3
Ccdc39	Cry1	Abhd5	Adcy5		Hic1	-1.8405	Top3a	2.166											Tln2	-1.71526	Cpne5	-2.36091	Rps27a	1.97591				Atp1a3	Atp6v1c2
Ccdc50	Cxcr4	Ablim1	Adgrf5		Tug1	-1.83984	Batf2	2.12798											Celf4	-1.67389	Sorcs1	-2.35854	Fbxo39	1.97076				Atp6v1c2	Auh
Ccl12	Dact1	Abraxas1	Adgrl3		Pdgfrb	-1.81408	Pkd1l3	2.09146													Slc12a5	-2.30734	Gm15413	1.96344				Atxn7	Auts2
Cd209f	Dct	Acads	Adgrv1		Tnk2	-1.80659	Olfr332	2.05147													Thrap3	-2.29445	Vmn1r48	1.95509				Auh	Bag3
Cd52	Dcx	Acan	Aff3		Chst11	-1.80077	F9	2.0292													Sh3pxd2b	-2.27791	Gm9992	1.94663				Auts2	Batf2
Cd80	Dhx38	Acap1	Akap17b		Lbp	-1.7651	Shroom3	2.01239													Pcyt1b	-2.26454	Hist1h1t	1.94461				Bag3	Braf
Celrr	Dio3	Acbd7	Aldh1l2		Ftsj3	-1.72061	Luzp1	2.00891													Ank3	-2.23526	Tmem156	1.92776				Batf2	Brd3
Chm	Dlk1	Ace	Alg10b		Lamb2	-1.67921	Rhbdl2	1.99514													Pcdha12	-2.22362	Nox1	1.92714				Bcl9	C2cd4a
Chrna6	Dlx5	Acot3	Alpl		Plxnb1	-1.67766	Gm3448	1.99152													Hdac4	-2.18098	Prim2	1.92463				Braf	Cacng4
Clcnkb	Dst	Acp1	Angpt2		Unc5b	-1.67497	Gm13271	1.98169													Apbb2	-2.16895	Mgst2	1.9138				Brd3	Camsap1
Clec4n	Dusp18	Acr	Ank3		Braf	-1.66503	Nup214	1.98124													Dpysl3	-2.16337	Cd86	1.91353				C2cd4a	Car10
Cmpk2	Dusp4	Acyp1	Ankrd50		Kcnb1	-1.66497	Rps27a	1.97591													Ankrd50	-2.15673	Gzmk	1.90715				Cacng4	Cbfa2t3
Cmya5	E2f7	Acyp2	Ankrd52		Col18a1	-1.65396	Fbxo39	1.97076													Hip1	-2.15028	Olfr1349	1.89094				Camsap1	Ccdc71
Col7a1	Ebf1	Adam12	Anks1		Ddx21	-1.6334	Gm15413	1.96344													Chd2	-2.14578	Aaed1	1.88878				Car10	Cd209d
Cpeb1	Ebf3	Adam33	Anp32e		Cpd	-1.62375	Gm9992	1.94663													Slc41a1	-2.1006	Car10	1.87301				Cbfa2t3	Cd300c
Cplx3	Edem3	Adam5	Anpep		Bag3	-1.62267	Hist1h1t	1.94461													Usp13	-2.03683	Asb5	1.86993				Ccdc71	Cd7
Cpz	Egfr	Adamts5	Anxa4		Ntrk3	-1.612	Tmem156	1.92776													Flt1	-2.02668	Hbq1b	1.86947				Cd209d	Cd86
Cry2	Elmsan1	Adap2	Apaf1		Tgm2	-1.58043	Nox1	1.92714													Sh2b3	-2.00001	Ffar3	1.83792				Cd300c	Celf4
Crybb3	Emx2	Adh6b	Apbb2		Ift172	-1.56343	Prim2	1.92463													Atat1	-1.98822	Lypd6	1.83436				Cd7	Celsr2
Cth	Eomes	Adora2b	Aplf		Osbp	-1.51716	Mgst2	1.9138													Pdzd2	-1.93912	Tmem161b	1.83062				Cd80	Cep63
Dapl1	Fam222a	Adprhl1	Aplnr		Cd80	-1.80595	Gzmk	1.90715													Lmf2	-1.93911	Crem	1.82625				Cd86	Cflar
Dclre1c	Fam83g	Adra1b	Aqr		Wscd2	-1.94044	Olfr1349	1.89094													Slc4a3	-1.93037	Wdfy3	1.82617				Celf4	Chd2
Dhrs7c	Fat4	Agbl3	Arap3		Slfn9	-2.82556	Car10	1.87301													Pcdha9	-1.91667	Proca1	1.81451				Celsr2	Chst11
Doc2g	Faxc	Agfg2	Arfgef2		Gm5800	-2.13742	Asb5	1.86993													Cux1	-1.9129	Art3	1.81356				Cep63	Clcnkb
Dpp10	Fblim1	Agmo	Arhgef11		Zfp457	-2.10542	Ffar3	1.83792													Dgkg	-1.90789	Cox15	1.79934				Cflar	Clpsl2
Elmo3	Fbn2	Agrp	Arid1a		Usp17la	-1.7199	Lypd6	1.83436													Mtss1	-1.90077	Krt2	1.79473				Chd2	Col18a1
Epb41l1	Fbxl7	Airn	Arid2		Prss37	-1.4968	Tmem161b	1.83062													Klf12	-1.90034	Pabpc5	1.79369				Chst11	Coro2a
Exoc6b	Fezf1	Akain1	Arid3a		Plagl1	-2.62271	Crem	1.82625													Fgfr1	-1.87528	Gabre	1.79147				Clcnkb	Cox15
Fam53b	Fgd1	Akap10	Arl13b		Zfp618	-2.08464	Cox15	1.79934													Coro2a	-1.85705	Cd300c	1.78849				Clpsl2	Cpd
Fbp1	Fign	Aknaos	Ash1l		Tenm4	-2.08382	Krt2	1.79473													Grin3a	-1.85326	Gm3858	1.78054				Cmtm4	Cpne5
Firre	Flywch1	Akr1c13	Atat1		Ablim1	-2.07596	Pabpc5	1.79369													Hic1	-1.8405	Olfr1211	1.77912				Col18a1	Creb5
Foxp1	Foxa1	Akr1c18	Atg2b		Atp1a3	-2.02575	Gabre	1.79147													Tug1	-1.83984	Marc1	1.77803				Copg2os2	Crem
Gbp6	Foxb1	Aldh6a1	Atp8a2		Wasf2	-1.95355	Cd300c	1.78849													Pard3	-1.83112	Msh5	1.77305				Coro2a	Csnk1g1
Gchfr	Foxk1	Aldh8a1	Atrx		Gm6981	-1.90406	Gm3858	1.78054													Loxl1	-1.83058	Ino80c	1.77202				Cox15	Cux1
Gin1	Foxp2	Alg12	Atxn7		Ndst1	-1.76594	Olfr1211	1.77912													Pdgfrb	-1.81408	Ssbp1	1.76663				Cpd	Cyp21a1
Gm10115	Foxred2	Alox12b	Atxn7l1		Mmp24	-1.71638	Marc1	1.77803													Mtus2	-1.81394	Serpina11	1.76499				Cpne5	Cyp2c37
Gm10183	Frs3	Alx3	Auts2		Celf4	-1.67389	Msh5	1.77305													Tnk2	-1.80659	Agbl3	1.76339				Creb5	Dcx
Gm10304	Fst	Alx4	Axin2		Tln1	-1.60326	Ino80c	1.77202													Sox18	-1.80143	Hlx	1.7624				Crem	Ddx21
Gm10375	Gbx2	Amn1	Bach2		Cmtm4	-1.53774	Ssbp1	1.76663													Chst11	-1.80077	Olfr156	1.76188				Csnk1g1	Dennd4a
Gm17753	Gcc1	Amy2a5	Bag3		Foxp1	-1.89833	Serpina11	1.76499													Zhx3	-1.79482	Cep63	1.76085				Cux1	Dffa
Gm2115	Gli3	Anapc15	Bahd1		Exoc6b	-1.82175	Agbl3	1.76339													Lbp	-1.7651	Hydin	1.75232				Cyp21a1	Dgkg
Gm2701	Gm6403	Angptl7	Baiap2l1		Nsf	-1.80818	Hlx	1.7624													Rara	-1.72466	Olfr122	1.75101				Cyp2c37	Dlk1
Gm2824	Gm7628	Angptl8	Bdp1		Tspan18	-2.16076	Olfr156	1.76188													Ftsj3	-1.72061	Ap4e1	1.73408				Dct	Dock4
Gm3871	Gpc2	Ank2	Bfsp1		Rnf157	-2.24186	Cep63	1.76085													Pole	-1.71506	Cyp21a1	1.73191				Dcx	Dpysl3
Gm4354	Hmgn5	Ankk1	Bicc1		Ube2j1	-1.99223	Hydin	1.75232													Prpf38b	-1.71393	Pifo	1.72952				Ddx21	E2f7
Gm4532	Hmx3	Ankrd23	Bmp6		Ccdc6	-1.93383	Olfr122	1.75101													Nfib	-1.70572	Gimap4	1.72628				Dennd4a	Ermard
Gm5878	Igf2bp2	Ankrd27	Bmpr2		Rell2	-1.72073	Ap4e1	1.73408													Samd8	-1.70102	Tbc1d21	1.7228				Dffa	F9
Gm8273	Igf2bp3	Ankrd33b	Bms1		Ubr4	-1.62928	Cyp21a1	1.73191													Lamb2	-1.67921	Clpsl2	1.72172				Dgkg	Fbxo39
Gpatch8	Insm2	Ankub1	Braf		Sema5b	-1.57461	Pifo	1.72952													Plxnb1	-1.67766	Cyp2c37	1.72121				Dlk1	Ffar3
Gpx2	Isl1	Ano6	Brca2		Flywch1	-2.28704	Gimap4	1.72628													Unc5b	-1.67497	Immp2l	1.70562				Dock4	Fgd1
Grhl1	Kctd18	Aoc3	Brix1		Nefh	-2.17821	Tbc1d21	1.7228													Sppl3	-1.66956	Ren1	1.69981				Dpysl3	Fgfr1
Gria2	Kdm5b	Ap4e1	Brpf3		Kcnma1	-2.06701	Clpsl2	1.72172													Braf	-1.66503	Hoxa7	1.68709				E2f7	Flt1
Grk3	Lhx1	Apitd1	Brwd3		Dlgap1	-2.03491	Cyp2c37	1.72121													Kcnb1	-1.66497	Glp2r	1.68458				Ermard	Flywch1
Gsap	Lhx5	Apobr	Cacng4		Hr	-1.98193	Ren1	1.69981													Top2a	-1.6614	Jmjd1c	1.68048				Exoc6b	Foxo6
H2-Ab1	Lingo1	Apoc3	Camsap1		Gm3893	-1.89755	Hoxa7	1.68709													Csnk1g1	-1.65939	Olfr1143	1.68018				F9	Ftsj3
Hnrnpr	Lmtk2	Apol7b	Cand2		Lpgat1	-1.89437	Glp2r	1.68458													Specc1l	-1.6546	Gm10827	1.67949				Fbxo39	Gabre
Hook1	Lnx2	Aqp2	Cask		Gaa	-1.89144	Jmjd1c	1.68048													Col18a1	-1.65396	Osgin1	1.67778				Ffar3	Gimap4
Hspb2	Lpar2	Aqp7	Cbfa2t3		Frrs1l	-1.87037	Olfr1143	1.68018													Gm5124	-1.65059	Olfr94	1.67412				Fgd1	Glp2r
Igkv4-72	Maml3	Arhgap28	Cbl		Tmem151a	-1.82956	Gm10827	1.67949													Kctd10	-1.63357	Olfr103	1.67129				Fgfr1	Gm10827
Il33	March4	Arhgap33os	Cbx2		Mta3	-1.80151	Osgin1	1.67778													Ddx21	-1.6334	Theg	1.67047				Flt1	Gm13271
Ipcef1	Mast4	Arhgap4	Cc2d2a		Ltbp4	-1.77656	Olfr94	1.67412													Prrt4	-1.62854	Slc36a1	1.66863				Flywch1	Gm14635
Ipw	Mex3a	Arhgap8	Ccbe1		Slc38a9	-1.77091	Olfr103	1.67129													Cpd	-1.62375	Mroh2a	1.66832				Foxo6	Gm15413
Kcnd3os	Mex3b	Arhgef19	Ccdc112		Abca2	-1.74801	Theg	1.67047													Bag3	-1.62267	Iqcf1	1.66137				Foxp1	Gm2347
Kcnk4	Mki67	Arl10	Ccdc116		Trak2	-1.74608	Slc36a1	1.66863													Ccdc71	-1.6193	Spata2	1.65895				Ftsj3	Gm3448
Kcnq1ot1	Nav2	Arl9	Ccdc120		Camkk2	-1.71532	Mroh2a	1.66832													Gramd4	-1.61259	Acap1	1.65517				Gabre	Gm3858
Klra1	Nckap5	Armc4	Ccdc71		Rgs7bp	-1.69402	Iqcf1	1.66137													Ntrk3	-1.612	Ttll6	1.64843				Gimap4	Gm5
Krt12	Ncl	Armt1	Ccm2l		Elovl1	-1.67187	Spata2	1.65895													Plk1	-1.60776	Wdr38	1.64733				Glp2r	Gm5124
Krtap20-2	Neurod1	Arntl2	Ccna2		Pigt	-1.64622	Acap1	1.65517													Serping1	-1.59185	Nupr1l	1.64123				Gm10827	Gm9258
Krtcap3	Nfia	Arsk	Ccnj		Kcnf1	-1.62559	Ttll6	1.64843													Mcm2	-1.59072	Astn2	1.64001				Gm13271	Gm9908
Lamp5	Nhlh1	Art3	Ccno		Sept8	-1.61689	Wdr38	1.64733													Nop14	-1.5897	Tdh	1.6397				Gm14635	Gm9992
Layn	Nhlh2	Asah1	Cd82		Camk2a	-1.56107	Nupr1l	1.64123													Tgm2	-1.58043	Cd209d	1.63874				Gm15413	Gmip
Ldb3	Nipbl	Asb11	Cdca3		Ahcyl2	-1.54221	Astn2	1.64001													Tpx2	-1.57747	Mrpl41	1.63756				Gm2347	Gpc2
Lgals4	Nkx2-1	Asb5	Cdh5		Ano10	-1.50341	Tdh	1.6397													Gmip	-1.57091	Klk10	1.63388				Gm3448	Gramd4
Lgi3	Nolc1	Asgr2	Cdyl2		St8sia2	-3.10581	Cd209d	1.63874													Aldh1l2	-1.57065	Shc4	1.62778				Gm3858	Grin3a
Lrrc36	Nrp1	Aspa	Celsr1		Auts2	-2.34742	Mrpl41	1.63756													Ift172	-1.56343	Tspan32	1.62722				Gm5	Gzmk
Ly6a	Nt5dc2	Astn2	Cenpj		Prkar2a	-2.26616	Klk10	1.63388													Lypd3	-1.53439	Olfr1402	1.62472				Gm5124	H13
Mamdc4	Ntn1	Atl2	Cenpo		Camsap1	-2.16165	Shc4	1.62778													Sned1	-1.52756	Arhgef19	1.62415				Gm5800	Hbq1b
Mas1	Nuak1	Atoh7	Cep135		Fgd1	-2.02827	Tspan32	1.62722													Osbp	-1.51716	Hspb9	1.62314				Gm6981	Hdac4
Masp2	Nuak2	Atp1a3	Cep164		Sox4	-2.02537	Olfr1402	1.62472													Ldoc1	-1.5031	Zfp873	1.62263				Gm9258	Hic1
Mbp	Pds5a	Atp2a1	Cep250		Dcx	-2.02247	Arhgef19	1.62415															Irx3os	1.61969				Gm9908	Hip1
Med12l	Pex26	Atp2a3	Cfap57		Vash2	-1.90076	Hspb9	1.62314															Thoc7	1.60623				Gm9992	Hist1h1t
Mgea5	Phf2	Atp6v1c2	Cgn		Gpc2	-1.7069	Zfp873	1.62263													Auts2	-2.34742	Ksr2	1.60388				Gmip	Hlx
Mir22hg	Phf21b	Atp6v1e2	Chaf1a		Serinc2	-1.68642	Ksr2	1.60388															Man2c1os	1.5941				Gpc2	Hmgn5
Mrgprg	Pitx2	Atp8b5	Champ1		Neurod1	-1.58873	Gm9908	1.58817															Gm9908	1.58817				Gramd4	Hoxa7
Mrln	Pknox1	Atxn7l1os2	Chd2		Cacng4	-2.90051	Acp1	1.58702															Acp1	1.58702				Grin3a	Hspb9
Mro	Pmaip1	Auh	Chd6		Nav1	-2.68876	Sstr4	1.58101															Sstr4	1.58101				Gzmk	Hydin
Ms4a7	Pou3f3	Aurkc	Chrna4		H13	-2.48441	Dffa	1.57638															Ermard	1.58021				H13	Ift172
Myh3	Pprc1	Azin2	Chst11		Foxo6	-2.4221	C2cd4a	1.57528															Dffa	1.57638				Hbq1b	Il15ra
Myo19	Prag1	Banf2	Chst14		Zc3h13	-2.38877	Zfp36l3	1.57269															C2cd4a	1.57528				Hdac4	Immp2l
N4bp2l2	Prdm12	Batf2	Cit		Cpne5	-2.36091	Cd7	1.57239															Zfp36l3	1.57269				Hic1	Ino80c
Neat1	Prdm16	Baz1a	Cldn3		Slc12a5	-2.30734	Tgm6	1.56891															Cd7	1.57239				Hip1	Insm2
Nnmt	Preb	Bbox1	Cnpy4		Sh3pxd2b	-2.27791	Slc16a12	1.56513															Tgm6	1.56891				Hist1h1t	Iqcf1
Notch1	Prkar2a	Bcas3os2	Cntfr		Pcyt1b	-2.26454	Aldh8a1	1.56511															Slc16a12	1.56513				Hlx	Irx3os
Npb	Prokr2	Bcl2a1c	Cntnap4		Pcdha12	-2.22362	Krtap19-5	1.56358															Aldh8a1	1.56511				Hmgn5	Itpkb
Npw	Proser1	Bcl2l14	Coa7		Apbb2	-2.16895	Arl9	1.56327															Krtap19-5	1.56358				Hoxa7	Jmjd1c
Nr1i3	Prr12	Best2	Col18a1		Dpysl3	-2.16337	Uxs1	1.54877															Arl9	1.56327				Hspb9	Kcnb1
Nsf	Ptch1	Bfsp2	Copg2os2		Atat1	-1.98822	Asgr2	1.54653															Uxs1	1.54877				Hydin	Kctd10
Nudt7	Ptx3	Bglap2	Coro2a		Pdzd2	-1.93912	Taar4	1.54534															Asgr2	1.54653				Ift172	Kdm5b
Ocm	Rab11fip4	Bglap3	Cpd		Lmf2	-1.93911	Cflar	1.53883															Taar4	1.54534				Il15ra	Klf12
Olfr1372-ps1	Rad54l2	Bhmt	Cpne5		Slc4a3	-1.93037	Gm9258	1.53829															Cflar	1.53883				Immp2l	Klk10
Olfr1443	Rbm14	Bin3	Cpsf6		Pcdha9	-1.91667	Terc	1.53453															Gm9258	1.53829				Ino80c	Krt2
Paqr6	Rbm15b	Bmp3	Cracr2b		Mtss1	-1.90077	Olfr48	1.52817															Terc	1.53453				Insm2	Krtap19-5
Pdhb	Rnf219	Bmp8a	Crim1		Fgfr1	-1.87528	Gm2347	1.5204															Olfr48	1.52817				Iqcf1	Ksr2
Pdlim5	Satb2	Bnip3	Crispld2		Grin3a	-1.85326	Gm14635	1.51727															Gm2347	1.5204				Irx3os	Lamb2
Pfkp	Scube3	Bphl	Csf1		Pard3	-1.83112	Prm2	1.51552															Gm14635	1.51727				Itpkb	Lbp
Phkg1	Serinc2	Bpifa5	Csn3		Loxl1	-1.83058	Itpkb	1.51209															Prm2	1.51552				Jmjd1c	Ldoc1
Phykpl	Sfrp1	Bpifb1	Csnk1g1		Mtus2	-1.81394	Dock4	1.49539															Itpkb	1.51209				Kcnb1	Lgals4
Plb1	Shq1	Bpifb6	Ctdp1		Sox18	-1.80143	Il15ra	1.72014															Nme1	1.49698				Kctd10	Lmf2
Plekhg4	Sik1	Btnl2	Cux1		Zhx3	-1.79482	Creb5	1.66338															Dock4	1.49539				Kdm5b	Lonrf2
Plxnb3	Six6	Btnl9	Cybrd1		Rara	-1.72466	Lgals4	1.67824															Il15ra	1.72014				Kif1b	Loxl1
Pou5f2	Skor1	Bzw2	Cyp1b1		Pole	-1.71506	Acox3	1.53813															Sp110	1.69674				Klf12	Luzp1
Ppih	Slc38a1	C1qtnf3	Dab2		Prpf38b	-1.71393	Rhobtb3	2.56993															Dennd4a	1.66394				Klk10	Lypd3
Ppil6	Slc5a3	C1rl	Dact1		Nfib	-1.70572	Cks2	1.80427															Creb5	1.66338				Krt2	Lypd6
Ppnr	Smad7	C2cd4a	Dcx		Samd8	-1.70102	Bivm	1.79572																				Krtap19-5	Man2c1os
Ppp2r5a	Sos1	C5ar2	Ddi2		Sppl3	-1.66956	Myl3	1.75925															Tln2	2.57544				Ksr2	Marc1
Prcp	Sox4	C8g	Ddr2		Top2a	-1.6614	Ap3s1	1.74335															Atp1a3	1.71154				Lamb2	Mast4
Psmb9	Sp2	Cacna1f	Ddx21		Csnk1g1	-1.65939	Ppp2r3c	1.69105															Celf4	1.67272				Lbp	Mcm2
Ptchd4	Sp3	Cacna1h	Dgkg		Specc1l	-1.6546	Nol4	1.59643															Psd3	1.52572				Ldoc1	Mgst2
Ptges3l	Sp9	Cacna1i	Dgki		Gm5124	-1.65059	Hist1h3f	1.59345															Tenm4	1.68247				Lgals4	Mroh2a
Pth2	Spred2	Cacng7	Dgkk		Kctd10	-1.63357	Alkbh1	1.54338																				Lmf2	Mrpl41
R3hdm1	Srgap1	Calcoco2	Dhx38		Prrt4	-1.62854	Zfp354a	1.54165																1.70858				Lonrf2	Msh5
Rab42	Ssr1	Camp	Diaph2		Ccdc71	-1.6193	Dntt	1.50942																				Loxl1	Mtss1
Rasgrp1	St8sia2	Car1	Dido1		Gramd4	-1.61259	Serpina3h	1.50378																				Luzp1	Mtus2
Retn	Stk32b	Car10	Diexf		Plk1	-1.60776	Arl6ip6	1.73521																				Lypd3	Nav1
Rgs13	Tacr1	Car4	Disp3		Serping1	-1.59185	Atxn7	1.7195																				Lypd6	Ncl
Rims1	Tceanc2	Card6	Dlx5		Mcm2	-1.59072	Kif1b	1.57889																				Man2c1os	Neurod1
Rnase10	Tcf7l2	Casp4	Dnaaf3		Nop14	-1.5897	Clcnkb	2.17531																				Marc1	Nfib
Rnpc3	Tfap2c	Cass4	Dnaaf5		Tpx2	-1.57747	Atp6v1c2	1.59162																				Mast4	Nme1
Rufy2	Tfdp2	Casz1	Dnah2		Gmip	-1.57091	Acyp1	2.1152																				Mcm2	Nop14
Sap25	Thbs1	Catip	Dnajc21		Aldh1l2	-1.57065	Gm5	2.04871																				Mgst2	Nox1
Scd3	Ticrr	Catsper4	Dnali1		Lypd3	-1.53439	Vmn1r48	1.95509																				Mmp24	Ntrk3
Scn3a	Tmem39b	Catsperd	Dock5		Sned1	-1.52756	Cd86	1.91353																				Mroh2a	Nup214
Sdad1	Tnrc18	Catsperg2	Dpp9		Ldoc1	-1.5031	Aaed1	1.88878																				Mrpl41	Nupr1l
Sgca	Tpst1	Cav2	Dpysl3		Psd3	-1.8674	Hbq1b	1.86947																				Msh5	Olfr103
Sipa1l2	Trim36	Cbr4	Dst		Tln2	-1.71526	Proca1	1.81451																				Mtss1	Olfr1143
Slc16a7	Trp53bp2	Cbx7	Dusp23		Brd3	-2.43207	Immp2l	1.70562																				Mtus2	Olfr1211
Slc22a4	Trp73	Ccdc107	Dusp4		Srgap1	-2.27376	Irx3os	1.61969																				Nav1	Olfr122
Slc2a6	Ttc28	Ccdc126	Ebf3		Mast4	-2.04329	Thoc7	1.60623																				Ncl	Olfr1349
Slc6a16	Usf3	Ccdc13	Edem3		Slc38a1	-1.90103	Man2c1os	1.5941																				Ndst1	Olfr1402
Smco1	Usp27x	Ccdc142	Eef2k		Dlk1	-1.88602	Ermard	1.58021																				Neurod1	Olfr156
Smim1	Vangl2	Ccdc144b	Egfr		Rbm15b	-1.6834	Nme1	1.49698																				Nfib	Olfr332
Snap23	Vash2	Ccdc180	Ehbp1		Hsd3b2	-2.02853	Sp110	1.69674																				Nme1	Olfr470
Spata1	Veph1	Ccdc182	Ehd2		Clec7a	-1.73992	Dct	2.78275																				Nop14	Olfr48
Ssu2	Vgll2	Ccdc187	Emc1		Olfr441	-1.68575	Bcl9	1.69505																				Nox1	Olfr738
Stag3	Vps13d	Ccdc30	Emilin2		Clip3	-3.30116	Amhr2	1.68093																				Nsf	Olfr94
Stap2	Wdr26	Ccdc65	Epha6		Klf13	-3.1106	Rps12l2	1.95448																				Ntrk3	Osbp
Stard9	Ylpm1	Ccdc74a	Erich3		Ttyh3	-2.90496	Xist	2.23886																				Nup214	Osgin1
Stx3	Zcchc11	Ccdc93	Ets1		Bcl11b	-2.88495	Rps14	1.87202																				Nupr1l	Pabpc5
Susd5	Zeb2	Ccl12	Evpl		Foxo1	-2.8215	Pmfbp1	3.25088																				Olfr103	Pard3
Syn3	Zfhx3	Ccl2	Faap100		Atp6v0a1	-2.81446	Zfp81	2.6674																				Olfr1143	Pcdha12
Syne4	Zfhx4	Ccl5	Fam222a		Dnm1	-2.78475	Mtor	2.46719																				Olfr1211	Pcdha9
Sytl1	Zfp319	Ccl6	Fam43a		Kif21b	-2.75105	Ola1	2.41554																				Olfr122	Pcyt1b
Tbc1d10c	Zfp462	Ccl9	Fam83h		Scube1	-2.73722	Ifi27l2a	2.39208																				Olfr1349	Pdgfrb
Tbx22	Zfp503	Ccr9	Fasn		Nfix	-2.71936	Aass	2.37931																				Olfr1402	Pdzd2
Tctex1d1	Zfp518b	Ccser1	Fat3		Zmiz1	-2.71294	Plcz1	2.35204																				Olfr156	Pifo
Tctex1d4	Zfp532	Cd14	Fat4		Zfp536	-2.6914	Lrif1	2.34809																				Olfr332	Pkd1l3
Tm6sf1	Zfp592	Cd164l2	Fblim1		Gkn1	-2.667	Defa-rs10	2.335																				Olfr470	Plk1
Tmem114	Zfp652	Cd1d2	Fbxl18		Sdc3	-2.6542	Eaf2	2.32364																				Olfr48	Plxnb1
Tmem191c	Zfp84	Cd209d	Fbxl7		Ptpn1	-2.65223	Gm2716	2.23345																				Olfr738	Pole
Tmem255b	Zic2	Cd300a	Fbxw7		Spef2	-2.61875	Bgn	2.21561																				Olfr94	Ppih
Tnfrsf25	Zic4	Cd300c	Fgd1		Map1b	-2.60686	Klrg1	2.18827																				Osbp	Prim2
Tnfrsf4	Zswim5	Cd300ld	Fgfr1		Ina	-2.5831	Zdhhc22	2.18434																				Osgin1	Prkar2a
Tnni2	Zxdc	Cd37	Flt1		Snrk	-2.56352	Lix1	2.14384																				Pabpc5	Prm2
Tpm2		Cd38	Fmr1		Arhgap33	-2.55248	Snora74a	2.13238																				Pard3	Proca1
Traf5		Cd48	Fndc3b		Dusp8	-2.53632	Ctla2a	2.12228																				Pcdha12	Prpf38b
Traf6		Cd6	Foxb1		Csnk1e	-2.5201	H2-Eb1	2.11413																				Pcdha9	Prrt4
Trav3-3		Cd7	Foxc1		Rnf152	-2.49347	Trio	2.10297																				Pcyt1b	Psd3
Trmt13		Cd74	Foxf2		Adcy1	-2.49096	Slc35a3	2.09298																				Pdgfrb	Rara
Trpa1		Cd80	Foxk1		Nrxn2	-2.49096	Zfp960	2.07705																				Pdzd2	Rbm15b
Trpm1		Cd84	Foxn3		Rnf130	-2.49078	Tmem128	2.05047																				Pifo	Ren1
Ttc14		Cd86	Foxo6		Cacng2	-2.48749	Fbn1	2.03714																				Pkd1l3	Rhbdl2
Uba7		Cdc123	Foxp2		Mapt	-2.47407	Meig1	2.03624																				Plagl1	Rps27a
Urah		Cdc14b	Foxred2		Npcd	-2.44494	Smim3	2.03407																				Plk1	Samd8
Usp8		Cdcp1	Fst		Rbfox3	-2.44173	Rnu2-10	2.0295																				Plxnb1	Satb2
Vegfd		Cdh17	Ftsj3		Shank3	-2.43544	Hbp1	2.00628																				Pole	Serinc2
Vip		Cdh18	Fzd4		Slc25a23	-2.43508	Gm5132	2.0029																				Ppih	Serpina11
Vsig10		Cdhr4	Gabbr2		Clip2	-2.42967	Mzt1	1.98642																				Prim2	Serping1
Vsig2		Cdkl5	Gan		Cplx1	-2.4289	Gmnn	1.9826																				Prkar2a	Sh2b3
Wdr20		Ceacam2	Gas1		Ncdn	-2.42131	Epc1	1.97939																				Prm2	Sh3pxd2b
Wfdc18		Ceacam20	Gatad2b		Tbc1d5	-2.41942	Trappc13	1.96327																				Proca1	Shc4
Wsb1		Cel	Gcc1		Fscn1	-2.40917	Oca2	1.96084																				Prpf38b	Shroom3
Wscd2		Cela1	Gdf10		Jph4	-2.39161	Ccng2	1.96021																				Prrt4	Slc12a5
Zfp160		Celf4	Gfpt2		Pvrl1	-2.38664	Gm6712	1.944																				Prss37	Slc16a12
Zfp523		Celrr	Gipr		Kif3a	-2.38276	Rprd1b	1.94026																				Psd3	Slc36a1
Zfp740		Cep112it	Gli3		Nr4a2	-2.38051	Raet1b	1.92855																				Rara	Slc38a1
		Cep295	Gm10501		Ednrb	-2.37453	Pdia2	1.91852																				Rbm15b	Slc41a1
		Cep63	Gm11110		Nbr1	-2.37356	Arrdc4	1.907																				Rbm45	Slc4a3
		Ces2c	Gm40841		Scd2	-2.36979	Tmem243	1.90368																				Ren1	Sned1
		Cetn1	Gm42035		Lasp1	-2.35393	Gm4200	1.89552																				Rhbdl2	Sorcs1
		Cfap46	Gm4532		Dlgap3	-2.35102	Pygm	1.89046																				Rps27a	Sox18
		Cfap61	Gm5124		Clec16a	-2.35079	Tiparp	1.88347																				Samd8	Sox4
		Cfap73	Gm5607		Coro2b	-2.3478	Zfp955b	1.88324																				Satb2	Sp110
		Cfap74	Gmip		Cmip	-2.32741	Ankrd32	1.8676																				Serinc2	Spata2
		Cfh	Gmps		Ppp1r9b	-2.32714	Insl6	1.85703																				Serpina11	Specc1l
		Cflar	Gnb1l		St3gal1	-2.32118	Dancr	1.85208																				Serping1	Sppl3
		Cga	Golga3		Lmtk3	-2.31986	Tulp1	1.8398																				Sgsh	Srgap1
		Chat	Gon4l		Cd93	-2.31963	Nova1	1.83612																				Sh2b3	Ssbp1
		Chchd7	Gpatch4		Hipk2	-2.31272	Gm1631	1.83183																				Sh3pxd2b	Sstr4
		Chia1	Gpc2		Aplp1	-2.31216	Ccl25	1.83076																				Shc4	St8sia2
		Chil1	Gpr156		Prrc2a	-2.30961	Asgr1	1.82477																				Shroom3	Taar4
		Chpt1	Gpr182		Lphn1	-2.30888	Lgr6	1.82293																				Slc12a5	Tbc1d21
		Chrd	Gprin3		Ncam1	-2.30784	Zmynd12	1.81906																				Slc16a12	Tdh
		Chrm4	Gramd4		Scrt1	-2.30494	Nmb	1.81329																				Slc36a1	Tenm4
		Chrna9	Grb10		Zc3h7b	-2.30341	Zfp932	1.81171																				Slc38a1	Terc
		Ciita	Grin2b		Elavl3	-2.30277	Hspg2	1.81006																				Slc41a1	Tgm2
		Cir1	Grin3a		Vat1	-2.30093	Brdt	1.80634																				Slc4a3	Tgm6
		Cklf	Grip1		Sh3kbp1	-2.29772	Rab26os	1.8057																				Slfn9	Theg
		Clca3a1	H13		Stxbp1	-2.2949	Lgals3	1.80365																				Sned1	Thoc7
		Clca3a2	H6pd		Irgq	-2.29234	Gm11627	1.80218																				Sorcs1	Thrap3
		Clcnkb	Hdac4		Jph3	-2.28636	Macrod2	1.79959																				Sox18	Tln2
		Cldn14	Hdx		Mapk8ip3	-2.28312	Exd1	1.79813																				Sox4	Tmem156
		Cldn15	Hectd4		Celf5	-2.28252	Kcnmb2	1.7958																				Sp110	Tmem161b
		Cldn23	Heyl		Hnrnpa0	-2.28115	Fbxl20	1.79528																				Spata2	Tnfrsf4
		Cldn4	Hic1		Dmwd	-2.2657	Lipt2	1.79455																				Specc1l	Tnk2
		Cldn7	Hif3a		Ackr1	-2.26488	Zkscan7	1.79337																				Sppl3	Top2a
		Clec2d	Hip1		Rcor1	-2.26088	Zdhhc20	1.78762																				Srgap1	Top3a
		Clec3b	Hivep1		Hs3st2	-2.25933	Pstpip2	1.78669																				Ssbp1	Tpx2
		Clec4n	Hmgcs2		Camk2b	-2.24487	Lepr	1.78319																				Sstr4	Tspan32
		Clic5	Hmgn5		Ankrd11	-2.2433	B3gnt2	1.78131																				St8sia2	Ttll6
		Clps	Hn1l		Nefm	-2.23954	Rnu3b1	1.77903																				Taar4	Tug1
		Clpsl2	Hnrnph3		Prkcg	-2.23551	Zfp787	1.77594																				Tbc1d21	Unc5b
		Clybl	Ift172		Cdh13	-2.22703	Zcwpw2	1.77085																				Tdh	Usp13
		Cmtm2a	Igf2		Ntrk2	-2.22607	Rn18s	1.77074																				Tenm4	Uxs1
		Cmtm4	Igsf10		Tbc1d16	-2.22473	Mnd1	1.77035																				Terc	Vash2
		Cnfn	Il17rd		Ldoc1l	-2.22397	Ccdc90b	1.76395																				Tgm2	Vmn1r48
		Cngb1	Inpp4a		Mdga1	-2.22256	Bloc1s3	1.7601																				Tgm6	Vsig10
		Cnpy3	Inpp5f		Fbf1	-2.20891	Raver2	1.75843																				Theg	Vsig2
		Cntnap1	Ints7		Sptan1	-2.20863	Ccdc103	1.75761																				Thoc7	Wbscr17
		Colq	Ipo7		Smarca4	-2.20795	AW492981	1.75455																				Thrap3	Wdfy3
		Coq8a	Itga11		Fbxo41	-2.20785	Wfdc2	1.75403																				Tln1	Wdr26
		Coro7	Itga4		Soga1	-2.20415	Fam183b	1.75079																				Tln2	Wdr38
		Cox15	Itprip		Setd1b	-2.20339	Tnfrsf14	1.75062																				Tmem156	Zc3h13
		Cox7b2	Itpripl2		Pip4k2b	-2.19979	Zfp352	1.75029																				Tmem161b	Zfp36l3
		Cox7c	Iws1		Arhgap31	-2.19834	Gm14326	1.74821																				Tnfrsf4	Zfp740
		Cpb2	Jag2		Zdhhc9	-2.1946	Fam13c	1.74705																				Tnk2	Zfp873
		Cpeb1	Jmy		Grin1	-2.19235	Xrcc6bp1	1.74339																				Top2a	Zhx3
		Cplx3	Kank2		Irf2bp1	-2.18929	Rheb	1.74058																				Top3a
		Cpne1	Kat6b		Unc5a	-2.18923	Gas2	1.73846																				Tpx2
		Cpped1	Kcnb1		Samd14	-2.18484	Gpn3	1.73686																				Tspan32
		Cr2	Kcnc1		Tm9sf4	-2.18072	Ptgr1	1.7361																				Ttll6
		Cracr2a	Kcng2		Pacs1	-2.18037	Mt4	1.73413																				Tug1
		Crbn	Kcnh2		Ddn	-2.17914	Gemin6	1.7338																				Unc5b
		Creb5	Kcnj4		Scmh1	-2.17819	Rpl35	1.72664																				Usp13
		Crem	Kctd10		Satb1	-2.17337	Nr1d2	1.72475																				Usp17la
		Crk	Kdm2a		Gatsl2	-2.17081	Clec10a	1.7199																				Uxs1
		Crnde	Kdm5b		Col4a2	-2.16753	Fam35a	1.71961																				Vash2
		Crxos	Kif1b		Scamp2	-2.16658	Hemt1	1.71688																				Vmn1r48
		Cryba4	Kif20a		Slc17a7	-2.16323	Akr1c19	1.71278																				Vsig10
		Crybb3	Kif26b		Trim62	-2.16279	Olfr319	1.70855																				Vsig2
		Crygc	Kif3b		Rnf123	-2.16211	Nf1	1.70744																				Wasf2
		Crygf	Kifc1		Atn1	-2.16064	Gm11213	1.6993																				Wbscr17
		Crygs	Klf12		Gpr56	-2.15027	Rasl11a	1.69712																				Wdfy3
		Csprs	Klhl14		Disp2	-2.14955	Sap30	1.69663																				Wdr26
		Cst13	Kmt5b		Sema6c	-2.14918	Cstad	1.69638																				Wdr38
		Ctf2	Krt19		Efcab4a	-2.14906	Zfp763	1.69566																				Wscd2
		Cth	Lamb2		Atp1b2	-2.13868	Eva1a	1.69452																				Zc3h13
		Ctrb1	Lamc3		Bcr	-2.13687	C1d	1.68994																				Zfp36l3
		Ctrc	Lancl3		Rnf165	-2.13254	Magef1	1.68323																				Zfp457
		Ctrl	Larp1		Sf1	-2.13068	Rps10	1.68084																				Zfp618
		Ctso	Lbp		Prkcb	-2.12938	Gm5665	1.68043																				Zfp740
		Ctxn3	Ldoc1		Arc	-2.12867	Mdh1b	1.67846																				Zfp873
		Cxcr6	Lef1		Zfpm1	-2.12809	Calml4	1.67564																				Zhx3
		Cyb561d1	Lhx5		Dag1	-2.12626	Efcab2	1.6713
		Cyp11a1	Lingo1		Palm2	-2.12556	Rmrp	1.67082
		Cyp21a1	Lmf2		Cx3cl1	-2.12075	Slc25a40	1.6683
		Cyp2c37	Lmtk2		Syt1	-2.11493	Guca1a	1.66445
		Cyp2c38	Lmx1a		Actg1	-2.11224	Mettl18	1.66103
		Cyp2c44	Lnx2		Celf1	-2.11168	Mettl6	1.66072
		Cyp2c70	Lonrf2		Tmem132b	-2.10815	Cacfd1	1.65757
		Cyp2j13	Loxl1		Grn	-2.10616	Vmn1r87	1.65653
		Cyp2t4	Lpl		Dmtn	-2.10544	Flg	1.65544
		Cyp2u1	Lrrc32		Fam57b	-2.10349	Ccdc28a	1.65495
		Cyp3a13	Lss		Nedd4	-2.1017	Lhx1os	1.65274
		Cyp4f17	Luc7l3		Arpp21	-2.10075	Olfr522	1.65066
		Cyp4f18	Lypd3		Taok1	-2.09929	BB557941	1.65033
		Dapk2	Lyve1		Kcng1	-2.09798	Fzd3	1.64982
		Dapl1	Magi3		Atp9a	-2.09784	Commd8	1.6497
		Dcaf7	Man1c1		Eif4ebp2	-2.09699	Serpinb6b	1.64868
		Ddo	Mapk4		Epb4,1l4a	-2.09695	Clk4	1.64864
		Defa23	Mapk6		Csdc2	-2.09641	Cebpd	1.64626
		Defa31	March4		Syn1	-2.09538	Smim8	1.64608
		Defa-rs12	Mavs		Ube3b	-2.09093	Zcchc18	1.64556
		Defb26	Mboat1		Fam163b	-2.09025	Tbp	1.64239
		Dennd4a	Mcm2		Sema4g	-2.08917	Zfp938	1.63602
		Deptor	Mcm3		Scrn1	-2.08869	Dgkeos	1.63577
		Dffa	Mdm4		Ttll12	-2.08651	Nat2	1.63337
		Dhrs7c	Megf10		Ptprt	-2.08613	Tsacc	1.63208
		Dhx37	Mettl14		Igfbp5	-2.08492	Spata7	1.62967
		Diablo	Mex3a		Lsamp	-2.08486	Fgf14	1.62854
		Diaph3	Mfsd7c		Adcyap1r1	-2.08471	Fam92b	1.6278
		Dleu2	Micall2		Sbk1	-2.08219	Ctla2b	1.62635
		Dlg1	Mki67		Ubap2	-2.0814	Zfp626	1.62204
		Dlx6os2	Mmp11		Phf21a	-2.08039	Itgb3bp	1.6214
		Dmd	Mmp14		Map3k11	-2.07937	Spcs2	1.61873
		Dnah9	Mmp15		Prrt2	-2.07635	Tcea1	1.61754
		Dnajb8	Mthfd2		Unc5c	-2.07277	Trmt5	1.61734
		Dnmbp	Mtss1		Ncoa1	-2.07255	Trhr	1.61661
		Dnmt3aos	Mtus2		Irak1	-2.06936	Dhx8	1.61611
		Dnttip1	Myadm		Nyap1	-2.06906	Slc35b3	1.60986
		Doc2g	Mybl2		Glg1	-2.0663	Katnbl1	1.6083
		Dock4	Myh3		Dtx1	-2.06571	Ccl17	1.60615
		Dok3	Myo18b		Ddah1	-2.06432	Zfp119a	1.60554
		Doxl2	Myo1d		Ttbk1	-2.06232	Zfp868	1.60547
		Dph3	Myo9a		Kpna6	-2.06159	Galnt7	1.6027
		Dpp10	Nanos2		Abcg4	-2.05914	Cetn4	1.60021
		Dpp4	Nasp		Pnmal2	-2.05566	Gm11744	1.59924
		Dppa5a	Nav1		Cplx2	-2.05322	G2e3	1.59777
		Dsg1c	Ncam2		Ppm1l	-2.05204	Selt	1.5933
		Duox2	Ncapg2		Brsk1	-2.05193	Rbm7	1.59138
		Dyrk1b	Nckap5		Wnt7b	-2.05139	Zfp367	1.58979
		Dzip1	Ncl		Kif1a	-2.05079	BB187676	1.58919
		E2f7	Nectin2		Zcchc2	-2.04949	Sfrp4	1.58867
		Echdc3	Nemp1		Ptpn9	-2.04566	Nudcd2	1.58668
		Eci2	Neurod1		Ppfia3	-2.04531	Fastkd5	1.58483
		Eif2ak4	Nfatc2		Lrp10	-2.04516	Gm4342	1.58094
		Eldr	Nfe2l3		Thra	-2.04234	Ttc30b	1.58054
		Elf4	Nfia		Rapgefl1	-2.0422	Hdc	1.57368
		Elf5	Nfib		Rnf26	-2.0403	Fam63a	1.57347
		Elk4	Nhsl2		Afap1	-2.03838	Mettl21a	1.57145
		Ell2	Nid2		Pacsin1	-2.03643	Cul4a	1.56872
		En2	Nkain3		Tmem229b	-2.03481	Gm13180	1.56862
		Enam	Nkd2		Atp13a2	-2.03373	Gm12992	1.56763
		Enpp6	Nmnat2		Prkar1b	-2.03207	Tnfsf12	1.56596
		Epb41l1	Nod1		Apba1	-2.02804	Barx2	1.56346
		Epb41l4b	Nolc1		Klf7	-2.0279	Ttc3	1.563
		Epb41l5	Nop14		Phyhip	-2.02789	Ebag9	1.56183
		Epgn	Npas1		Olfm1	-2.02673	Xntrpc	1.55918
		Eps8l2	Npas3		ND2	-2.02423	Cenpq	1.55843
		Erbb2	Nrg2		Arhgap23	-2.02357	Tmem216	1.55609
		Ermard	Nrp2		Prex1	-2.02257	Aym1	1.55358
		Erv3	Nrxn3		Dscaml1	-2.02145	Tmem212	1.55331
		Esrp1	Nsd2		Mapre1	-2.01932	Casp1	1.55259
		Etl4	Nsl1		Arhgdia	-2.0192	Ahcy	1.55037
		Etnppl	Nt5dc2		Tbc1d10b	-2.01914	Crygn	1.54832
		Etv3l	Ntn1		Myo18a	-2.01812	Terf1	1.54817
		Exd2	Ntn3		Kcnc4	-2.01801	Ypel1	1.54716
		Exoc3l2	Ntng1		Rab11fip5	-2.01739	Muc20	1.5426
		Extl1	Ntrk3		Hk1	-2.01698	Fam76b	1.5418
		F7	Nxnl2		Gp1bb	-2.01696	Hfe	1.53471
		F9	Ocel1		Lpin2	-2.01255	Gm13152	1.53393
		Fa2h	Olfr173		Zfp362	-2.01085	Loxl2	1.53185
		Fam105a	Opcml		Lrrc4b	-2.01027	Gm4470	1.53104
		Fam107a	Osbp		Cdc42bpb	-2.00526	Icmt	1.52964
		Fam109b	P2ry6		CYTB	-2.00417	Sncg	1.52845
		Fam151b	Pakap		Fbxw8	-2.00364	Cyp2r1	1.52828
		Fam178b	Pald1		Clmp	-2.00337	Evx2	1.52604
		Fam196a	Palm3		Map6	-2.00216	Cd3e	1.52175
		Fam219aos	Pank1		Cux2	-2.00118	Hdac7	1.5204
		Fam219b	Pappa2		Kif26a	-2.00015	Mtmr3	1.5202
		Fam227b	Pard3		Paqr4	-1.9983	Nanos3	1.51176
		Fam26e	Patz1		B3gat1	-1.99794	Cnep1r1	1.50761
		Fam71f2	Pbrm1		Mknk2	-1.99639	Eif3j1	1.50598
		Fam83e	Pcdh12		Ache	-1.99624	Sh2d6	1.5034
		Far2os2	Pcdha12		Mapk10	-1.99604	Vmn1r217	1.50212
		Fat2	Pcdha4		Kcnk3	-1.99552	Kidins220	1.50194
		Fbp1	Pcdha9		Arf3	-1.99499	Tnfrsf11a	1.49876
		Fbxo24	Pcdhac2		Gm8587	-1.99377	Ccdc148	1.49765
		Fbxo39	Pcdhb22		Capn5	-1.99145	Nelfcd	1.66846
		Fbxw13	Pcid2		Slc29a4	-1.98733	Rpl14	1.63607
		Fbxw22	Pclo		Xpo6	-1.98627	Calm2	1.55553
		Fcer2a	Pcyt1b		Tecr	-1.97978	Zfp133-ps	1.67825
		Fcgr3	Pdgfrb		Pde4a	-1.97904	Trim25	1.72218
		Fcrl5	Pdzd2		Crmp1	-1.97729	Btn1a1	1.70138
		Fev	Peli2		Zfp710	-1.97713	Tmprss3	1.69835
		Fezf1	Pfas		Ddx54	-1.97617	Gm10405	1.69754
		Ffar3	Phactr2		Wipf2	-1.97412	Serpinb8	1.68411
		Fga	Phf2		Klhl18	-1.97256	Srek1	1.67891
		Fgf11	Phf21b		Rgmb	-1.97031	Slc1a4	1.67765
		Fgf6	Pidd1		Slc6a6	-1.96983	Bpifc	1.67583
		Fgf8	Pik3ca		Pik3r2	-1.96755	Igsf9	1.674
		Fhad1	Pikfyve		Gsk3b	-1.96595	Psme3	1.70549
		Fhl3	Pknox1		Med24	-1.96513	Ccl28	1.87805
		Fhl5	Plk1		Spock2	-1.96456	Sema4c	1.72869
		Firre	Plxnb1		Synrg	-1.96185	Mtfr2	1.72663
		Fkbp8	Plxnc1		Myt1l	-1.95641	Ephb3	1.71791
		Flt3	Pole		Pabpc1	-1.95614	Epha5	1.71264
		Fmo5	Pomt2		Wbp2	-1.95587	Sema6d	1.70798
		Fmr1nb	Pou3f2		Lclat1	-1.95437	Ifitm7	1.70772
		Fnta	Ppat		Sec31a	-1.9537	Gm10914	1.7066
		Foxe3	Ppp1r13l		Tmem130	-1.95198	Gm626	1.70459
		Foxl2	Ppp1r3f		Ptprn	-1.95131	Skint7	1.70176
		Frat2	Ppp1r9a		Sorcs2	-1.95067	Madd	1.69925
		Fscn3	Ppp6r3		Rfng	-1.95031	Cep170b	1.69773
		Fsd1l	Pprc1		Atp2b2	-1.94863	Ldlrad3	1.69547
		Fsip2	Prag1		Arnt2	-1.94797	Zcchc9	1.69501
		Fuom	Prkar2a		Brd4	-1.94781	Kcna4	1.68623
		G6bos	Prkca		Ccnd1	-1.94762	Arhgef15	1.68612
		G6pc	Prpf38b		Katnal1	-1.9476	Neurl1b	1.6836
		Gabre	Prr15		Slc35c1	-1.94703	Pak4	1.68218
		Gabrg1	Prrt4		Zfp106	-1.94276	Hemgn	1.68088
		Gal3st2	Prx		Plcb1	-1.94141	Ubtf	1.68075
		Galp	Ptgfrn		Frmpd1	-1.94104	Ms4a4c	1.67456
		Garem2	Ptpn13		Tspan9	-1.94045	Ung	1.67368
		Gbp10	Ptprs		Tgfbr2	-1.93927	Itsn1	1.6674
		Gbp6	Rab11fip4		Rfx1	-1.93846	Wdr89	1.66304
		Gca	Rab13		Stk40	-1.93792	Ccdc138	1.65669
		Gdf3	Rab36		Msl1	-1.9369	Golga7b	1.64616
		Ggn	Rad54l2		Dbn1	-1.93616	Dnajc19	1.63719
		Ggnbp1	Radil		Dgcr2	-1.93444	Mcam	1.63272
		Ggt5	Rara		Zmynd8	-1.93397	Nufip2	1.61298
		Gimap4	Rars		Traf3	-1.93287	Fam160b2	1.61094
		Gimap8	Rasgrp3		Dnajc16	-1.93229	Plekhg3	1.60963
		Gin1	Rbm45		Ube4b	-1.93185	Grik3	1.5824
		Ginm1	Rbms1		Lrp3	-1.93154	Ppara	1.5719
		Gja3	Rbmx2		Cnnm4	-1.93022	Dpysl5	1.55136
		Gjc2	Rest		Aatk	-1.92821	Slc35f1	1.52725
		Gjc3	Rgs3		Rybp	-1.92456	Slc4a10	2.03881
		Glipr1	Rimklb		Fto	-1.92443	Zkscan8	1.7493
		Glipr1l1	Rims1		Tecpr1	-1.92103	Ppm1k	1.66601
		Glp2r	Rnf146		Sema6a	-1.92091	Pirb	1.62604
		Glrb	Rnf214		Cadm3	-1.91841	Mms22l	1.62316
		Glt1d1	Rnf41		Ncor1	-1.91791	Tmem239	1.62168
		Gm10069	Rora		Celf2	-1.91771	Phyhd1	1.57305
		Gm10101	Rrbp1		Bai1	-1.91658	Fryl	1.55723
		Gm10125	Rrp12		Cuedc1	-1.91525	Tnfrsf9	1.49789
		Gm10142	Rrp1b		Kcnj9	-1.91437	Pde4c	1.48424
		Gm10183	Rsf1		Phactr1	-1.9136	Ube2i	1.79293
		Gm10253	Safb2		Susd4	-1.91309	Pbld1	1.63562
		Gm10324	Samd8		Sardh	-1.91303	Pnpt1	1.61053
		Gm10325	Satb2		Kdm6b	-1.9118
		Gm10334	Scnn1a		Rnf24	-1.91157
		Gm10371	Scube3		Ago1	-1.9098
		Gm10375	Sdc1		Zmiz2	-1.90908
		Gm10399	Sec22c		Slc22a17	-1.90835
		Gm10404	Secisbp2l		Atp1a2	-1.90724
		Gm10408	Sema3g		Plch2	-1.90625
		Gm10419	Senp6		Mast2	-1.90444
		Gm10427	Serinc2		Dctn1	-1.90362
		Gm10428	Serping1		Gpr17	-1.90304
		Gm10461	Sf3b3		Creb3l1	-1.90179
		Gm10471	Sf3b4		Trim8	-1.90086
		Gm10536	Sfmbt1		Bcan	-1.8998
		Gm10561	Sfrp1		Tmem28	-1.89895
		Gm10614	Sgsh		Zic1	-1.89874
		Gm10629	Sh2b3		Tcf4	-1.89714
		Gm10635	Sh3d19		Adrbk1	-1.89404
		Gm10648	Sh3pxd2b		Mvb12b	-1.89308
		Gm1070	She		Adar	-1.89164
		Gm10781	Sik1		Map1a	-1.89082
		Gm10785	Slc10a4		Plekhg2	-1.89019
		Gm10791	Slc12a5		Ankrd13b	-1.88919
		Gm10827	Slc12a7		Lrrn2	-1.88878
		Gm10835	Slc16a13		Zfp282	-1.88814
		Gm10847	Slc22a8		Vamp2	-1.88787
		Gm10860	Slc23a2		Dnm3	-1.88684
		Gm10866	Slc30a10		Evi5l	-1.88597
		Gm10869	Slc41a1		Caln1	-1.88595
		Gm10941	Slc4a1ap		Gtpbp1	-1.8857
		Gm11033	Slc4a3		Slc43a2	-1.88468
		Gm11123	Slc5a3		Sh2b2	-1.88274
		Gm11494	Slc6a12		Pde10a	-1.88267
		Gm11564	Slc6a4		Samhd1	-1.88212
		Gm11567	Slco4a1		Camta2	-1.88066
		Gm11595	Smtnl2		Ap2b1	-1.88057
		Gm12216	Smyd3		Tenm2	-1.88039
		Gm12253	Sned1		Smurf1	-1.88025
		Gm12298	Sntg2		Coro1c	-1.88005
		Gm12633	Snx30		Parm1	-1.87936
		Gm13084	Sod3		Gys1	-1.87923
		Gm13262	Sorcs1		Gm6498	-1.87663
		Gm13271	Sox17		Hnrnpa3	-1.87621
		Gm13286	Sox18		Mfn2	-1.87604
		Gm13372	Sox2ot		Gnao1	-1.87522
		Gm13580	Sox4		Ap3d1	-1.87346
		Gm13861	Sp2		Rnf208	-1.87303
		Gm14124	Sp5		Sez6	-1.8721
		Gm14149	Spata13		Fbxl19	-1.86945
		Gm14322	Specc1l		Fgd3	-1.86869
		Gm14340	Spidr		Acaca	-1.86775
		Gm14548	Spock1		Dip2b	-1.86582
		Gm14625	Sppl3		Ccdc92	-1.86441
		Gm14635	Spred2		Ncs1	-1.86371
		Gm15413	Srbd1		Zbtb12	-1.8631
		Gm15433	Srp54a		Slc35b4	-1.86153
		Gm15520	Ssr1		Cbx6	-1.86152
		Gm15952	Ssrp1		Htatsf1	-1.86148
		Gm16062	St8sia2		Sidt2	-1.86084
		Gm16491	Stbd1		Trim44	-1.85951
		Gm16505	Stk32b		Wscd1	-1.85945
		Gm16508	Ston2		Efna5	-1.85939
		Gm16523	Stra6		Thsd7a	-1.85918
		Gm16982	Strbp		Sertad2	-1.85879
		Gm17019	Stx2		Map3k10	-1.8577
		Gm17026	Syne1		COX1	-1.85761
		Gm17175	Syne2		Nedd4l	-1.8575
		Gm17753	Synm		Wnk2	-1.85559
		Gm17778	Syt6		Arrb1	-1.85527
		Gm1987	Syt7		Cbx4	-1.854
		Gm2022	Tacc1		Arhgef18	-1.85234
		Gm2030	Taf1		Gatad2a	-1.85136
		Gm20498	Taf15		Ralgds	-1.85123
		Gm20555	Taok3		Atp2b1	-1.85076
		Gm20558	Tap2		Cpsf1	-1.85013
		Gm20736	Tbc1d24		Gabrb1	-1.84721
		Gm20754	Tbl2		Clasp1	-1.84708
		Gm20822	Tbx1		Gpr176	-1.84698
		Gm2085	Tceanc2		Pdxk	-1.84523
		Gm20852	Tcf12		Gm5069	-1.84485
		Gm20865	Tead2		Rab6b	-1.84276
		Gm20867	Tet1		Trim32	-1.84232
		Gm20877	Tfap2b		Mef2d	-1.83929
		Gm20939	Tgm2		Irs2	-1.83805
		Gm2102	Thbs1		Pmepa1	-1.83752
		Gm21190	Thrap3		Sobp	-1.8363
		Gm2155	Thsd1		Ogdh	-1.83605
		Gm21944	Tjp3		Mmrn2	-1.83576
		Gm2347	Tlr12		Rab10	-1.83488
		Gm2479	Tmem104		Sept3	-1.83475
		Gm2590	Tmem150c		Rbfox1	-1.8345
		Gm266	Tmem238		Vgf	-1.834
		Gm28856	Tmem245		Vat1l	-1.83386
		Gm29735	Tmem39b		Glcci1	-1.83324
		Gm29776	Tmem44		Apc2	-1.83312
		Gm2984	Tmem74		Kif5c	-1.8329
		Gm2990	Tnfsf9		Lrrc8a	-1.83254
		Gm3014	Tnip2		Iglon5	-1.83226
		Gm30302	Tnk2		Klf9	-1.83223
		Gm3055	Tnks		Eng	-1.83197
		Gm3086	Tnrc18		Ciz1	-1.83021
		Gm30948	Tnrc6b		Hgs	-1.82975
		Gm3146	Top2a		Dhdds	-1.82781
		Gm3161	Tpp1		Kalrn	-1.82766
		Gm31992	Tpr		Tns3	-1.8269
		Gm32266	Tpx2		Gpaa1	-1.82685
		Gm3227	Trib3		Zfp74	-1.82615
		Gm32391	Trim45		Slc35a4	-1.82535
		Gm32474	Trim56		Siglech	-1.82483
		Gm32819	Trim67		Gm17244	-1.8248
		Gm3285	Trp53i11		Zc3h3	-1.824
		Gm33045	Trpc5		D8Ertd82e	-1.82385
		Gm3364	Ttc28		Trim46	-1.82346
		Gm3367	Tuba3a		Syn2	-1.82304
		Gm33889	Tug1		Nf2	-1.82257
		Gm34396	Ubox5		Rangap1	-1.82162
		Gm34466	Ubr2		Man2a2	-1.82146
		Gm34478	Uggt1		Prrc2b	-1.82102
		Gm3448	Unc5b		Snph	-1.82064
		Gm3500	Upf2		Ccdc85a	-1.82043
		Gm35091	Usp13		Mecp2	-1.8204
		Gm35438	Utp14a		Ablim2	-1.82038
		Gm35578	Vangl2		Vac14	-1.82026
		Gm35911	Vash2		Nat8l	-1.81825
		Gm36028	Vps13d		Mark4	-1.81657
		Gm36377	Wbscr17		Cntnap2	-1.81644
		Gm36560	Wdr26		Lrrc49	-1.81602
		Gm3693	Wdr63		Cacna1g	-1.81522
		Gm3764	Wfikkn2		Cdk18	-1.81477
		Gm38396	Wnk1		Copa	-1.81368
		Gm3858	Xkr4		Bag6	-1.81059
		Gm39115	Xkr8		Asic1	-1.807
		Gm39749	Xpr1		Chst3	-1.80574
		Gm4013	Zbtb10		Ptpn23	-1.8047
		Gm4098	Zbtb20		Camsap3	-1.80398
		Gm41600	Zbtb38		Abl1	-1.80113
		Gm41788	Zc3h13		Slc7a1	-1.80106
		Gm42061	Zcchc11		Tbc1d30	-1.80102
		Gm42081	Zeb2		Ssh2	-1.801
		Gm42363	Zfp217		Peg13	-1.80082
		Gm4340	Zfp398		Purb	-1.80005
		Gm4354	Zfp462		Cdr2l	-1.79956
		Gm4419	Zfp518b		Atg7	-1.79925
		Gm4559	Zfp62		Enc1	-1.79896
		Gm45618	Zfp641		Pygb	-1.79785
		Gm45929	Zfp697		Lypla2	-1.79595
		Gm46063	Zfp84		Trps1	-1.79481
		Gm46462	Zfyve9		Lrfn4	-1.79416
		Gm46479	Zhx3		Crtc1	-1.79347
		Gm4710	Zic4		Cacng3	-1.79268
		Gm4736			Ccnjl	-1.79177
		Gm4850			Strn4	-1.79176
		Gm4861			Wwc1	-1.79076
		Gm4868			Cactin	-1.79027
		Gm4881			Tnfrsf21	-1.78999
		Gm4884			Sptbn2	-1.78885
		Gm4951			C1ql1	-1.78695
		Gm5			Wwc2	-1.78566
		Gm5083			Abcb9	-1.78359
		Gm5092			Mnt	-1.78334
		Gm5105			Kndc1	-1.7819
		Gm5115			Zbtb45	-1.78166
		Gm5118			L3mbtl2	-1.78137
		Gm5177			Zdhhc18	-1.78037
		Gm5431			Itfg3	-1.77868
		Gm5447			Olig1	-1.77756
		Gm5478			Btbd9	-1.77553
		Gm5523			Esrrg	-1.7748
		Gm5524			Fam20c	-1.77472
		Gm5535			Epas1	-1.77446
		Gm5546			Ccdc47	-1.77411
		Gm5589			Fam129b	-1.77306
		Gm5608			Osbpl7	-1.77245
		Gm5741			Brsk2	-1.7719
		Gm5771			Tpcn1	-1.7711
		Gm5800			Gm996	-1.76985
		Gm5833			Lrrc47	-1.76812
		Gm5860			S1pr3	-1.76764
		Gm5878			Ehmt2	-1.76761
		Gm6116			Wiz	-1.7664
		Gm6135			Got2	-1.76621
		Gm6145			Ubap2l	-1.76612
		Gm6225			Kcnj10	-1.76474
		Gm6287			Pitpnm2	-1.76406
		Gm6420			Tgfb2	-1.76349
		Gm6583			Smpd3	-1.76006
		Gm6588			Fmod	-1.75996
		Gm6654			Ampd2	-1.75875
		Gm6713			Zc3h11a	-1.75797
		Gm6981			Usp11	-1.75786
		Gm7257			Med14	-1.75768
		Gm7337			Lzts1	-1.75681
		Gm7420			Dyrk2	-1.75639
		Gm7735			Tjp2	-1.75609
		Gm7759			Cyfip2	-1.75544
		Gm7932			Eml2	-1.75498
		Gm7967			L1cam	-1.75491
		Gm8273			Dlg2	-1.75489
		Gm8378			Ppp1r26	-1.75445
		Gm8630			Sept9	-1.75362
		Gm884			Ppp2r5d	-1.75256
		Gm8884			Micall1	-1.75227
		Gm9054			Als2	-1.75095
		Gm9258			Ablim3	-1.74954
		Gm9510			Pitpnc1	-1.74837
		Gm9706			Zer1	-1.74772
		Gm9802			Grina	-1.74511
		Gm9878			Trappc9	-1.74415
		Gm9905			Gnaz	-1.74394
		Gm9908			Fam20a	-1.74093
		Gm9930			Map7d2	-1.74092
		Gm9962			Sppl2b	-1.74058
		Gm9963			Rasal1	-1.73894
		Gm9992			Slc39a7	-1.73872
		Gml2			Gdpd5	-1.73857
		Gnb3			Heatr5b	-1.73847
		Gng7			Atxn7l3	-1.73792
		Gnmt			Cnnm1	-1.73268
		Golt1a			Plec	-1.73179
		Gpbar1			Vangl1	-1.73172
		Gpha2			Cdh4	-1.72977
		Gpihbp1			Phc3	-1.72894
		Gpr119			Doc2b	-1.72846
		Gpr45			Adcy9	-1.72688
		Greb1			Mafg	-1.72589
		Grhl2			Tmem63b	-1.7258
		Grk4			Chrm1	-1.72515
		Gsdma2			Arhgap20	-1.7247
		Gsdmc3			Rnf44	-1.72431
		Gsto2			Nell2	-1.72053
		Gstt1			Cblb	-1.72036
		Gstt2			Pbx1	-1.71884
		Gtpbp3			Trim9	-1.71813
		Gtsf1			Slc7a8	-1.71789
		Gucy1b2			Tmem170b	-1.71782
		Gucy2d			Rusc2	-1.71771
		Gvin1			Qk	-1.71751
		Gzmk			Sbf1	-1.71694
		H1foo			Fosl2	-1.71675
		H2afb2			Mapre2	-1.71535
		H2al1o			Hspa8	-1.7115
		H2-M11			Rnpep	-1.71145
		H2-M3			Pafah2	-1.71139
		H2-Q5			Rela	-1.71122
		H2-T24			Sgsm1	-1.71088
		Haao			Diras2	-1.70972
		Haglr			Fam214b	-1.70814
		Hal			Arhgef12	-1.70697
		Hat1			Ppme1	-1.70339
		Hbb-bh1			Ppp1r1b	-1.70333
		Hbq1a			Gas2l1	-1.70298
		Hbq1b			Wnt7a	-1.70246
		Herc3			Slc7a5	-1.70242
		Hes2			Ccdc97	-1.70194
		Hfm1			Syngr1	-1.70194
		Hgfac			Egr4	-1.70129
		Hhat			B4galnt1	-1.70052
		Hhatl			H2-D1	-1.70052
		Hist1h1t			Ica1	-1.70027
		Hist1h2ac			Pomt1	-1.70017
		Hist1h2be			Fam171a1	-1.69997
		Hist1h4h			Mllt6	-1.69976
		Hist2h2be			Pcdha8	-1.69524
		Hlx			Sv2a	-1.69287
		Hmmr			Pofut2	-1.69283
		Hmox1			Slc6a11	-1.69139
		Hnrnpr			Eef2	-1.69025
		Hoxa11os			Gdf1	-1.69017
		Hoxa7			Zyx	-1.68803
		Hoxc12			Zfp580	-1.68751
		Hpgd			Cdk16	-1.68746
		Hpn			Tcof1	-1.68626
		Hrasls5			Abcb8	-1.68583
		Hrh1			Col4a1	-1.68549
		Hrh4			Rbms3	-1.68546
		Hsd17b13			Ankrd34a	-1.68526
		Hsd17b14			Iqsec3	-1.6847
		Hsd17b2			Chga	-1.68379
		Hsf2bp			Dnm2	-1.6834
		Hspb2			Med16	-1.68234
		Hspb9			Pcdh10	-1.68217
		Htatip2			Ubqln4	-1.68212
		Hydin			Pitpnm1	-1.68076
		Idi2			Nrxn1	-1.67988
		Ifit1			Cic	-1.67939
		Ifna12			Nomo1	-1.67866
		Ifna14			Efr3b	-1.67859
		Ifnab			Dnajc11	-1.67816
		Ifnl3			Asphd2	-1.67667
		Ift74			Drp2	-1.67597
		Igf1os			Astn1	-1.67495
		Ighmbp2			Ssbp2	-1.67355
		Igkv4-72			Rbms2	-1.67323
		Igsf9b			Mvk	-1.67316
		Iigp1			Sparcl1	-1.67307
		Ikzf3			Pdp2	-1.67236
		Il10ra			Arhgap36	-1.66951
		Il12rb1			ND4L	-1.66948
		Il12rb2			Phactr4	-1.66865
		Il15ra			Tmem132a	-1.66847
		Il1rap			Dpf2	-1.66763
		Il27			Scamp1	-1.6676
		Il33			Ergic1	-1.6674
		Il5ra			Reep3	-1.667
		Ildr2			ND4	-1.6668
		Immp2l			Lzts2	-1.66656
		Inhbe			Gnas	-1.66627
		Ino80c			Alg3	-1.66543
		Inpp5b			Nr2f1	-1.6647
		Ins2			Ppp1r16a	-1.66445
		Insm2			Tesk1	-1.66364
		Ipcef1			R3hdm2	-1.66276
		Iqcf1			Slc6a9	-1.66262
		Iqcf4			Asap1	-1.66198
		Irf5			Rab11fip3	-1.65896
		Irs4			Rbck1	-1.65817
		Irx3os			Prpf40b	-1.65776
		Irx4			Med12	-1.65501
		Isg20			Tmcc2	-1.65417
		Isoc2b			St3gal2	-1.65394
		Itga1			Dtx4	-1.65381
		Itgam			Ubald1	-1.6528
		Itgav			Usp48	-1.65197
		Itgb1bp1			Svop	-1.64962
		Itgb2			Srcin1	-1.64958
		Itgb7			Dnmt3a	-1.64864
		Itpkb			Wasl	-1.64793
		Jaml			Fam49a	-1.64635
		Jmjd1c			Serpine2	-1.64323
		Jrkl			Lrrc8d	-1.64278
		Kbtbd3			Pak1	-1.64244
		Kcna3			Prkcd	-1.64204
		Kcna5			Trim28	-1.64106
		Kcna7			Cdipt	-1.64052
		Kcnd3os			Lgals3bp	-1.63977
		Kcnip4			Gria1	-1.63968
		Kcnj8			Slc8a2	-1.63901
		Kcnk4			Ctnnd1	-1.63857
		Kcnk6			Dhcr24	-1.63809
		Kctd11			Armc5	-1.63765
		Khdc3			Eif4g1	-1.63738
		Khk			Fads2	-1.63501
		Kif12			Fzr1	-1.63486
		Kif14			Ucp2	-1.63472
		Kif19a			Men1	-1.63471
		Klhdc1			Zfp41	-1.6345
		Klhdc7b			Plvap	-1.63408
		Klhdc8b			Stac2	-1.63392
		Klk10			Slx4	-1.63349
		Klk1b21			Grik5	-1.63343
		Klk1b22			Sympk	-1.63246
		Klk1b3			Rbfox2	-1.6324
		Klk1b4			Celf6	-1.63162
		Klk1b7-ps			Dynll2	-1.63031
		Klk1b8			Nrde2	-1.63028
		Klkb1			Tut1	-1.62846
		Klra1			Itpk1	-1.62823
		Klra16			Ppt2	-1.62789
		Krt10			Slc9a1	-1.62747
		Krt12			Zbtb16	-1.62726
		Krt2			Bai2	-1.62707
		Krt222			Caskin2	-1.62679
		Krt31			Nucb1	-1.62627
		Krt75			Klf5	-1.62554
		Krt80			G6pdx	-1.62489
		Krtap10-4			Map2k2	-1.62466
		Krtap16-3			Rab35	-1.62465
		Krtap19-5			Scara3	-1.62355
		Krtap20-2			Kirrel3	-1.62254
		Krtap4-1			Kazn	-1.62249
		Krtap4-16			Hcn3	-1.62236
		Krtap5-1			Sel1l	-1.62127
		Krtap5-5			Desi1	-1.62069
		Krtap9-1			Lynx1	-1.62052
		Krtcap3			Syvn1	-1.62018
		Ksr1			Kcnip2	-1.61856
		Ksr2			Map3k1	-1.61734
		L3mbtl4			Ngfr	-1.61677
		Lair1			Pdxdc1	-1.61623
		Lama3			Bcl2l1	-1.61579
		Lamp5			Zyg11b	-1.61541
		Large2			Pdgfra	-1.61445
		Layn			Ahi1	-1.61381
		Lbx2			Ccnd3	-1.61245
		Lce3d			Os9	-1.61089
		Lcn2			Fam115a	-1.60943
		Lcn6			Dym	-1.60902
		Ldb3			Rfc1	-1.60898
		Ldhd			Gid4	-1.60858
		Lekr1			Gga2	-1.60836
		Lelp1			Arhgef1	-1.60828
		Lgi3			Pcbp1	-1.60814
		Lhb			Dchs1	-1.6075
		Lhfpl5			Tmem164	-1.60269
		Lhx1			Ptprd	-1.60234
		Lhx4			Slc26a6	-1.60233
		Lias			Pdk2	-1.6022
		Lilra6			Lingo3	-1.60149
		Limk2			Ngef	-1.60072
		Lin28a			Tbc1d13	-1.60063
		Lin9			Bre	-1.60052
		Lman1l			Wfs1	-1.60049
		Lmntd2			Zfp579	-1.60049
		Lmx1b			Sall2	-1.60022
		Loxhd1			Rusc1	-1.59958
		Lpar5			Scamp5	-1.59956
		Lrrc38			Gpd2	-1.59937
		Lrrc51			Ankrd40	-1.5983
		Lrsam1			Supt5	-1.59702
		Ltb4r2			Sh2b1	-1.5963
		Luzp1			Gpr153	-1.5961
		Ly6a			Drg2	-1.59597
		Lypd6			Pth1r	-1.59507
		Lypla1			Psen1	-1.59472
		Lyrm7			B3galt5	-1.59367
		Lyz2			Kit	-1.59342
		Lyzl4			Vps37c	-1.59289
		Mab21l2			Angel1	-1.59107
		Mad2l1			Apln	-1.58809
		Mageb1			Dda1	-1.58712
		Mamdc4			Ube2ql1	-1.58388
		Man2c1os			Pla2g6	-1.58255
		Map2k3os			Atmin	-1.58209
		Map3k13			H19	-1.58092
		Mapk8			Trim2	-1.58082
		Marc1			Sertad4	-1.57986
		March10			Pgm2l1	-1.57976
		March2			Csrnp2	-1.57906
		March3			Stk4	-1.57903
		Mark1-ps1			Polr3d	-1.57656
		Marveld3			Stox2	-1.57642
		Mast1			Tshz2	-1.57591
		Mb21d1			Klhdc10	-1.57572
		Mbnl2			Srgap2	-1.57543
		Mbp			H2-Q7	-1.57418
		Mc5r			Tmem115	-1.57366
		Mccc1os			Casp9	-1.57194
		Mcm8			Mapk9	-1.5712
		Mcoln3			Gm3219	-1.57103
		Meiob			Slc30a1	-1.57033
		Mettl21c			Scn2a1	-1.56937
		Mettl8			Epha8	-1.5693
		Mfsd4a			Ppargc1a	-1.56918
		Mgst2			Pafah1b1	-1.5671
		Mhrt			Hpcal4	-1.56275
		Mical2			Tjap1	-1.56037
		Miip			Neto1	-1.56026
		Mindy1			Dhrsx	-1.55834
		Mir22hg			Vim	-1.55762
		Mir99ahg			Cwc25	-1.55727
		Mirt1			Ephb6	-1.55711
		Mknk1			Gng4	-1.55694
		Mmp24			Sh3rf1	-1.55617
		Mob1a			Zdhhc8	-1.55592
		Mobp			Extl3	-1.55519
		Mon2			Exog	-1.55374
		Mpp1			Cpe	-1.55211
		Mreg			Opa3	-1.55209
		Mrgprb4			Drosha	-1.55053
		Mrgprg			Shd	-1.55003
		Mroh2a			Lrrc20	-1.54658
		Mroh5			Mfsd12	-1.54605
		Mrpl41			Elavl1	-1.54538
		Mrpl47			Nup210	-1.54139
		Ms4a1			Gcc2	-1.54096
		Ms4a5			Slc38a2	-1.53989
		Msh5			Ctnna1	-1.53828
		Msrb1			Mgat4b	-1.53493
		Mtag2			Tbc1d9b	-1.53477
		Mtnr1b			Leng1	-1.53425
		Mup1			Fam168b	-1.53304
		Mup17			Map7d1	-1.53287
		Mup18			Ipo4	-1.53193
		Mup19			Iars	-1.53188
		Mup2			Ap1g1	-1.53091
		Mup20			Lgi1	-1.53074
		Mup4			Dync1h1	-1.53052
		Mup5			Cpt1a	-1.52953
		Mup-ps16			Ascl1	-1.5279
		Mx2			Mettl13	-1.52262
		Mybpc1			Gjb2	-1.52212
		Mycbp			Smcr8	-1.52119
		Myct1			Xxylt1	-1.52084
		Myl1			Bscl2	-1.52057
		Myl2			Fam189a1	-1.52023
		Mylk			Skiv2l	-1.51971
		Myoz3			Klhdc3	-1.51837
		N4bp2l2			Rhbdd2	-1.51798
		Naip7			H2-Q8	-1.5165
		Nars2			Nrm	-1.51387
		Nav2			Isyna1	-1.51244
		Ncf2			Ssbp4	-1.51118
		Nctc1			Ehd1	-1.50805
		Nde1			Rcan2	-1.50568
		Ndst1			Dctd	-1.50424
		Ndufa3			Slc6a1	-1.50401
		Ndufb11			Aebp1	-1.50384
		Ndufv3			Dennd6b	-1.50316
		Neurog3			Tnfrsf1a	-1.50133
		Nfs1			Hcls1	-1.50087
		Ngb			Mospd3	-1.5008
		Nhlh1			Sfrp2	-1.49961
		Nit1			Pkp4	-1.49949
		Nlrp4e			Acd	-1.49726
		Nlrp9c			Soga3	-1.49618
		Nme1			Zfp521	-1.49545
		Nmnat3			Ppapdc3	-1.49539
		Nodal			Mfsd5	-1.49467
		Nop9			Wdr18	-1.49446
		Nos1			Slain1	-1.49251
		Notch1			Zfp746	-1.49212
		Nox1			Ckap4	-1.49094
		Nox4			Acsbg1	-1.48773
		Nppb			St6galnac4	-1.48184
		Npy4r			Adamts14	-1.48137
		Nr1h3			Krt85	-1.47431
		Nr1i3			Tmem189	-1.46903
		Nr5a1			Eefsec	-1.46297
		Nr5a2			Lman2	-1.46142
		Nrg4			Cdkn1a	-1.45152
		Nrip2			Gltp	-1.4484
		Nron			Cndp2	-1.44628
		Nsd3			Gemin4	-1.40583
		Nsun7			Stard4	-1.70806
		Nuak2			Knstrn	-1.61684
		Nudt7			Trmt6	-1.58089
		Nup214			Dhcr7	-1.62858
		Nupr1l
		Nwd1
		Nxf2
		Nxn
		Obp1a
		Ocstamp
		Odf3
		Oip5
		Olfr1008
		Olfr103
		Olfr1115
		Olfr1143
		Olfr1152
		Olfr1211
		Olfr122
		Olfr123
		Olfr1232
		Olfr1252
		Olfr1347
		Olfr1349
		Olfr1372-ps1
		Olfr1375
		Olfr1402
		Olfr141
		Olfr1414
		Olfr1443
		Olfr1459
		Olfr1499
		Olfr150
		Olfr1500
		Olfr1508
		Olfr156
		Olfr161
		Olfr17
		Olfr170
		Olfr30
		Olfr332
		Olfr372
		Olfr39
		Olfr390
		Olfr392
		Olfr469
		Olfr470
		Olfr48
		Olfr482
		Olfr521
		Olfr524
		Olfr549
		Olfr576
		Olfr700
		Olfr704
		Olfr713
		Olfr738
		Olfr75-ps1
		Olfr821
		Olfr850
		Olfr868
		Olfr871
		Olfr898
		Olfr901
		Olfr94
		Olfr945
		Olfr951
		Olfr96
		Olfr965
		Olfr97
		Olfr983
		Omd
		Oog2
		Opn1sw
		Opn4
		Oprl1
		Orc4
		Oscar
		Osgin1
		Ost4
		Otog
		Otos
		Otud7b
		Ovch2
		Oxct2b
		P2rx1
		P2rx3
		P2ry13
		P4ha3
		Pabpc5
		Pacrgl
		Padi1
		Paip1
		Papln
		Pappa
		Paqr6
		Pax3
		Paxip1
		Paxx
		Pcdh11x
		Pcdh9
		Pcdhac1
		Pcif1
		Pde3a
		Pde6a
		Pdik1l
		Pdlim5
		Pdzd7
		Pes1
		Pex11g
		Pfpl
		Pgbd1
		Phf11b
		Phf20l1
		Pifo
		Pigp
		Pik3c2b
		Pilra
		Pira11
		Pira6
		Pira7
		Pisd-ps3
		Pitx3
		Pkd1l3
		Pla2g4a
		Plac8
		Plagl1
		Platr17
		Platr26
		Plekha4
		Plekhg5
		Plekhg6
		Plet1
		Plxnb3
		Pms2
		Pnlip
		Pnpla1
		Polr2i
		Pon2
		Ppih
		Ppil6
		Ppp1r14a
		Ppp1r27
		Ppp2r5a
		Pramef17
		Prap1
		Prcp
		Prdm11
		Prf1
		Prh1
		Prim2
		Prkcq
		Prl2c5
		Prl3b1
		Prl3d1
		Prlr
		Prm2
		Prm3
		Prn
		Proca1
		Prom2
		Proser2
		Proz
		Prr11
		Prr9
		Prss28
		Prss37
		Prss41
		Prss48
		Psapl1
		Psd3
		Psme2b
		Pth2
		Ptx4
		Pvalb
		Pxmp4
		Qrfpr
		Qsox2
		Qtrt1
		Rab10os
		Rab33b
		Rab37
		Rab38
		Rabl2
		Rad1
		Rad18
		Rad51
		Rad51ap2
		Ralgapa2
		Ralyl
		Ramp1
		Rasd1
		Rasgrp1
		Rasgrp4
		Rasl10b
		Rbbp9
		Rbmy
		Rbp7
		Rbpjl
		Rcbtb1
		Rd3l
		Rdh13
		Rdh9
		Reck
		Recql5
		Redrum
		Reg2
		Relb
		Ren1
		Rergl
		Retn
		Rfc5
		Rfesd
		Rgs13
		Rhbdl2
		Rhox2e
		Rhox3a
		Rhox3f
		Rhox3h
		Ribc1
		Ripply1
		Rmi2
		Rmnd5a
		Rnase10
		Rnf115
		Rnf122
		Rnf13
		Rnf141
		Rnf213
		Robo3
		Rps15a-ps6
		Rps27a
		Rps6kc1
		Rreb1
		Rrp7a
		Rsph4a
		Rxfp3
		S100a3
		S100a8
		S100pbp
		Sapcd1
		Sat2
		Saxo1
		Sbpl
		Scd3
		Scgb1a1
		Scgb2b15
		Scgb2b20
		Scgb3a1
		Scml2
		Scn1a
		Scn4a
		Scn4b
		Sec14l4
		Sec14l5
		Sec24a
		Selplg
		Senp8
		Sept1
		Serpina11
		Serpina1a
		Serpina1e
		Serpina3m
		Serpina9
		Serpinb1b
		Serpinb3c
		Serpinb6d
		Setdb2
		Sez6l
		Sfi1
		Sfn
		Sft2d2
		Sfta2
		Sftpc
		Sfxn5
		Sgca
		Sgms1
		Sh2d2a
		Sh3bp1
		Shank1
		Shank2
		Shc4
		Shprh
		Shroom3
		Siah3
		Sipa1l2
		Sirpb1a
		Sirt7
		Skint4
		Skint5
		Skint9
		Slamf8
		Slamf9
		Slc12a6
		Slc16a12
		Slc16a5
		Slc16a7
		Slc22a1
		Slc26a1
		Slc26a3
		Slc27a4
		Slc31a2
		Slc34a1
		Slc35e2
		Slc35g3
		Slc36a1
		Slc39a12
		Slc39a2
		Slc46a2
		Slc4a1
		Slc5a10
		Slc5a12
		Slc6a16
		Slc9b1
		Slco1a4
		Slco1b2
		Slfn9
		Sln
		Sly
		Smarca5-ps
		Smarcc1
		Smc2os
		Smco1
		Smim1
		Smim11
		Smim15
		Smok3b
		Snhg9
		Snrnp27
		Snx22
		Snx29
		Snx9
		Sohlh2
		Sowaha
		Sox1
		Sox21
		Sp110
		Spaca6
		Spaca7
		Sparc
		Spata2
		Spata24
		Spata31d1a
		Spata31d1b
		Spata33
		Spatc1l
		Speer4cos
		Speer5-ps1
		Speer8-ps1
		Spert
		Spink8
		Sprtn
		Spry2
		Spx
		Sqstm1
		Srp54b
		Srpk3
		Srrm2
		Ssbp1
		Ssc4d
		Sstr4
		Ssty1
		Ssu2
		Ssxb9
		Stab2
		Stam2
		Star
		Stard9
		Steap3
		Stfa2
		Stfa3
		Ston1
		Stum
		Sult2a8
		Sun3
		Susd3
		Syce3
		Sycn
		Syde2
		Syn3
		Syndig1
		Syngr4
		Synpo
		Synpr
		Taar4
		Taf1b
		Tango6
		Tank
		Tas1r3
		Tas2r131
		Tat
		Taz
		Tbata
		Tbc1d1
		Tbc1d10c
		Tbc1d12
		Tbc1d2
		Tbc1d21
		Tbce
		Tbx10
		Tbx22
		Tcap
		Tcp10c
		Tcrg-V1
		Tdh
		Tdp1
		Tdrd5
		Tead1
		Teddm3
		Tenm3
		Tenm4
		Terc
		Tert
		Tesk2
		Tex26
		Tfcp2
		Tfcp2l1
		Tfpi
		Tgds
		Tgif2lx2
		Tgm6
		Theg
		Them6
		Thnsl1
		Thoc7
		Tifa
		Tlcd2
		Tldc2
		Tln1
		Tln2
		Tm4sf19
		Tm4sf4
		Tmc1
		Tmc6
		Tmc8
		Tmed5
		Tmem100
		Tmem114
		Tmem116
		Tmem125
		Tmem144
		Tmem156
		Tmem161b
		Tmem196
		Tmem202
		Tmem255b
		Tmem29
		Tmem51os1
		Tmem74bos
		Tmlhe
		Tmod4
		Tnfaip8l2
		Tnfrsf10b
		Tnfrsf11b
		Tnfrsf4
		Tnfsf15
		Tnfsfm13
		Tnni2
		Tnp1
		Tomm20l
		Top3a
		Tox2
		Tpk1
		Tpsb2
		Traf5
		Traf6
		Trav14n-1
		Trav3-3
		Trav6-3
		Trim12c
		Trim23
		Trim43b
		Trim6
		Trim68
		Trim7
		Trit1
		Trmt10a
		Trnt1
		Trp63
		Trub1
		Trub2
		Tsga8
		Tsku
		Tspan15
		Tspan32
		Tspear
		Tspo2
		Tsr3
		Tssk4
		Tssk5
		Ttc30a2
		Ttll10
		Ttll6
		Tulp2
		Twistnb
		Tyr
		Ube2d-ps
		Ucma
		Ugt8a
		Ulk4
		Umad1
		Unc13d
		Unc80
		Uox
		Urah
		Usp17la
		Usp8
		Uxs1
		V1ra8
		Vav2
		Vip
		Vmn1r192
		Vmn1r195
		Vmn1r197
		Vmn1r204
		Vmn1r25
		Vmn1r48
		Vmn1r52
		Vmn1r70
		Vmn2r111
		Vmn2r113
		Vmn2r3
		Vmn2r33
		Vmn2r35
		Vmn2r4
		Vmn2r43
		Vmn2r48
		Vmn2r60
		Vmn2r62
		Vmn2r91
		Vps29
		Vps8
		Vsig10
		Vsig2
		Wasf2
		Wbscr25
		Wbscr28
		Wdr20
		Wdr38
		Wdr45
		Wdr45b
		Wdr83
		Wdr93
		Wdr95
		Wfdc18
		Wfdc3
		Wfdc6a
		Wfdc6b
		Wsb1
		Wscd2
		Xlr3b
		Xpo4
		Ypel3
		Ythdf3
		Zar1l
		Zbtb46
		Zbtb49
		Zfhx2
		Zfp120
		Zfp160
		Zfp316
		Zfp345
		Zfp369
		Zfp36l3
		Zfp395
		Zfp442
		Zfp457
		Zfp607a
		Zfp618
		Zfp689
		Zfp707
		Zfp740
		Zfp790
		Zfp809
		Zfp825
		Zfp873
		Zfp936
		Zfp940
		Zfp950
		Zfp967
		Zfp982
		Zim3
		Zscan26
		Zscan4a
		Zscan4c
