# Supplementary material for: Effect of Neuroprotective Magnesium Sulfate Treatment on Brain Transcription Response to Hypoxia Ischemia in Neonate Mice
Source: Int J Mol Sci. 2021 Apr 20;22(8):4253. doi: 10.3390/ijms22084253 (PMC8074012; doi:10.3390/ijms22084253)
Supplement: Supplementary file 1 [file ijms-22-04253-s001.zip › ijms-1189883-non-published/Le Dieu et al Table S2.xlsx]

## Sheet: Sommaire
Folders
A:	Character Color code	Red characters : inductions
Lists of genes corresponding to the duifferent steps of analysis as described in Figure 2		green characters : repressions
		Blue characters : biphasic expressions and/or putative splicing
	background color code	Results from two color analyses
		Results from one color analyses
		Result from bothe two color and one color analyses
B:	Keywords in List B	Columns A - N
DAVID® 6.8	Keywords in List C	Columns P - AA
extraction of UP_Keywords	Keywords in List ③	Columns AC - AP
	Keywords in List ⑦	Columns AR - BH
	List B1	Columns BJ - CE
	List B2	Columns CG - CS
C:	GO terms in List B	Columns A - T Lines 0 - 36
DAVID® 6.8	Genes in GO-terms from List B	Columns A - T Lines 40 - 1716
GO terms per List	GO terms in List C	Columns V - AH
	GO terms in List ③	Columns AJ - AV REVIGO lines 53 -71
	GO terms in List ⑦	Columns AX - BJ
	GO terms in List B1	Columns BL - BT
	GO terms in List B2	Columns BV - CD
D:	List B	Columns A - J Lines 12 - 17
KEGG pathways	List C	Columns A - J Lines 20 - 25
	GO terms in List ③	Columns A - J Lines 28 - 37
	GO terms in List ⑦	Columns A - J Lines 40 - 43
	GO terms in List B1	Columns A - J Lines 46 - 49
	GO terms in List B2	Columns A - J Lines 52 - 55
IPA pathways	IPA from lists of MGSO4 effects	effects at 1h 30 min Column L - M
Comparison of IPA Pathways		effects at 3 h Column N - O
in 9 groups		effects at 6 h Column P - Q
		effects at 12h Column R - S
	IPA from lists of HI effects	effects at 3h Columns T - U
		effects at 12 h Columns V - W
	IPA from lists of MgHI vs HI effects	effects at 3h Columns T - U
		effects at 12 h Columns V - W
	List B All times (two-color and one-color extracted)	Effects in List B Columns AB - AC
	List of genes in canonical pathways	Columns AE - AG
E:	Lists of genes used for the 9 conditions extraction of pUR	Columns A - I
IPA putative Upstream Regulators	pUR list	Column L
	pUR z-scores and p-values MgSO4 + 1 h 30 min	Columns M - N
Lines 11 -18 : major pUR	pUR z-scores and p-values MgSO4 + 3 h	Columns O - P
Lines 22 -133 : minor pUR	pUR z-scores and p-values pUR MgSO4 + 6 h	Columns Q - R
	pURz-scores and p-values pUR MgSO4 + 12 h	Columns S - T
	pUR z-scores and p -values HI + 3h	Columns U - V
	pUR z-scores and p -values HI + 12h	Columns W - X
	pUR z-scores and p -values MgHI vs HI + 3h	Columns Y - Z
	pUR z-scores and p -values MgHI vs HI + 123h	Columns AA -AB
	pUR z-scores and p -values List B	Columns AC - AD
	pUR from list ⑦ one color analysis of MgHI vs Ctrl effects	Columns AF - AL
	details of gnes downstream major pUR in ⑦	Lines 22 - 66
F. HI effects (Liste 3)	DAVID Keywords, GO terms and Kegg pathways at 3h-12h	Columns A - M
	Revigo Extraction of non dispensable GO-terms	Columns O - U
	IPA Canonical pathways at 3h and 12h	Columns W - AK
	IPA putative Upstream Regulators at 3h and 12h	Columns AM - BA
	Genes in pUR 3h - 12h	Columns BC -DA
G.Interference with development	Ontogeny lists	Columns A - D
	List ③ to be compared to ontogeny	Columns F - I
	List B to be compared to ontogeny	Columns K - N
	Comparison of list ③ with ontogeny lists	Columns P -AF
	Comparison of list B with ontogeny lists	Columns AH - AX
H. Supplement experiment	Effects at 3h	Columns A - K
2-color MgHI vs Ctrl hybridization	Effects at 12h	Columns M - T
	Concatenation 3h - 12h	Columns V - AA
	DAVID® extractions	Columns AC - AO
	Revigo Filtering of se-GO terms	Columns AQ - AW

## Sheet: A. Lists (figure 2)
Proper effect of MgSO4 single injection		Effects of MgSO4 pretreatment in HI context		Effect of HI in Ctrl mice		Effect of MgSO4 pretreatment unaffected by HI				Effect of HI induced by MgSO4 pretreatment		Reversion of MgSO4 single injection effects inCtrl by HI				Effect of HI in MgSO4 pretreated mice vs Ctrl mice (one color analysis		Reversion of HI effects by MgSO4 pretreatment				Reversion of HI effects by MgSO4 pretreatment in one color analysis		Amplification by MgSO4 pretreatment of HI effects				HI effects unaffected by MgSO4 pretreatment				Effects of HI revealed by MgSO4 pretreatment		Effects of HI reversed by MgSO4 pretreatment	Whole effects of MgSO4 pretreatment on HI transcription response
List A (1,5X)		Liste ② (1,5x)		Liste ③ (1,5x)		Liste ④(A1) : Effect of MgSO4 in the same sense in ① and ②				List ⑤ = ② and Non ③		Liste ⑥ : Effect of MgSO4 in opposite sense in ① and ②				Liste ⑦(2x)		Liste ⑧ : MgSO4 effect in ② in opposite senese of HI effect in ③				Liste ⑨ : List ③ and non-⑦(1,5x)		Liste ⑩ = B3				Liste ⑪ = C : Effects in ③ and ⑦(1,5x) in the same sense				Liste B1 : ⑤ + ⑥ + ⑦(2x) - A1 - C		Liste B2 : Liste ⑧ + liste ⑨	Liste B : (B1 + B2 + B3) - A1 - C
		épissé	1							Spliced	1					One Color Analysis						Effects in ③									One color
Biphasic	9	Biphasic	2	Biphasic	3		UP/UP	14		Biphasic	2		UP/DOWN	37		Biphasic	34		UP/DOWN	10		Biphasic	1		Up/Up	18			Up	166		Biphasic	29	Effects of Mg	Biphasic	31
Up	438	Up	179	Up	499		Down/Down	79		Up	232		DOWN/UP	15		Up	507		DOWN/UP	57		Mg Up	149		Down/Down	5			Down	66		Up	545	150	Up	842
Down	964	Down	511	Down	224		Total	93		Down	369			52		Down	661		Total	67		Mg Down	292		Total	23			total	232		Down	943	289	Down	1091
Total	1411	Total	693	Total	729	Values in List ①		Values in List ②		Total	604	Values in List ①		Values in List ②		Total	1202	Effet Mg		Effet HI		Total	442	Effect of MG in HI		Effect of HI in Ctrl		Effect of HI in Ctrl		Effect of MgHI in Ctrl		Total	1517	439	Total	1964
Gene Symbol	FC	Gene Symbol	FC ②	Gene Symbol	FC ③	Gene Symbol	FC A	Gene Symbol	FC ②	Gene Symbol	FC ②	Gene Symbol	FC A	Gene Symbol	FC ②	GeneSymbol	FC (abs) ([RVMg] vs [Ctrl])	Gene Symbol	FC ②	Gene Symbol	FC ③	Gene Symbol	FC ③	Gene Symbol	FC ②	Gene Symbol	FC ③	Gene Symbol	FC ③	Gene Symbol	FC ⑦	Gene Symbol	FC	Gene Symbol	Gene Symbol	FC
Dmtn	1.7088	Hmgb1	3.35431	Epha5	1.79248	Acox3	1.53813	Acox3	2.13218	Hmgb1	3.35431	Ahcy	1.55037	Ahcy	-2.8365	Ap3m1	1.5246	Cyct	2.11714	Cyct	-2.10352	Adamts4	3.17488	Aff3	2.0782	Aff3	2.17938	Abca1	1.74024	Abca1	1.81952	Abcc5	2.24259	Adamts4	Abcc5	2.24259
Sept3	1.70377	Hmgb1	-1.6434	Adamts4	3.17488	Aldh8a1	1.56511	Aldh8a1	1.8532	Hmgb1	-1.6434	Arhgef15	1.68612	Arhgef15	-1.69841	Cacfd1	1.59999	Gm10814	2.11699	Gm10814	-2.07534	Adamts4	-2.77648	Ddi2	1.62247	Ddi2	1.51562	Adamts1	3.2254	Adamts1	5.12579	Afg3l1	2.02636	Capza1	Adamts4	3.17488
Tenm4	1.68247	Ddx5	2.07238	Ndst1	3.0678	Barx2	1.56346	Barx2	2.45447	Ddx5	2.07238	Arl6ip6	1.73521	Arl6ip6	-1.68195	Caln1	1.79655	Gm13861	2.06426	Gm13861	-2.47129	Atf3	11.8812	Ehbp1	4.87355	Ehbp1	2.3254	Akap13	2.22002	Akap13	1.96089	Ahcy	1.55037	Coa5	Afg3l1	2.02636
Auts2	1.63044	Mmab	2.20614	Adamts4	-2.77648	Krtap19-5	1.56358	Krtap19-5	2.06979	Mmab	2.20614	Atxn7	1.7195	Atxn7	-1.70405	Chn1	1.58808	Mrps25	2.11294	Mrps25	-1.59347	Atp8a1	1.77092	Gabbr2	2.01062	Gabbr2	1.82904	Angpt2	2.4576	Angpt2	2.588	Atp2b2	2.24889	Eya1	Ahcy	1.55037
Tln2	2.57544	Ddx5	-1.81455	Epha5	-1.49207	Lepr	1.78319	Lepr	2.29463	Ddx5	-1.81455	Bpifc	1.67583	Bpifc	-1.71852	Cntnap2	1.58663	Ncbp2	1.78078	Ncbp2	-1.54457	Bcl3	2.62164	Gm11175	1.89188	Gm11175	1.69725	Arc	2.96674	Arc	2.36407	Calm2	1.55553	Fam234b	Atp2b2	2.24889
Atp1a3	1.71154	Mmab	-1.6311	Ndst1	-1.81982	Olfr48	1.52817	Olfr48	2.08568	Mmab	-1.6311	Btn1a1	1.70138	Btn1a1	-1.70495	Dhdds	1.91479	Olfr1415	2.60206	Olfr1415	-1.94786	Ccl7	6.56176	Gpr26	2.33788	Gpr26	1.85949	Arhgap26	1.60178	Arhgap26	2.40732	Cnep1r1	1.50761	Frmpd2	Calm2	1.55553
Celf4	1.67272	ND2	2.41765	Arhgap26	1.60178	Rab26os	1.8057	Rab26os	1.92678	Slfn9	1.91299	Calm2	1.55553	Calm2	-1.80936	Eny2	1.53455	Rmrp	2.70774	Rmrp	-2.03889	Cd14	4.61428	Hmgn5	2.92752	Hmgn5	2.09607	Arid1a	2.22596	Arid1a	2.01715	Csnk1d	2.34372	Gm10576	Cnep1r1	1.50761
Kalrn	1.63811	Snora74a	1.91299	Arhgef15	1.7038	Rmrp	1.67082	Rmrp	2.70774	Tulp1	1.91791	Cnep1r1	1.50761	Cnep1r1	-1.60263	Ergic1	1.94537	Rnu2-10	3.32736	Rnu2-10	-1.61886	Cep170b	1.85589	ND2	2.41765	ND2	2.20593	Arid5a	2.65804	Arid5a	2.54683	Ddx5	2.07238	Hecw1	Csnk1d	2.34372
Psd3	1.52572	Hmgn5	2.92752	Arl6ip6	1.87993	Rnu2-10	2.0295	Rnu2-10	3.32736	Acox3	2.13218	Dmtn	1.7088	Dmtn	-1.67595	Fbxl20	1.55496	Snora74a	1.91299	Snora74a	-1.59449	Cxcl1	6.4667	ND5	1.98985	ND5	2.45991	Armcx5	1.58487	Armcx5	2.08114	F3	2.28589	Ier2	Ddx5	2.07238
Auts2	-2.34742	Zc3h13	2.56711	Atf3	11.8812	Rnu3b1	1.77903	Rnu3b1	2.03822	Aldh8a1	1.8532	Dnajc19	1.63719	Dnajc19	-1.64788	Glrx2	2.58665	Tspear	2.05346	Tspear	-2.18385	Cxcl10	59.1046	Peg10	6.81761	Peg10	5.52494	Arrdc4	1.57076	Arrdc4	1.55094	Fkbp1a	1.98855	Lsm14a	Epha5	1.79248
Dmtn	-2.10544	Rnu2-10	3.32736	Atp8a1	1.77092	Snora74a	2.13238	Snora74a	1.91299	Atp2b2	2.24889	Epha5	1.71264	Epha5	-1.69527	Gm9257	2.00098	Actg1	-2.59057	Actg1	1.58021	Cyp2u1	1.8671	Rnu1b6	3.31253	Rnu1b6	2.20253	Atf2	1.60792	Atf2	1.59754	Hist1h1a	2.04592	Nfatc2	F3	2.28589
Tenm4	-2.08382	Aff3	2.0782	Atxn7	1.80278	Spcs2	1.61873	Spcs2	1.97376	Barx2	2.45447	Ephb3	1.71791	Ephb3	-1.74088	Igf1	1.96784	Arhgef15	-1.69841	Arhgef15	1.7038	Dmtn	1.74935	Rufy2	1.87296	Rufy2	1.53022	Atxn7l1	1.60276	Atxn7l1	1.50998	Hmgb1	3.35431	Nhlh1	Fkbp1a	1.98855
Atp1a3	-2.02575	Rmrp	2.70774	Bcl3	2.62164	Tulp1	1.8398	Tulp1	1.91791	Htatsf1	2.60672	Fam160b2	1.61094	Fam160b2	-1.60108	Kcne1l	1.75197	Arl6ip6	-1.68195	Arl6ip6	1.87993	Dpysl5	2.10911	Sp140	1.91791	Sp140	1.66189	Auts2	2.27609	Auts2	2.50708	Htatsf1	2.60672	Serpina3n	Hist1h1a	2.04592
Psd3	-1.8674	Mrps25	2.11294	Bpifc	1.73805	Vmn1r217	1.50212	Vmn1r217	1.90547	Knstrn	1.97146	Gm10405	1.69754	Gm10405	-1.68144	Kctd2	1.61762	Atf4	-2.36605	Atf4	1.68287	Elmsan1	2.1159	Tcf12	2.95249	Tcf12	2.21384	Bmpr2	2.09171	Bmpr2	2.28793	Knstrn	1.97146	Slc5a3	Hmgb1	3.35431
Sept3	-1.83475	Peg10	6.81761	Btn1a1	1.77876	Actg1	-2.11224	Actg1	-2.59057	Krtap19-5	2.06979	Gm10914	1.7066	Gm10914	-1.62485	Kpna6	1.77548	Atxn7	-1.70405	Atxn7	1.80278	Eya1	1.8364	Tmem14c	3.38192	Tmem14c	2.43886	Btg3	1.97896	Btg3	1.55182	Mmab	2.20614	Synpo2l	Htatsf1	2.60672
Kalrn	-1.82766	Ddi2	1.62247	Ccl2	9.07311	Ahi1	-1.61381	Ahi1	-1.63034	Lepr	2.29463	Golga7b	1.64616	Golga7b	-1.93838	Lhx6	1.95161	Bpifc	-1.71852	Bpifc	1.73805	Fam234b	1.68938	Xaf1	2.36187	Xaf1	4.0005	Cbx4	1.49925	Cbx4	1.70501	Myo18a	2.02688	Szrd1	Knstrn	1.97146
Tln2	-1.71526	Gm11175	1.89188	Ccl3	5.9922	Ankrd13b	-1.88919	Ankrd13b	-2.53824	Myo18a	2.02688	Ifitm7	1.70772	Ifitm7	-1.72779	Med1	2.10032	Btn1a1	-1.70495	Btn1a1	1.77876	Fbn1	1.78175	Zbtb20	2.48093	Zbtb20	2.49533	Ccl12	6.46131	Ccl12	1.84447	Nell2	2.15127	Abcc4	Mmab	2.20614
Celf4	-1.67389	ND5	1.98985	Ccl4	19.7392	Arnt2	-1.94797	Arnt2	-2.22716	Olfr48	2.08568	Igsf9	1.674	Igsf9	-1.65153	Mtfr1l	1.5024	Capza1	-2.06769	Capza1	1.64716	Fos	46.4777	Zc3h13	2.56711	Zc3h13	2.22446	Ccl2	9.07311	Ccl2	3.79826	Pbx1	2.16949	Acin1	Myo18a	2.02688
Nelfcd	1.66846	Sp140	1.91791	Ccl7	6.56176	Arpp21	-2.10075	Arpp21	-1.82181	Prpf38b	2.5616	Il15ra	1.72014	Il15ra	-1.67891	Mtus1	1.85492	Coa5	-1.94922	Coa5	1.83125	Frmpd2	1.82912	Epha5	-1.69527	Epha5	-1.49207	Ccl3	5.9922	Ccl3	10.5747	Pnmal2	3.0372	Ackr1	Nell2	2.15127
Rpl14	1.63607	Cyct	2.11714	Cd14	4.61428	Atat1	-1.98822	Atat1	-1.89928	Rab26os	1.92678	Kcna4	1.68623	Kcna4	-1.61519	Nrxn3	1.61011	Dmtn	-1.67595	Dmtn	1.74935	Gm6994	1.79034	Adora2b	-1.88194	Adora2b	-1.53617	Ccl4	19.7392	Ccl4	16.6465	Pou2f1	2.43141	Adcy1	Pbx1	2.16949
Calm2	1.55553	Gabbr2	2.01062	Cebpd	2.45009	Atxn7l3	-1.73792	Atxn7l3	-1.75655	Spcs2	1.97376	Mms22l	1.62316	Mms22l	-1.77843	Pbx1	2.16949	Dnajc19	-1.64788	Dnajc19	1.64712	Hecw1	1.77913	Mat2a	-1.73044	Mat2a	-1.53655	Ccno	1.86127	Ccno	2.40913	Prpf38b	2.5616	Adgrl3	Pnmal2	3.0372
Zfp133-ps	1.67825	Gm13861	2.06426	Cep170b	1.85589	Bcl2l1	-1.61579	Bcl2l1	-2.87897	Trim9	2.29129	Mtfr2	1.72663	Mtfr2	-1.75903	Pou2f1	2.43141	Enah	-1.93481	Enah	9.46518	Hemgn	1.86105	Slc2a6	-1.69314	Slc2a6	-1.69252	Cdh4	1.67481	Cdh4	3.06328	Ptk7	2.05886	Adm	Pou2f1	2.43141
Trim25	1.72218	Gm10814	2.11699	Ctla2a	3.09332	Bscl2	-1.52057	Bscl2	-1.70452	Vmn1r217	1.90547	Neurl1b	1.6836	Neurl1b	-1.74696	Radil	1.96612	Epha5	-1.69527	Epha5	1.79248	Lcn2	2.52734	Rprd1b	-3.04369	Rprd1b	-2.38963	Cebpb	2.52753	Cebpb	3.5302	Rn18s	1.77074	Ahnak	Prpf38b	2.5616
Atxn7	1.7195	Gpr26	2.33788	Cxcl1	6.4667	Cacng4	-2.90051	Cacng4	-2.33777	Zmynd8	2.29337	Psme3	1.70549	Psme3	-1.7122	Rprd1b	1.50579	Ephb3	-1.74088	Ephb3	1.84071	Ldlrad3	1.81906					Cebpd	2.45009	Cebpd	2.14273	Rprd1b	1.94026	Aig1	Ptk7	2.05886
Btn1a1	1.70138	Rufy2	1.87296	Cxcl10	59.1046	Camk2b	-2.24487	Camk2b	-1.80154	Pnmal2	2.41915	Rn18s	1.77074	Rn18s	-3.0936	Rps15a	1.53692	Eya1	-1.78507	Eya1	1.8364	Madd	1.87554					Celsr1	2.13773	Celsr1	2.10103	Slc12a5	2.02476	Alkbh1	Rn18s	1.77074
Tmprss3	1.69835	Tcf12	2.95249	Cyp2u1	1.8671	Camkk2	-1.71532	Camkk2	-1.75057	Slc12a5	2.02476	Rprd1b	1.94026	Rprd1b	-3.04369	Sdcbp	1.55123	Fam160b2	-1.60108	Fam160b2	1.74398	Mcam	1.69255					Chd2	2.62138	Chd2	2.01798	Slfn9	1.91299	Anxa5	Rprd1b	1.94026
Gm10405	1.69754	Tmem14c	3.38192	Dmtn	1.74935	Ccdc47	-1.77411	Ccdc47	-1.96132	Nell2	2.15127	Sema6d	1.70798	Sema6d	-1.58152	Serinc3	1.68919	Fam234b	-1.51977	Fam234b	1.68938	Ms4a4c	1.77127					Cited1	1.77073	Cited1	2.2008	Sort1	2.10611	Apbb1ip	Slc12a5	2.02476
Serpinb8	1.68411	Tspear	2.05346	Dnajc19	1.64712	Cndp2	-1.44628	Cndp2	-2.79343	Rnu3b1	2.03822	Serpinb8	1.68411	Serpinb8	-1.73355	Sort1	2.10611	Fdxacb1	-1.68752	Fdxacb1	1.75202	Myo1e	2.75145					Cntf	1.96253	Cntf	1.70763	Trim9	2.29129	Apold1	Slfn9	1.91299
Srek1	1.67891	Xaf1	2.36187	Dpysl5	2.10911	Cpe	-1.55211	Cpe	-2.3878	Abcc5	2.24259	Slc1a4	1.67765	Slc1a4	-1.71483	Timm9	1.9832	Frmpd2	-1.73669	Frmpd2	1.82912	Nr1d1	2.64829					Copg2os2	2.46512	Copg2os2	2.31029	Zmynd8	2.29337	Arfgef2	Sort1	2.10611
Slc1a4	1.67765	Ehbp1	4.87355	Elmsan1	2.1159	Dcx	-2.02247	Dcx	-1.7164	Atp8a2	2.48913	Srek1	1.67891	Srek1	-1.75669	Tmem268	1.7397	Gm10405	-1.68144	Gm10405	1.68881	Pak4	1.81569					Cpt1a	1.96042	Cpt1a	1.51629	Abcc5	-2.3	Arhgap17	Trim9	2.29129
Bpifc	1.67583	Rnu1b6	3.31253	Ephb3	1.84071	Ddn	-2.17914	Ddn	-2.11557	Hist1h4m	2.67216	Tmem239	1.62168	Tmem239	-1.77238	Txnl4a	1.61292	Gm10576	-1.70504	Gm10576	1.68936	Plekhg3	1.74196					Cry2	1.61072	Cry2	3.20529	Afg3l1	-1.93537	Arhgap20	Zmynd8	2.29337
Igsf9	1.674	Zbtb20	2.48093	Eya1	1.8364	Dgcr2	-1.93444	Dgcr2	-2.20848	Rad18	2.20544	Tmprss3	1.69835	Tmprss3	-1.69343	Ube2l3	1.8061	Gm10914	-1.62485	Gm10914	1.70666	Pot1a	1.61318					Csf1	2.44777	Csf1	2.73495	Ahcy	-2.8365	Ash1l	Abcc5	-2.3
Psme3	1.70549	Ncbp2	1.78078	Fam160b2	1.74398	Dlgap3	-2.35102	Dlgap3	-2.03891	Zfp867	2.233	Tnfrsf9	1.49789	Tnfrsf9	-1.68415	Ube2v1	1.64325	Golga7b	-1.93838	Golga7b	1.69155	S100a8	2.61968					Csrnp1	3.53089	Csrnp1	2.70035	Atp2b2	-1.94863	Atf3	Adamts4	-2.77648
Copg2os2	1.89457	Olfr1415	2.60206	Fam234b	1.68938	Dmtn	-2.10544	Dmtn	-1.67595	Ccdc88b	1.67431	Trim25	1.72218	Trim25	-1.76087	Zmym3	1.58081	Gxylt2	-1.60511	Gxylt2	1.68468	Stfa2l1	2.50212					Ctdsp2	1.75152	Ctdsp2	3.85222	Calm2	-2.13	Atp8a1	Afg3l1	-1.93537
Ccl28	1.87805	Slfn9	1.91299	Fbn1	1.78175	Dnajc11	-1.67816	Dnajc11	-3.34993	Cdh18	2.22371	Ung	1.67368	Ung	-1.80451	Ap3m1	-1.82011	Hecw1	-1.67824	Hecw1	1.77913	Synpo2l	1.70175					Ctla2a	3.09332	Ctla2a	2.12911	Cnep1r1	-1.60263	Bcl11b	Ahcy	-2.8365
Arl6ip6	1.73521	Tulp1	1.91791	Fnbp1	2.0547	Dnm1	-2.78475	Dnm1	-2.08041	Cox5b	1.57283	Wdr89	1.66304	Wdr89	-1.70594	Cacfd1	-2.5307	Ier2	-2.87014	Ier2	4.89189	Szrd1	1.59431					Cybrd1	2.37061	Cybrd1	2.94555	Csnk1d	-1.72913	Bcl3	Atp2b2	-1.94863
Sema4c	1.72869	Acox3	2.13218	Fos	46.4777	Dnm2	-1.6834	Dnm2	-1.96824	Crtc3	1.63903	Zfp133-ps	1.67825	Zfp133-ps	-1.65921	Caln1	-2.4538	Ifitm7	-1.72779	Ifitm7	1.84793	Zcchc9	1.85443					Dcaf12l2	1.5222	Dcaf12l2	4.23059	Ddx5	-1.81455	Bhlhe40	Calm2	-2.13
Mtfr2	1.72663	Aldh8a1	1.8532	Frmpd2	1.82912	Ednrb	-2.37453	Ednrb	-1.68361	Dubr	1.6247	Aff3	-3.31948	Aff3	2.0782	Chn1	-2.19656	Igsf9	-1.65153	Igsf9	1.73065	Zfp791	1.68112					Ddah1	1.72104	Ddah1	1.75485	F3	-1.72353	C1rl	Cnep1r1	-1.60263
Il15ra	1.72014	Atp2b2	2.24889	Fryl	1.83076	Ehd1	-1.50805	Ehd1	-1.7582	Frg1	1.63733	Atp2b2	-1.94863	Atp2b2	2.24889	Cntnap2	-1.59068	Il15ra	-1.67891	Il15ra	1.72117	Actg1	1.58021					Dnajc21	1.84872	Dnajc21	2.00381	Fkbp1a	-2.21	Calcoco1	Csnk1d	-1.72913
Ephb3	1.71791	Barx2	2.45447	Gm6994	1.79034	Fads2	-1.63501	Fads2	-1.89291	Gabrg3	1.70305	Hmgn5	-1.53015	Hmgn5	2.92752	Dhdds	-1.89502	Kcna4	-1.61519	Kcna4	1.66708	Adm	4.63766					Dusp1	3.75534	Dusp1	2.46468	Hist1h1a	-2.02	Casp4	Ddx5	-1.81455
Epha5	1.71264	Htatsf1	2.60672	Gxylt2	1.68468	Fam20c	-1.77472	Fam20c	-2.66016	Glod4	1.77194	Htatsf1	-1.86148	Htatsf1	2.60672	Eny2	-1.87433	Lsm14a	-1.60621	Lsm14a	1.591	Aig1	1.57295					Dusp16	2.04349	Dusp16	2.04994	Hmgb1	-1.6434	Cav1	Epha5	-1.69527
Sema6d	1.70798	Knstrn	1.97146	Hecw1	1.77913	Fgd1	-2.02827	Fgd1	-2.88838	Gm4532	1.83734	Knstrn	-1.61684	Knstrn	1.97146	Ergic1	-1.8016	Mms22l	-1.77843	Mms22l	1.83254	Alkbh1	1.83138					Eci2	2.51082	Eci2	2.12581	Htatsf1	-1.86148	Ccdc125	F3	-1.72353
Ifitm7	1.70772	Krtap19-5	2.06979	Hemgn	1.86105	Flywch1	-2.28704	Flywch1	-2.08415	Gm46169	1.62951	Myo18a	-2.01812	Myo18a	2.02688	Fbxl20	-2.13586	Mtfr2	-1.75903	Mtfr2	1.8085	Apold1	3.9585					Egr1	7.41075	Egr1	5.10861	Knstrn	-1.61684	Ccdc138	Fkbp1a	-2.21
Gm10914	1.7066	Lepr	2.29463	Ifitm7	1.84793	Gaa	-1.89144	Gaa	-2.77214	Gm6252	1.54223	ND2	-2.02423	ND2	2.41765	Glrx2	-1.57194	Neurl1b	-1.74696	Neurl1b	1.85186	Bhlhe40	2.18671					Egr4	2.27107	Egr4	1.99087	Mmab	-1.6311	Ccl6	Hist1h1a	-2.02
Gm626	1.70459	Myo18a	2.02688	Igsf9	1.73065	Gm6981	-1.90406	Gm6981	-1.84635	H2bfm	1.9285	Nell2	-1.72053	Nell2	2.15127	Gm9257	-1.60673	Nfatc2	-1.99854	Nfatc2	2.74774	C1rl	1.52085					Enah	9.46518	Enah	1.76582	Myo18a	-2.01812	Ccl7	Hmgb1	-1.6434
Skint7	1.70176	Olfr48	2.08568	Kcna4	1.66708	Gnaz	-1.74394	Gnaz	-1.87651	Hist1h2af	1.6485	Pnmal2	-2.05566	Pnmal2	2.41915	Igf1	-1.6392	Nhlh1	-1.63632	Nhlh1	1.75337	Capza1	1.64716					Fam219a	1.61742	Fam219a	1.59773	Nell2	-1.72053	Ccl9	Htatsf1	-1.86148
Madd	1.69925	Prpf38b	2.5616	Lcn2	2.52734	Gng4	-1.55694	Gng4	-1.9734	Hist1h2ag	1.76206	Prpf38b	-1.71393	Prpf38b	2.5616	Kcne1l	-1.75027	Pde10a	-1.75212	Pde10a	1.92131	Ccdc138	1.62077					Flt1	2.01356	Flt1	2.47599	Pbx1	-2.03	Ccnt1	Knstrn	-1.61684
Cep170b	1.69773	Rab26os	1.92678	Ldlrad3	1.81906	Gp1bb	-2.01696	Gp1bb	-2.48869	Hist1h2ah	1.66919	Slc12a5	-2.30734	Slc12a5	2.02476	Kctd2	-1.66769	Psme3	-1.7122	Psme3	1.76337	Clk4	1.71808					Fnbp1	2.0547	Fnbp1	1.51489	Pnmal2	-2.05566	Cd109	Mmab	-1.6311
Sp110	1.69674	Spcs2	1.97376	Madd	1.87554	Hk1	-2.01698	Hk1	-2.47818	Hist1h2ak	1.65225	Slfn9	-2.82556	Slfn9	1.91299	Kpna6	-1.8769	Scn8a	-1.5471	Scn8a	1.61795	Cnn1	4.35204					Foxo1	2.14607	Foxo1	2.26917	Pou2f1	-2.21	Cd14	Myo18a	-2.01812
Ldlrad3	1.69547	Trim9	2.29129	Mapre2	1.88008	Hnrnpa0	-2.28115	Hnrnpa0	-2.71981	Hist1h2ao	1.79429	Trim9	-1.71813	Trim9	2.29129	Lhx6	-2.07577	Sema6d	-1.58152	Sema6d	1.69945	Coq10b	1.63528					Frat2	1.6353	Frat2	1.69545	Prpf38b	-1.71393	Cd44	Nell2	-1.72053
Bcl9	1.69505	Vmn1r217	1.90547	Mcam	1.69255	Hnrnpa3	-1.87621	Hnrnpa3	-2.17814	Hist2h2aa2	1.61011	Zc3h13	-2.38877	Zc3h13	2.56711	Med1	-1.87013	Serpina3n	-1.68037	Serpina3n	2.50411	Creb5	1.58234					Frg2f1	1.69707	Frg2f1	1.99675	Ptk7	-2.27	Cd68	Pbx1	-2.03
Zcchc9	1.69501	Zmynd8	2.29337	Mms22l	1.83254	Hpcal4	-1.56275	Hpcal4	-1.76723	Hist2h2ac	1.65047	Zmynd8	-1.93397	Zmynd8	2.29337	Mtfr1l	-1.5404	Serpinb8	-1.73355	Serpinb8	1.78491	Csmd3	2.36642					Fryl	1.83076	Fryl	1.89908	Rn18s	-3.0936	Cdyl2	Pnmal2	-2.05566
Kcna4	1.68623	Pnmal2	2.41915	Ms4a4c	1.77127	Hspa8	-1.7115	Hspa8	-2.69195	Hook1	1.88726					Mtus1	-1.96844	Slc1a4	-1.71483	Slc1a4	1.82959	Csn3	1.47418					Gadd45b	4.49633	Gadd45b	2.12273	Rprd1b	-3.17	Cep120	Pou2f1	-2.21
Arhgef15	1.68612	Slc12a5	2.02476	Mt1	1.87509	Ica1	-1.70027	Ica1	-1.81179	Ifitm3	1.56945					Nrxn3	-2.03721	Slc5a3	-1.76067	Slc5a3	1.72751	Ctla2b	2.44304					Gkn1	2.05057	Gkn1	2.89335	Slc12a5	-2.30734	Cep162	Prpf38b	-1.71393
Neurl1b	1.6836	Nell2	2.15127	Mt2	2.02585	Kcnip2	-1.61856	Kcnip2	-2.21314	Krt12	1.95279					Pbx1	-2.02661	Srek1	-1.75669	Srek1	1.8546	Cyp1b1	1.77456					Glg1	2.4494	Glg1	1.92805	Slfn9	-2.82556	Cep170b	Ptk7	-2.27
Pak4	1.68218	Rnu3b1	2.03822	Mtfr2	1.8085	Kctd10	-1.63357	Kctd10	-1.87892	Lcorl	1.72864					Pou2f1	-2.20695	Synpo2l	-1.704	Synpo2l	1.70175	Cyr61	6.82423					Gm9948	1.80791	Gm9948	1.51119	Sort1	-2.26	Clip2	Rn18s	-3.0936
Hemgn	1.68088	Abcc5	2.24259	Myo1e	2.75145	Kirrel3	-1.62254	Kirrel3	-2.22625	Magt1	1.56762					Radil	-1.66006	Szrd1	-1.54406	Szrd1	1.59431	Dab1	1.60062					Gxylt2	1.68468	Gxylt2	1.52428	Trim9	-1.71813	Clip3	Rprd1b	-3.16537
Ubtf	1.68075	Atp8a2	2.48913	Neurl1b	1.85186	L1cam	-1.75491	L1cam	-2.19427	Mdm4	1.91815					Rprd1b	-3.16537	Tagln2	-2.36091	Tagln2	1.67598	Dbpht2	2.10195					H3f3b	1.55417	H3f3b	2.11795	Zmynd8	-1.93397	Clk4	Slc12a5	-2.30734
Ms4a4c	1.67456	Hist1h4m	2.67216	Nr1d1	2.64829	Lgi1	-1.53074	Lgi1	-1.87252	Meg3	1.73003					Rps15a	-1.95764	Tet1	-1.64868	Tet1	2.1853	Dclre1c	1.67806					Hist1h1c	2.21801	Hist1h1c	1.75738	Pmch	37.485	Cnn1	Slfn9	-2.82556
Ung	1.67368	Rad18	2.20544	Ogfod1	1.666	Map2k2	-1.62466	Map2k2	-1.83319	Mia3	1.66805					Sdcbp	-2.08318	Tmem239	-1.77238	Tmem239	1.83753	Ddi2	1.51562					Hmgn5	2.09607	Hmgn5	4.25479	Tbc1d14	7.03574	Col4a1	Sort1	-2.26
Itsn1	1.6674	Zfp867	2.233	Olfr1033	3.20536	Mapk8ip3	-2.28312	Mapk8ip3	-2.67641	Nanos2	1.8562					Serinc3	-1.86625	Tmprss3	-1.69343	Tmprss3	1.78786	Ddit4	1.50249					Hmox1	1.61796	Hmox1	1.5885	Tcf7l2	6.36374	Col4a2	Trim9	-1.71813
Dennd4a	1.66394	Ccdc88b	1.67431	Pak4	1.81569	Mgat4b	-1.53493	Mgat4b	-1.73766	Opcml	2.12016					Sort1	-2.26295	Tnfrsf9	-1.68415	Tnfrsf9	1.70652	Dennd4a	1.55529					Hspb1	1.68035	Hspb1	4.32208	Secisbp2l	6.04081	Col4a6	Zmynd8	-1.93397
Creb5	1.66338	Cdh18	2.22371	Plekhg3	1.74196	Nbr1	-2.37356	Nbr1	-1.93086	Ost4	2.22866					Timm9	-2.01356	Trim25	-1.76087	Trim25	1.87321	Dusp4	2.42241					Id1	1.74976	Id1	2.08334	Frs3	5.71087	Col5a3	Hmgn5	2.92752
Wdr89	1.66304	Cox5b	1.57283	Pot1a	1.61318	Ncdn	-2.42131	Ncdn	-2.12018	Pcm1	1.70232					Tmem268	-1.64128	Ung	-1.80451	Ung	1.8709	Egr2	5.3831					Ier3	2.81267	Ier3	3.03916	Oxt	5.44847	Coq10b	Sp140	1.91791
Ccdc138	1.65669	Crtc3	1.63903	Psme3	1.76337	Nf2	-1.82257	Nf2	-1.77696	Polr3f	1.7582					Txnl4a	-2.02664	Wdr89	-1.70594	Wdr89	1.78691	Epb4.1l4b	2.38208					Irgm1	2.08865	Irgm1	2.74298	Tpst1	5.20545	Creb5	Tcf12	2.95249
Golga7b	1.64616	Dubr	1.6247	S100a8	2.61968	Nfib	-1.70572	Nfib	-1.82194	Proser2	1.72021					Ube2l3	-1.57861	Zfp133-ps	-1.65921	Zfp133-ps	1.74591	Esm1	3.90646					Irs2	1.68398	Irs2	2.16901	Asb4	4.9551	Crebbp	Zc3h13	2.56711
Sgsh	1.64395	Frg1	1.63733	Scn8a	1.61795	Pde10a	-1.88267	Pde10a	-1.75212	Prss35	1.81147					Ube2v1	-1.91141	Zfp672	-1.62855	Zfp672	1.72839	Ewsr1	1.50844					Jun	5.1994	Jun	3.70513	Pvalb	4.49278	Csdc2	Abat	2.19034
Dnajc19	1.63719	Gabrg3	1.70305	Sept3	1.83347	Pdxdc1	-1.61623	Pdxdc1	-2.19441	Rin2	1.8312					Zmym3	-1.51408					Fam46a	1.71939					Klf2	2.11961	Klf2	2.16522	Aff4	4.44103	Csf2rb	Abraxas2	2.10595
Mcam	1.63272	Glod4	1.77194	Serpinb8	1.78491	Pofut2	-1.69283	Pofut2	-2.159	Slc25a5	1.83782					Abat	2.19034					Fas	2.68448					Klf4	5.4209	Klf4	3.65641	Calcr	4.32579	Csmd3	Adgrg1	2.6456
Nufip2	1.61298	Gm4532	1.83734	Sgsh	1.83879	Ppp1r16a	-1.66445	Ppp1r16a	-2.21204	Socs2	1.79521					Abraxas2	2.10595					Fosb	12.7489					Kmt5b	1.90539	Kmt5b	3.05993	Iqsec3	4.22772	Csn3	Aff4	4.44103
Fam160b2	1.61094	Gm46169	1.62951	Slc1a4	1.82959	Ppp2r5d	-1.75256	Ppp2r5d	-2.7211	Tescl	1.60908					Adamts1	5.12579					Foxo3	3.65614					Krt85	2.34206	Krt85	1.58636	Lmx1a	4.20744	Cspg4	Afg3l2	2.05562
Plekhg3	1.60963	Gm6252	1.54223	Srek1	1.8546	Prkar1b	-2.03207	Prkar1b	-1.98096	Tpk1	1.62537					Adgrg1	2.6456					Gadd45g	2.11832					Lamb3	1.87265	Lamb3	2.71342	Lmtk2	4.17664	Ctla2b	Agap1	2.43683
Grik3	1.5824	H2bfm	1.9285	Stfa2l1	2.50212	Prkar2a	-2.26616	Prkar2a	-2.34758	Vegfd	1.4953					Aff4	4.44103					Gdf15	5.03337					Lcp1	1.78362	Lcp1	1.70687	Dnal1	4.13008	Cxcl1	Ago2	2.03119
Kif1b	1.57889	Hist1h2af	1.6485	Synpo2l	1.70175	Ptprn	-1.95131	Ptprn	-2.17798	Gm36560	2.37045					Afg3l1	2.02636					Gem	5.71759					Lgals3	2.49086	Lgals3	2.59254	Trp53bp2	3.95392	Cxcl10	Agpat3	2.08196
Ppara	1.5719	Hist1h2ag	1.76206	Szrd1	1.59431	Pygb	-1.79785	Pygb	-1.90112	S100a9	2.09336					Afg3l2	2.05562					Gm10576	1.68936					Lgals3bp	1.94706	Lgals3bp	1.87339	Ebf3	3.80561	Cyp1b1	Akap10	2.27309
Dpysl5	1.55136	Hist1h2ah	1.66919	Tmem239	1.83753	Rfng	-1.95031	Rfng	-3.25534	Zfp704	1.93217					Agap1	2.43683					Gm11175	1.69725					Litaf	1.50837	Litaf	1.79269	Luzp1	3.79618	Cyp2u1	Akap17b	2.22967
Slc35f1	1.52725	Hist1h2ak	1.65225	Tmprss3	1.78786	Serpine2	-1.64323	Serpine2	-1.78184	Rn28s1	2.20614					Ago2	2.03119					Gm35410	1.59111					Luc7l2	1.58677	Luc7l2	1.79364	Aqp1	3.78204	Cyr61	Akap2	3.01676
Rps12l2	1.95448	Hist1h2ao	1.79429	Tnfrsf12a	4.58647	Sez6	-1.8721	Sez6	-2.47015	Capn11	1.8562					Agpat3	2.08196					Gm3877	2.15951					Map1b	2.60126	Map1b	3.10405	Vax2	3.76377	CYTB	Akr1b8	2.04162
Xist	2.23886	Hist2h2aa2	1.61011	Tnfrsf9	1.70652	Slc6a1	-1.50401	Slc6a1	-1.65478	Cmpk2	1.78078					Akap10	2.27309					Gmeb2	1.43827					Mapre2	1.88008	Mapre2	1.88952	Ndfip2	3.6693	Daam2	Aldh5a1	2.07885
Rps14	1.87202	Hist2h2ac	1.65047	Trim25	1.87321	Sox4	-2.02537	Sox4	-2.46488	Ginm1	2.12016					Akap2	3.01676					Hmgb2	1.57793					Mbd1	2.91065	Mbd1	3.17189	Nt5dc3	3.66074	Dab1	Alkbh5	2.37986
Pmfbp1	3.25088	Hook1	1.88726	Ung	1.8709	Specc1l	-1.6546	Specc1l	-2.24731	Hist1h4c	2.22866					Akr1b8	2.04162					Hnrnpa2b1	1.50222					Mcl1	1.62794	Mcl1	1.54984	Kitl	3.65822	Dbpht2	Ankhd1	2.07476
Dct	2.78275	Ifitm3	1.56945	Wdr89	1.78691	Syngr1	-1.70194	Syngr1	-1.88098	Hist1h4k	1.70232					Aldh5a1	2.07885					Hpcal1	1.48072					Mpzl2	1.94474	Mpzl2	1.85228	Zic1	3.54198	Dclre1c	Ankrd34b	2.11568
Zfp81	2.6674	Krt12	1.95279	Zcchc9	1.85443	Thra	-2.04234	Thra	-2.33222	Inafm2	1.7582					Alkbh5	2.37986					Hspa1a	3.78685					Mt1	1.87509	Mt1	2.35389	Fign	3.5158	Ddi2	Anp32e	2.21509
Olfr738	2.64602	Lcorl	1.72864	Zfp133-ps	1.74591	Tmcc2	-1.65417	Tmcc2	-2.05565	Lrrc2	1.72021					Angpt2	2.588					Ier2	4.89189					Mt2	2.02585	Mt2	2.66663	Npas3	3.4639	Ddit4	Ap1ar	2.21519
Rhobtb3	2.56993	Magt1	1.56762	Zfp672	1.72839	Tmem189	-1.46903	Tmem189	-2.35879	Ntng1	1.81147					Ankhd1	2.07476					Intu	1.58027					Mtor	1.80438	Mtor	1.76532	Tacc1	3.42907	Dennd4a	Aplf	2.60412
Mtor	2.46719	Mdm4	1.91815	Zfp791	1.68112	Tnfrsf21	-1.78999	Tnfrsf21	-2.1025	Olfr1375	1.8312					Ankrd34b	2.11568					Jund	1.80271					Mxd1	1.76502	Mxd1	2.06322	Cntfr	3.40971	Dgkk	Aqp1	3.78204
Adprhl1	2.45649	Meg3	1.73003	Actg1	1.58021	Trim2	-1.58082	Trim2	-2.73519	Sgca	1.83782					Anp32e	2.21509					Kcne3	4.04115					Myo1h	1.96366	Myo1h	1.71342	Olfr173	3.37651	Dpysl5	Arhgap12	2.45271
Ola1	2.41554	Mia3	1.66805	Adamts1	3.2254	Tspan9	-1.94045	Tspan9	-2.19796	Scd3	1.79521					Ap1ar	2.21519					Kcnf1	1.54509					Nab2	1.6874	Nab2	1.64573	Arhgap36	3.36374	Dusp18	Arhgap23	2.05375
Ifi27l2a	2.39208	Nanos2	1.8562	Adm	4.63766	Tug1	-1.83984	Tug1	-1.70307	AI504432	2.69025					Aplf	2.60412					Lmna	1.90528					Nedd4	1.97382	Nedd4	1.54555	Pcdh17	3.36046	Dusp4	Arhgap35	2.13358
Aass	2.37931	Opcml	2.12016	Aig1	1.57295	Vac14	-1.82026	Vac14	-2.0407	Ccdc77	2.39205					Aqp1	3.78204					Lsm14a	1.591					Nfil3	1.77252	Nfil3	1.77827	Fbxl7	3.32331	Ebna1bp2	Arhgap36	3.36374
Plcz1	2.35204	Ost4	2.22866	Alkbh1	1.83138	Vps37c	-1.59289	Vps37c	-1.97342	Ccny	2.24025					Arc	2.36407					Maff	8.93396					Nid1	2.16832	Nid1	1.68126	Kif5b	3.31859	Egr2	Arhgef15	1.68612
Lrif1	2.34809	Pcm1	1.70232	Angpt2	2.4576	Wscd1	-1.85945	Wscd1	-1.78	Cep295	2.4002					Arhgap12	2.45271					Mafk	1.58458					Nr4a1	6.60931	Nr4a1	3.07627	Icmt	3.27183	Ehbp1	Arhgef17	2.19232
A4galt	2.34466	Polr3f	1.7582	Apold1	3.9585	Xpo6	-1.98627	Xpo6	-1.69797	Cntfr	3.40971					Arhgap23	2.05375					Malat1	2.50931					Nrp2	1.89306	Nrp2	1.95357	Smarca5-ps	3.26835	Ehd2	Arid5b	2.13579
Defa-rs10	2.335	Proser2	1.72021	Arc	2.96674					Cyp17a1	2.23784					Arhgap26	2.40732					Med16	1.6155					Ntrk2	1.99798	Ntrk2	2.86076	Slc43a2	3.25771	Elmsan1	Arl6ip6	1.73521
Eaf2	2.32364	Prss35	1.81147	Arid5a	2.65804					Dvl3	2.18455					Arhgap35	2.13358					Mef2a	1.54172					Odc1	1.85061	Odc1	1.83411	Ralgds	3.22209	Epb4.1l4b	Arrdc3	2.47916
Olfr470	2.27501	Rin2	1.8312	Armcx5	1.58487					Fbxw7	2.48093					Arhgap36	3.36374					Mertk	1.56394					Ogfod1	1.666	Ogfod1	1.52207	Wdr63	3.21429	Epb41l4b	Asb4	4.9551
Gm2716	2.23345	Slc25a5	1.83782	Arrdc4	1.57076					Fgf6	2.07836					Arhgef17	2.19232					Mical2	2.21739					Olfr1033	3.20536	Olfr1033	3.93644	Rbfox2	3.1939	Esm1	Atmin	2.77495
Bgn	2.21561	Socs2	1.79521	Atf4	1.68287					Fkbp1a	1.98855					Arid1a	2.01715					Miip	1.70142					Olfr180	2.19294	Olfr180	3.98741	Zic4	3.18214	Ewsr1	Atp1b2	2.65259
Klrg1	2.18827	Tescl	1.60908	Atxn7l1	1.60276					Foxe3	2.04262					Arid5a	2.54683					Msantd1	1.6194					Osmr	2.61191	Osmr	2.674	Setbp1	3.17106	Fam46a	Atp8a2	2.48913
Zdhhc22	2.18434	Tpk1	1.62537	Auh	1.99278					Gabra2	3.16831					Arid5b	2.13579					Neat1	1.87569					Pbx3	1.56599	Pbx3	2.12471	Gabra2	3.16831	Fas	Atxn7	1.7195
Clcnkb	2.17531	Vegfd	1.4953	Bhlhe40	2.18671					Gm10353	2.26153					Armcx5	2.08114					Nfatc2	2.74774					Pbxip1	1.9874	Pbxip1	1.87191	Brd4	3.13168	Fbn1	B3gat2	2.7234
Top3a	2.166	Gm36560	2.37045	Btg3	1.97896					Gm10389	2.29383					Arrdc3	2.47916					Nhlh1	1.75337					Pcdh10	1.58473	Pcdh10	3.52054	Syt6	3.11523	Fbxl18	Bag3	2.03627
Lix1	2.14384	S100a9	2.09336	C1rl	1.52085					Gm5176	3.00013					Asb4	4.9551					Npas4	5.49785					Pdxk	1.64945	Pdxk	1.77387	Nipal3	3.10663	Fbxw8	Bcat1	2.04864
Snora74a	2.13238	Zfp704	1.93217	Cacfd1	1.62607					Gprc5b	1.78378					Atmin	2.77495					Ola1	1.88872					Peg3	1.79842	Peg3	1.96755	Dagla	3.10004	Fos	Bclaf1	2.75164
Batf2	2.12798	Rn28s1	2.20614	Capza1	1.64716					Hist1h1e	2.04123					Atp1b2	2.65259					Olfr224	1.78744					Pfkfb3	1.58789	Pfkfb3	2.66547	Clip4	3.09479	Fosb	Bpifc	1.67583
Ctla2a	2.12228	Capn11	1.8562	Cbx4	1.49925					Hist2h3b	2.01829					Auts2	2.50708					Pbld1	1.68887					Pip5k1a	1.69272	Pip5k1a	1.81497	Dlk1	3.09409	Foxo3	Brd4	3.13168
Acyp1	2.1152	Cmpk2	1.78078	Ccdc138	1.62077					Hs3st4	2.8603					B3gat2	2.7234					Per1	1.53308					Plagl1	2.69165	Plagl1	2.31786	Dyrk2	3.07841	Gabbr2	Brpf3	2.13407
H2-Eb1	2.11413	Ginm1	2.12016	Ccno	1.86127					Hspa4	2.27267					Bag3	2.03627					Plaur	3.41813					Plcb1	1.97389	Plcb1	2.31398	Gm5124	3.04444	Gadd45g	Bsdc1	2.14901
Trio	2.10297	Hist1h4c	2.22866	Cebpb	2.52753					Impact	2.30721					Bcat1	2.04864					Ptar1	1.50132					Plek	2.02543	Plek	2.78784	Mafb	3.02136	Galnt4	Btn1a1	1.70138
Slc35a3	2.09298	Hist1h4k	1.70232	Clk4	1.71808					Krtap19-4	2.16027					Bclaf1	2.75164					Ralgps1	1.72918					Pmaip1	2.49097	Pmaip1	3.64103	Rbms3	3.01858	Gatad2b	Cab39	2.26568
Pkd1l3	2.09146	Inafm2	1.7582	Cnn1	4.35204					Kxd1	2.09272					Bmpr2	2.28793					Rasl11b	2.12624					Ppp1r15a	2.7343	Ppp1r15a	2.0818	Akap2	3.01676	Gbp2	Calcr	4.32579
Zfp960	2.07705	Lrrc2	1.72021	Coq10b	1.63528					Lgals7	2.80763					Brd4	3.13168					Rell2	1.62113					Ppp1r3b	1.53546	Ppp1r3b	2.47812	Foxn3	3.00407	Gbp3	Camsap1	2.24802
Olfr332	2.05147	Ntng1	1.81147	Creb5	1.58234					Mphosph10	2.63492					Brpf3	2.13407					Rhob	1.62893					Prkacb	1.85339	Prkacb	1.79869	Gm5176	3.00013	Gdf15	Capn11	1.8562
Tmem128	2.05047	Olfr1375	1.8312	Cry2	1.61072					Mturn	2.48068					Bsdc1	2.14901					Rnf138rt1	1.4969					Qk	1.89837	Qk	1.9616	Irx1	2.99961	Gem	Car10	2.11021
Gm5	2.04871	Sgca	1.83782	Csmd3	2.36642					N6amt1	2.2131					Cab39	2.26568					Rnf217	1.44963					Rab7b	2.39519	Rab7b	2.61741	Kansl1	2.99588	Gfap	Car12	2.07172
Fbn1	2.03714	Scd3	1.79521	Csn3	1.47418					Nkx2-6	2.4456					Calcr	4.32579					Robo2	1.82097					Rad51c	1.50187	Rad51c	1.65415	Spock3	2.99222	Gm11175	Cbx6	2.1897
Meig1	2.03624	AI504432	2.69025	Csrnp1	3.53089					Nphp1	2.72739					Camsap1	2.24802					Rufy2	1.53022					Rasgef1b	1.69243	Rasgef1b	1.89445	Tox4	2.97643	Gm35410	Ccdc24	2.20652
Smim3	2.03407	Ccdc77	2.39205	Ctdsp2	1.75152					Pick1	2.35771					Car10	2.11021					Sema4c	1.58971					Rgs16	1.8775	Rgs16	1.93668	Zfhx3	2.97524	Gm3877	Ccdc77	2.39205
Rnu2-10	2.0295	Ccny	2.24025	Ctla2b	2.44304					Ptk7	2.05886					Car12	2.07172					Serpine1	2.4736					Rnf214	1.87807	Rnf214	2.24598	Galnt11	2.96434	Gm5069	Ccdc88b	1.67431
F9	2.0292	Cep295	2.4002	Cyp1b1	1.77456					Scn1a	1.8024					Cbx6	2.1897					Sertad1	2.33819					Samd4b	2.3176	Samd4b	3.46735	Lhx8	2.96103	Gm6994	Ccdc92b	2.57369
Shroom3	2.01239	Cntfr	3.40971	Cyr61	6.82423					Slc38a10	1.99894					Ccdc92b	2.57369					Sfrp4	1.60856					Scn8a	1.61795	Scn8a	1.50758	Ssrp1	2.93869	Gm9706	Ccny	2.24025
Luzp1	2.00891	Cyp17a1	2.23784	Dab1	1.60062					Slfn5	1.95125					Ccl2	3.79826					Skint7	1.51996					Sept3	1.83347	Sept3	1.97522	Sp2	2.92725	Gmeb2	Cd93	2.21149
Hbp1	2.00628	Dvl3	2.18455	Dbpht2	2.10195					Spata21	2.48361					Ccl3	10.5747					Slc16a3	1.61104					Serinc5	1.58368	Serinc5	1.54036	Krt18	2.92408	Gpr26	Cdc42ep1	2.06714
Gm5132	2.0029	Fbxw7	2.48093	Dcaf12l2	1.5222					Stk32c	2.54572					Ccl4	16.6465					Slc25a25	1.49781					Serpina3f	3.26351	Serpina3f	5.48193	Hcrt	2.89626	Gpr84	Cdh18	2.22371
Rhbdl2	1.99514	Fgf6	2.07836	Dclre1c	1.67806					Syne2	2.58975					Ccno	2.40913					Smad7	1.63544					Sgsh	1.83879	Sgsh	2.0842	Foxred2	2.86319	Grin2b	Celf2	2.51879
Gm3448	1.99152	Fkbp1a	1.98855	Ddi2	1.51562					Syngr4	1.96074					Cd93	2.21149					Snhg15	1.93973					Slc16a14	2.03696	Slc16a14	2.42362	Hs3st4	2.8603	Hcar2	Celf6	2.15949
Mzt1	1.98642	Foxe3	2.04262	Ddit4	1.50249					Syt6	3.11523					Cdc42ep1	2.06714					Sox7	2.05816					Slc16a6	2.21981	Slc16a6	2.31093	Rnf130	2.84461	Hemgn	Cep295	2.52488
Gmnn	1.9826	Gabra2	3.16831	Dennd4a	1.55529					Tcf7l2	2.10626					Cdh4	3.06328					Sp110	1.62364					Slc2a1	2.19415	Slc2a1	2.8538	Rybp	2.83823	Hip1	Cfap126	2.02113
Gm13271	1.98169	Gm10353	2.26153	Dusp1	3.75534					Akap17b	2.22967					Cebpb	3.5302					Spag7	1.57516					Slc45a4	1.86423	Slc45a4	2.36835	Fam163a	2.8204	Hmgb2	Chd7	2.3717
Nup214	1.98124	Gm10389	2.29383	Dusp16	2.04349					Ccdc24	2.20652					Cebpd	2.14273					Spata2l	1.49974					Slc4a4	2.02381	Slc4a4	3.19298	Spry1	2.81652	Hnrnpa2b1	Chgb	2.01862
Epc1	1.97939	Gm5176	3.00013	Dusp4	2.42241					Clcn5	2.32412					Celf2	2.51879					Stfa2	2.47209					Snhg5	2.08348	Snhg5	2.20303	Gpr156	2.81609	Hpcal1	Ckap4	2.02219
Rps27a	1.97591	Gprc5b	1.78378	Eci2	2.51082					Ctnnal1	2.10049					Celf6	2.15949					Sv2a	1.52155					Socs3	3.27502	Socs3	4.02919	Tnfrsf1a	2.81549	Hspa1a	Clasp1	2.36653
Fbxo39	1.97076	Hist1h1e	2.04123	Egr1	7.41075					Fgfr1op2	2.49404					Celsr1	2.10103					Syn3	1.85574					Sp140	1.66189	Sp140	2.09182	Ecel1	2.81076	Ifi202b	Clcn5	2.32412
Gm15413	1.96344	Hist2h3b	2.01829	Egr2	5.3831					Ggnbp1	2.46136					Cep295	2.52488					Tet2	11.9363					Spef2	1.90731	Spef2	2.69111	Lgals7	2.80763	Ifi203	Clic4	2.61209
Trappc13	1.96327	Hs3st4	2.8603	Egr4	2.27107					Hist1h1b	2.16146					Cfap126	2.02113					Tlk2	1.60477					Spty2d1	1.64561	Spty2d1	2.01652	Vasn	2.80528	Ifi204	Clic6	2.68816
Oca2	1.96084	Hspa4	2.27267	Epb4.1l4b	2.38208					Inpp5f	1.98343					Chd2	2.01798					Tmod3	1.52719					Srf	1.73967	Srf	2.14296	Pcdhb18	2.79449	Ifit3	Clip4	3.09479
Ccng2	1.96021	Impact	2.30721	Esm1	3.90646					Kitl	3.36693					Chd7	2.3717					Trit1	1.67741					Stat3	1.69218	Stat3	1.94234	Taok1	2.79248	Igf2	Cltb	2.02292
Vmn1r48	1.95509	Krtap19-4	2.16027	Ewsr1	1.50844					Lcn6	2.13433					Chgb	2.01862					Ttll7	1.51776					Suv39h2	1.66089	Suv39h2	1.58344	Gm4532	2.78894	Igtp	Cmip	2.0975
Gm9992	1.94663	Kxd1	2.09272	Fam219a	1.61742					Prm1	2.45784					Cited1	2.2008					Tuba1c	1.51996					Synrg	1.76495	Synrg	2.22662	Atmin	2.77495	Ina	Cmpk2	1.78078
Hist1h1t	1.94461	Lgals7	2.80763	Fam46a	1.71939					Slc35g3	2.06702					Ckap4	2.02219					Ubald1	1.52671					Tagln2	1.67598	Tagln2	2.28638	Ntrk3	2.76181	Intu	Cntfr	3.40971
Gm6712	1.944	Mphosph10	2.63492	Fas	2.68448					Tmem184a	2.73715					Clasp1	2.36653					Ubtf	1.51992					Tcf12	2.21384	Tcf12	2.21951	Bclaf1	2.75164	Isg15	Col18a1	2.44577
Rprd1b	1.94026	Mturn	2.48068	Fdxacb1	1.75202					Tox4	2.97643					Clic4	2.61209					Vcl	1.86591					Tet1	2.1853	Tet1	2.10567	Lhx9	2.74216	Jund	Col4a3bp	2.01743
Raet1b	1.92855	N6amt1	2.2131	Flt1	2.01356					Ttc9	2.1624					Clic6	2.68816					Vegfa	2.14126					Thrap3	2.32474	Thrap3	2.88034	Tmem184a	2.73715	Kcne3	Cox15	2.29787
Tmem156	1.92776	Nkx2-6	2.4456	Fosb	12.7489					Utp14a	2.13653					Clip4	3.09479					Wdr33	1.62012					Timp1	3.18468	Timp1	2.80894	Leo1	2.73675	Kcnf1	Cox5b	1.57283
Nox1	1.92714	Nphp1	2.72739	Foxo3	3.65614					Col4a3bp	2.01743					Cltb	2.02292					Abcc4	2.24684					Tiparp	1.9556	Tiparp	1.7208	Vgf	2.72784	Kcnj3	Cplx2	2.17729
Prim2	1.92463	Pick1	2.35771	Frat2	1.6353					Dixdc1	1.9524					Cmip	2.0975					Acin1	1.77833					Tjp2	1.73546	Tjp2	1.89392	Nphp1	2.72739	Klf13	Crtc3	1.63903
Pdia2	1.91852	Ptk7	2.05886	Gadd45b	4.49633					Gm20492	1.87884					Col18a1	2.44577					Ackr1	2.3622					Tmcc3	3.44534	Tmcc3	2.13101	B3gat2	2.7234	Laptm5	Csnk1a1	2.10569
Mgst2	1.9138	Scn1a	1.8024	Gadd45g	2.11832					Hist1h1a	2.04592					Copg2os2	2.31029					Adcy1	2.2215					Tmem248	1.61386	Tmem248	1.51566	Foxp2	2.6883	Lcn2	Csnk1e	2.27798
Cd86	1.91353	Slc38a10	1.99894	Gdf15	5.03337					Hist1h2ab	1.87882					Cox15	2.29787					Adgrl3	1.88768					Tnfrsf12a	4.58647	Tnfrsf12a	2.05277	Clic6	2.68816	Ldlrad3	Ctnnal1	2.10049
Gzmk	1.90715	Slfn5	1.95125	Gem	5.71759					Hist1h2an	1.92296					Cplx2	2.17729					Ahnak	2.80334					Tpr	2.06633	Tpr	3.2892	Fam222a	2.67855	Lilrb4a	Cyp17a1	2.23784
Arrdc4	1.907	Spata21	2.48361	Glrx2	1.65137					Inpp5e	1.87475					Cry2	3.20529					Anxa5	1.77774					Trib1	1.95239	Trib1	1.93969	Hist1h4m	2.67216	Lmna	Dagla	3.10004
Tmem243	1.90368	Stk32c	2.54572	Gm10405	1.68881					Mgat2	1.84205					Csf1	2.73495					Apbb1ip	2.08107					Trim25	1.87321	Trim25	1.60474	Traf3	2.67104	Lonrf2	Dck	2.17193
Gm4200	1.89552	Syne2	2.58975	Gm10576	1.68936					Mgea5	1.78571					Csnk1a1	2.10569					Arfgef2	2.13231					Trim56	2.169	Trim56	2.00749	Rcan2	2.66182	Madd	Ddc	2.33305
Olfr1349	1.89094	Syngr4	1.96074	Gm10914	1.70666					Mirg	1.77088					Csnk1d	2.34372					Arhgap17	1.73817					Trim8	1.63975	Trim8	1.59096	Tgfb2	2.6604	Maff	Ddr1	2.30406
Pygm	1.89046	Syt6	3.11523	Gm11175	1.69725					Syt10	1.7704					Csnk1e	2.27798					Arhgap20	2.16305					Tspan18	4.021	Tspan18	2.24307	Pcsk6	2.65862	Mafk	Ddx21	2.12326
Aaed1	1.88878	Tcf7l2	2.10626	Gm35410	1.59111					Npy4r	2.61291					Csrnp1	2.70035					Ash1l	1.92907					Ttc28	3.26092	Ttc28	2.1847	Msn	2.65438	Malat1	Ddx55	2.37796
Tiparp	1.88347	Akap17b	2.22967	Gm3877	2.15951					Rims1	2.54796					Ctdsp2	3.85222					Bcl11b	2.03775					Tubb6	2.04065	Tubb6	2.78295	Slc7a5	2.65312	Man1c1	Dennd1a	2.16592
Zfp955b	1.88324	Ccdc24	2.20652	Gmeb2	1.43827					Arnt2	-2.22716					Ctla2a	2.12911					Calcoco1	2.08037					Twsg1	1.5925	Twsg1	1.9549	Atp1b2	2.65259	Mcam	Dixdc1	1.9524
Car10	1.87301	Clcn5	2.32412	Golga7b	1.69155					Cpe	-2.3878					Cybrd1	2.94555					Casp4	2.14592					Ube4b	2.09361	Ube4b	1.59707	Adgrg1	2.6456	Med16	Dlk1	3.09409
Asb5	1.86993	Ctnnal1	2.10049	H3f3b	1.55417					Ddn	-2.11557					Dagla	3.10004					Cav1	1.81782					Usp2	1.58741	Usp2	2.05986	Lrig1	2.63931	Mef2a	Dlx2	2.41165
Hbq1b	1.86947	Fgfr1op2	2.49404	Hist1h1c	2.21801					Dgcr2	-2.20848					Dcaf12l2	4.23059					Ccdc125	2.01222					Vim	2.56825	Vim	2.41639	Rnf152	2.63777	Mertk	Dnajc19	1.63719
Ankrd32	1.8676	Ggnbp1	2.46136	Hmgb2	1.57793					Dlgap3	-2.03891					Dck	2.17193					Ccl6	2.48516					Wdr26	2.21693	Wdr26	2.9094	Samd5	2.63555	Mfsd4a	Dnajc2	2.01443
Insl6	1.85703	Hist1h1b	2.16146	Hmox1	1.61796					Dnm1	-2.08041					Ddc	2.33305					Ccl9	4.15043					Wdr92	2.76028	Wdr92	1.56213	Mphosph10	2.63492	Mical2	Dnal1	4.13008
Dancr	1.85208	Inpp5f	1.98343	Hnrnpa2b1	1.50222					Fgd1	-2.88838					Ddr1	2.30406					Ccnt1	1.7969					Zc3h13	2.22446	Zc3h13	1.93899	Slc25a22	2.61921	Miip	Dnm1l	2.05688
Tulp1	1.8398	Kitl	3.36693	Hpcal1	1.48072					Gnaz	-1.87651					Ddx21	2.12326					Cd109	5.50648					Zfp672	1.72839	Zfp672	1.591	Susd4	2.61326	Ms4a4c	Dnm3	2.36582
Ffar3	1.83792	Lcn6	2.13433	Hspa1a	3.78685					Gng4	-1.9734					Ddx55	2.37796					Cd44	2.14745					Zmiz1	2.37084	Zmiz1	1.89812	Eif3j2	2.61306	Ms4a6d	Drosha	2.1725
Nova1	1.83612	Prm1	2.45784	Hspb1	1.68035					Hk1	-2.47818					Dennd1a	2.16592					Cd68	1.74831					Adck5	-1.52765	Adck5	-1.64044	Npy4r	2.61291	Msantd1	Dubr	1.6247
Lypd6	1.83436	Slc35g3	2.06702	Id1	1.74976					Hnrnpa0	-2.71981					Dlk1	3.09409					Cdyl2	2.34931					Arpc3	-1.63243	Arpc3	-2.32553	Clic4	2.61209	Mtss1l	Dvl3	2.18455
Gm1631	1.83183	Tmem184a	2.73715	Ier2	4.89189					Hspa8	-2.69195					Dlx2	2.41165					Cep120	1.69779					B3galnt2	-1.63904	B3galnt2	-1.531	Sorcs1	2.60948	Myadm	Dyrk2	3.07841
Ccl25	1.83076	Tox4	2.97643	Ier3	2.81267					Kcnip2	-2.21314					Dnajc2	2.01443					Cep162	2.33617					Bbs10	-1.71602	Bbs10	-1.83784	Mafg	2.60892	Myd88	Dzip1	2.05194
Tmem161b	1.83062	Ttc9	2.1624	Il15ra	1.72117					Kctd10	-1.87892					Dnajc21	2.00381					Clip2	1.82263					Bbs12	-1.87993	Bbs12	-1.77123	Aplf	2.60412	Myo1e	Ebf1	2.29922
Crem	1.82625	Utp14a	2.13653	Intu	1.58027					Kirrel3	-2.22625					Dnal1	4.13008					Clip3	2.09584					Birc5	-1.66901	Birc5	-2.23068	Ppp1r12a	2.60068	Nav1	Ebf3	3.80561
Wdfy3	1.82617	Col4a3bp	2.01743	Irs2	1.68398					L1cam	-2.19427					Dnm1l	2.05688					Coa5	1.83125					Cbr3	-1.57634	Cbr3	-1.65871	Sp3	2.59388	Ncor1	Ecel1	2.81076
Asgr1	1.82477	Dixdc1	1.9524	Itsn1	1.53258					Mapk8ip3	-2.67641					Dnm3	2.36582					Col4a1	2.77251					Ccdc167	-2.16218	Ccdc167	-2.83171	Syne2	2.58975	ND4	Edem3	2.19159
Lgr6	1.82293	Gm20492	1.87884	Jun	5.1994					Ncdn	-2.12018					Drosha	2.1725					Col4a2	2.069					Cd209f	-2.03503	Cd209f	-1.73826	Glrx2	2.58665	ND4L	Efcab14	2.17508
Zmynd12	1.81906	Hist1h1a	2.04592	Jund	1.80271					Ppp1r16a	-2.21204					Dusp1	2.46468					Col4a6	2.01956					Cenpk	-1.62514	Cenpk	-1.83431	Lef1	2.57976	ND5	Ehd3	2.07712
Proca1	1.81451	Hist1h2ab	1.87882	Kcne3	4.04115					Ppp2r5d	-2.7211					Dusp16	2.04994					Col5a3	2.88432					Crybb1	-1.91444	Crybb1	-2.67641	Ccdc92b	2.57369	Neat1	Eif3c	2.08544
Art3	1.81356	Hist1h2an	1.92296	Kcnf1	1.54509					Prkar1b	-1.98096					Dyrk2	3.07841					Crebbp	1.6645					Ddx31	-1.55059	Ddx31	-1.5615	Kif3a	2.56465	Nfix	Eif3j2	2.61306
Nmb	1.81329	Inpp5e	1.87475	Kctd14	1.63165					Ptprn	-2.17798					Dzip1	2.05194					Csdc2	1.66995					Dnase1l1	-1.59177	Dnase1l1	-1.92939	Ttyh3	2.5598	Npas4	Emp1	2.33682
Zfp932	1.81171	Mgat2	1.84205	Klf2	2.11961					Sez6	-2.47015					Ebf1	2.29922					Csf2rb	2.10191					Fam13c	-2.28846	Fam13c	-3.94828	Snx24	2.55693	Nr1d1	Epas1	2.16597
Hspg2	1.81006	Mgea5	1.78571	Klf4	5.4209					Specc1l	-2.24731					Ebf3	3.80561					Cspg4	1.70671					Fmc1	-1.95915	Fmc1	-2.42442	Rims1	2.54796	Oasl2	Ephb3	1.71791
Brdt	1.80634	Mirg	1.77088	Kmt5b	1.90539					Syngr1	-1.88098					Ecel1	2.81076					CYTB	1.9053					Gm14432	-1.48099	Gm14432	-1.77881	Stk32c	2.54572	Ola1	Epn2	2.39212
Rab26os	1.8057	Syt10	1.7704	Lamb3	1.87265					Tmcc2	-2.05565					Eci2	2.12581					Daam2	1.57036					Gm35438	-1.71553	Gm35438	-1.70352	Sox3	2.54338	Olfml3	Eprs	2.29559
Cks2	1.80427	Npy4r	2.61291	Litaf	1.50837					Trim2	-2.73519					Edem3	2.19159					Dgkk	1.64566					Gm5458	-1.58404	Gm5458	-3.18934	Trim45	2.5405	Olfr224	Erlec1	2.01008
Lgals3	1.80365	Rims1	2.54796	Lmna	1.90528					Slc6a1	-1.65478					Efcab14	2.17508					Dusp18	2.58879					Gm5820	-2.61189	Gm5820	-2.70483	Rnf216	2.5293	Pabpc1	Errfi1	2.50996
Gm11627	1.80218	Actg1	-2.59057	Lsm14a	1.591					Tnfrsf21	-2.1025					Egr1	5.10861					Ebna1bp2	1.66467					Gm9916	-1.74251	Gm9916	-1.74961	Cep295	2.52488	Pak4	Ezr	2.18463
Macrod2	1.79959	Arhgef15	-1.69841	Luc7l2	1.58677					Nf2	-1.77696					Ehd3	2.07712					Ehbp1	2.3254					Gmfg	-1.57166	Gmfg	-1.73456	Celf2	2.51879	Patl1	Faim2	2.0855
Cox15	1.79934	Bpifc	-1.71852	Maff	8.93396					Vac14	-2.0407					Eif3c	2.08544					Ehd2	2.55232					Gtf2a2	-2.04658	Gtf2a2	-3.03969	Errfi1	2.50996	Pbld1	Fam160a2	2.25204
Exd1	1.79813	Dmtn	-1.67595	Mafk	1.58458					Ahcy	-2.8365					Eif3j2	2.61306					Epb41l4b	1.73318					Il18	-1.98332	Il18	-1.56643	Gtpbp4	2.49659	Pdgfrb	Fam160b2	1.61094
Kcnmb2	1.7958	Epha5	-1.69527	Malat1	2.50931					Ankrd13b	-2.53824					Emp1	2.33682					Fbxl18	2.22494					Izumo4	-2.31087	Izumo4	-4.23926	Fgfr1op2	2.49404	Peg10	Fam163a	2.8204
Bivm	1.79572	Golga7b	-1.93838	Mbd1	2.91065					Bcl2l1	-2.87897					Epas1	2.16597					Fbxw8	2.03545					Mat2a	-1.53655	Mat2a	-1.89729	Tmem255a	2.49284	Per1	Fam168b	2.0156
Fbxl20	1.79528	Ifitm7	-1.72779	Mcl1	1.62794					Cacng4	-2.33777					Epn2	2.39212					Gabbr2	1.82904					Mettl23	-1.79307	Mettl23	-1.76857	Vps13d	2.491	Phc1	Fam171a1	2.11846
Krt2	1.79473	Mtfr2	-1.75903	Med16	1.6155					Cndp2	-2.79343					Eprs	2.29559					Galnt4	1.74754					Mgst3	-1.8824	Mgst3	-2.51736	Runx1t1	2.49	Phf2	Fam196b	2.16248
Lipt2	1.79455	Serpinb8	-1.73355	Mef2a	1.54172					Dnajc11	-3.34993					Erlec1	2.01008					Gatad2b	2.2986					Mipep	-1.94768	Mipep	-2.33799	Atp8a2	2.48913	Phox2a	Fam222a	2.67855
Pabpc5	1.79369	Slc1a4	-1.71483	Mertk	1.56394					Fam20c	-2.66016					Errfi1	2.50996					Gbp2	5.27691					Mrps25	-1.59347	Mrps25	-1.60753	Spata21	2.48361	Pja2	Fam49a	2.06707
Zkscan7	1.79337	Tmem239	-1.77238	Mical2	2.21739					Flywch1	-2.08415					Ezr	2.18463					Gbp3	2.38945					Mtfp1	-1.54879	Mtfp1	-1.63854	Fbxw7	2.48093	Plaur	Fbxl7	3.32331
Arsk	1.79153	Tmprss3	-1.69343	Miip	1.70142					Gaa	-2.77214					F3	2.28589					Gfap	3.09456					Mtif3	-1.54463	Mtif3	-2.22694	Mturn	2.48068	Plekhg3	Fbxw7	2.48093
Gabre	1.79147	Tnfrsf9	-1.68415	Mpzl2	1.94474					Gp1bb	-2.48869					Faim2	2.0855					Gm5069	1.72034					Mvd	-1.80948	Mvd	-2.29329	Arrdc3	2.47916	Plin2	Fgf11	2.15602
Cd300c	1.78849	Trim25	-1.76087	Msantd1	1.6194					Hnrnpa3	-2.17814					Fam160a2	2.25204					Gm9706	2.15918					Mvk	-1.70286	Mvk	-1.74401	Zhx3	2.46782	Pmm2	Fgfr1op2	2.49404
Zdhhc20	1.78762	Atxn7	-1.70405	Mtor	1.80438					Pdxdc1	-2.19441					Fam163a	2.8204					Gpr26	1.85949					Nme2	-1.62456	Nme2	-2.27556	Gpr101	2.46627	Polm	Fign	3.5158
Pstpip2	1.78669	Btn1a1	-1.70495	Mxd1	1.76502					Pofut2	-2.159					Fam168b	2.0156					Gpr84	4.59928					Nop10	-1.71576	Nop10	-2.24011	Tigar	2.46603	Pot1a	Fkbp5	2.03447
Lepr	1.78319	Dnajc19	-1.64788	Nab2	1.6874					Prkar2a	-2.34758					Fam171a1	2.11846					Grin2b	2.82481					Nsdhl	-2.43086	Nsdhl	-1.92286	Pdcd6ip	2.46307	Ppp1r16b	Flrt1	2.14004
B3gnt2	1.78131	Ephb3	-1.74088	Neat1	1.87569					Rfng	-3.25534					Fam196b	2.16248					Hcar2	4.44301					Nt5c3b	-1.67769	Nt5c3b	-3.70764	Ggnbp1	2.46136	Ptar1	Foxe3	2.04262
Gm3858	1.78054	Igsf9	-1.65153	Nfatc2	2.74774					Sox4	-2.46488					Fam222a	2.67855					Hip1	1.9176					Nudt7	-2.13098	Nudt7	-1.8573	Prm1	2.45784	Ptx3	Foxj1	2.02909
Olfr1211	1.77912	Il15ra	-1.67891	Nfil3	1.77252					Thra	-2.33222					Fam49a	2.06707					Ifi202b	4.14099					Pgam2	-1.84996	Pgam2	-1.90402	Slc7a1	2.4576	Rac2	Foxn3	3.00407
Rnu3b1	1.77903	Mms22l	-1.77843	Nhlh1	1.75337					Tmem189	-2.35879					Fbxl7	3.32331					Ifi203	8.8777					Polr2h	-1.7492	Polr2h	-1.80041	Gsk3b	2.45448	Rai1	Foxp2	2.6883
Marc1	1.77803	Neurl1b	-1.74696	Npas4	5.49785					Ahi1	-1.63034					Fbxw7	2.04585					Ifi204	4.19885					Ppih	-2.14968	Ppih	-1.95491	Arhgap12	2.45271	Ralgps1	Foxred2	2.86319
Zfp787	1.77594	Kcna4	-1.61519	Nr4a1	6.60931					Arpp21	-1.82181					Fgf11	2.15602					Ifit3	2.54289					Rab26	-1.7811	Rab26	-2.88312	Vstm2b	2.44655	Rangap1	Frg1	1.63733
Msh5	1.77305	Gm10405	-1.68144	Odc1	1.85061					Atat1	-1.89928					Fign	3.5158					Igf2	2.17301					Rab29	-1.57684	Rab29	-2.08116	Tmem57	2.44643	Rasl11b	Frrs1l	2.28704
Ino80c	1.77202	Gm10914	-1.62485	Ola1	1.88872					Atxn7l3	-1.75655					Fkbp5	2.03447					Igtp	2.08598					Rmrp	-2.03889	Rmrp	-2.89776	Col18a1	2.44577	Rell2	Frs3	5.71087
Zcwpw2	1.77085	Psme3	-1.7122	Olfr224	1.78744					Bscl2	-1.70452					Flrt1	2.14004					Ina	2.1531					Rpsa	-1.76849	Rpsa	-3.52397	Usp51	2.44577	Rfx4	Gabra2	3.16831
Rn18s	1.77074	Sema6d	-1.58152	Pbld1	1.68887					Calm2	-1.80936					Flt1	2.47599					Isg15	2.2942					Rs5-8s1	-2.544	Rs5-8s1	-5.88294	Nkx2-6	2.4456	Rhob	Gabrg3	1.70305
Mnd1	1.77035	Srek1	-1.75669	Pcdh10	1.58473					Camk2b	-1.80154					Foxj1	2.02909					Kcnj3	2.26827					Sft2d1	-5.35716	Sft2d1	-1.72859	Rcc2	2.43752	Rnf138rt1	Galnt11	2.96434
Ssbp1	1.76663	Ung	-1.80451	Pdxk	1.64945					Camkk2	-1.75057					Foxn3	3.00407					Klf13	2.16947					Ska1	-2.01842	Ska1	-2.18615	Rpgrip1	2.43751	Rnf213	Gas5	2.10505
Serpina11	1.76499	Wdr89	-1.70594	Per1	1.53308					Ccdc47	-1.96132					Foxo1	2.26917					Laptm5	1.70863					Slc2a6	-1.69252	Slc2a6	-1.53042	Agap1	2.43683	Rnf217	Ggnbp1	2.46136
Ccdc90b	1.76395	Zfp133-ps	-1.65921	Pfkfb3	1.58789					Cnep1r1	-1.60263					Foxp2	2.6883					Lilrb4a	14.5345					Smim7	-1.62847	Smim7	-2.74012	Zzz3	2.42275	Rnu1b6	Ginm1	2.12016
Agbl3	1.76339	Rprd1b	-3.04369	Pip5k1a	1.69272					Dcx	-1.7164					Foxred2	2.86319					Lonrf2	2.19234					Snora74a	-1.59449	Snora74a	-2.63514	Pex14	2.42046	Robo2	Glod4	1.77194
Hlx	1.7624	Arl6ip6	-1.68195	Plaur	3.41813					Dnm2	-1.96824					Frrs1l	2.28704					Man1c1	2.2124					Sphk1	-2.94229	Sphk1	-2.86973	Sash1	2.41926	Rrbp1	Glrx2	2.58665
Olfr156	1.76188	Fam160b2	-1.60108	Pmaip1	2.49097					Drp2	-1.55936					Frs3	5.71087					Mfsd4a	2.54111					Spint2	-1.94705	Spint2	-2.84964	Kif5c	2.4173	Rrp1b	Gm10353	2.26153
Cep63	1.76085	Pde10a	-1.75212	Ppp1r15a	2.7343					Ednrb	-1.68361					Gaa	2.02946					Ms4a6d	2.60976					Ssbp1	-1.72318	Ssbp1	-1.55245	Utp14a	2.41181	Rsad2	Gm10389	2.29383
Bloc1s3	1.7601	Capza1	-2.06769	Ppp1r3b	1.53546					Ehd1	-1.7582					Gabra2	2.50024					Mtss1l	1.82588					Ssu2	-1.89936	Ssu2	-2.17226	Dlx2	2.41165	Rsph4a	Gm10405	1.69754
Myl3	1.75925	Frmpd2	-1.73669	Ptar1	1.50132					Fads2	-1.89291					Gadd45b	2.12273					Myadm	1.83749					Synpr	-2.2787	Synpr	-1.75012	Slc6a9	2.40713	Rufy2	Gm10914	1.7066
Raver2	1.75843	Gxylt2	-1.60511	Rad51c	1.50187					Gm6981	-1.84635					Galnt11	2.96434					Myd88	1.38798					Taz	-2.00336	Taz	-1.70116	Zbtb12	2.40245	S100a8	Gm13889	2.06972
Ccdc103	1.75761	Nhlh1	-1.63632	Ralgps1	1.72918					Hpcal4	-1.76723					Gas5	2.10505					Nav1	2.55579					Tcea2	-1.66763	Tcea2	-2.09656	Mbp	2.39786	S1pr3	Gm16442	2.0647
Wfdc2	1.75403	Tagln2	-2.36091	Rasgef1b	1.69243					Ica1	-1.81179					Gkn1	2.89335					Ncor1	2.20177					Tk1	-1.7587	Tk1	-2.06084	Slc4a10	2.39778	Saa3	Gm17244	2.0112
Hydin	1.75232	Zfp672	-1.62855	Rasl11b	2.12624					Map2k2	-1.83319					Gm13889	2.06972					ND4	1.96689					Tlcd1	-1.67969	Tlcd1	-2.38238	Irf2bp2	2.39566	Sbno2	Gm20492	1.87884
Olfr122	1.75101	Coa5	-1.94922	Rell2	1.62113					Mgat4b	-1.73766					Gm16442	2.0647					ND4L	2.04143					Tmem107	-1.50277	Tmem107	-1.51828	Gpatch8	2.39408	Scara3	Gm23952	2.20278
Fam183b	1.75079	Eya1	-1.78507	Rgs16	1.8775					Nbr1	-1.93086					Gm17244	2.0112					ND5	2.45991					Tmem40	-2.11912	Tmem40	-2.17895	Epn2	2.39212	Sema4c	Gm36560	2.37045
Tnfrsf14	1.75062	Fdxacb1	-1.68752	Rhob	1.62893					Nfib	-1.82194					Gm23952	2.20278					Nfix	2.33522					Tmem74b	-1.74183	Tmem74b	-2.47274	Ccdc77	2.39205	Serpine1	Gm38702	2.23013
Zfp352	1.75029	Hecw1	-1.67824	Rnf138rt1	1.4969					Pygb	-1.90112					Gm38702	2.23013					Oasl2	3.43867					Uba7	-1.62311	Uba7	-1.68409	Sh3bgr	2.38783	Sertad1	Gm4532	2.78894
Gm14326	1.74821	Lsm14a	-1.60621	Rnf217	1.44963					Serpine2	-1.78184					Gm4532	2.78894					Olfml3	1.69269					Zfp950	-2.04068	Zfp950	-1.93362	Slc25a44	2.38633	Sfrp4	Gm46169	1.62951
Vsig2	1.74786	Gm10576	-1.70504	Robo2	1.82097					Tspan9	-2.19796					Gm5124	3.04444					Pabpc1	2.08096					Zfp961	-1.61901	Zfp961	-1.68915	Alkbh5	2.37986	Sft2d2	Gm5124	3.04444
Fam13c	1.74705	Szrd1	-1.54406	Rufy2	1.53022					Tug1	-1.70307					Gmps	2.27082					Patl1	1.83776									Ddx55	2.37796	Skint7	Gm5176	3.00013
Xrcc6bp1	1.74339	Synpo2l	-1.704	Sema4c	1.58971					Vps37c	-1.97342					Gnl1	2.17012					Pde10a	1.92131									Rps6kb1	2.37744	Slc12a7	Gm6252	1.54223
Ap3s1	1.74335	Atf4	-2.36605	Sema6d	1.69945					Wscd1	-1.78					Golga3	2.09044					Pdgfrb	2.22476									Ntng1	2.37665	Slc15a3	Gm9257	2.00098
Rheb	1.74058	Ier2	-2.87014	Serpine1	2.4736					Xpo6	-1.69797					Gopc	2.06595					Peg10	5.52494									Otx2	2.37279	Slc16a3	Gmps	2.27082
Gas2	1.73846	Slc5a3	-1.76067	Sertad1	2.33819					Lgi1	-1.87252					Gpatch1	2.16605					Phc1	1.62389									Chd7	2.3717	Slc25a25	Gnl1	2.17012
Gpn3	1.73686	Adora2b	-1.88194	Sfrp4	1.60856					Rn18s	-3.0936					Gpatch2	2.11313					Phf2	2.85735									Gm36560	2.37045	Slc26a1	Golga3	2.09044
Ptgr1	1.7361	Enah	-1.93481	Skint7	1.51996					Abhd16a	-2.12837					Gpatch8	2.39408					Phox2a	7.26816									Klf7	2.36832	Slc4a8	Golga7b	1.64616
Mt4	1.73413	Fam234b	-1.51977	Slc16a3	1.61104					Actr1b	-2.04252					Gpr101	2.46627					Pja2	1.73987									Clasp1	2.36653	Slfn2	Gopc	2.06595
Ap4e1	1.73408	Mat2a	-1.73044	Slc16a6	2.21981					Add1	-2.18678					Gpr156	2.81609					Plin2	1.69943									Dnm3	2.36582	Smad7	Gpatch1	2.16605
Gemin6	1.7338	Nfatc2	-1.99854	Slc25a25	1.49781					Akt2	-2.40027					Gpr17	2.02404					Pmm2	1.65741									Tex261	2.36421	Snhg15	Gpatch2	2.11313
Cyp21a1	1.73191	Scn8a	-1.5471	Slc2a1	2.19415					Apbb1	-2.37885					Grasp	2.16991					Polm	1.51759									Lrrc8d	2.36067	Soga1	Gpatch8	2.39408
Pifo	1.72952	Serpina3n	-1.68037	Smad7	1.63544					Arfgap2	-3.47204					Grip1	2.18739					Ppp1r16b	1.9254									Pgm2	2.35911	Sox7	Gpr101	2.46627
Rpl35	1.72664	Slc2a6	-1.69314	Snhg15	1.93973					Atp6ap1	-2.21858					Gsk3b	2.45448					Ptx3	2.09907									Pick1	2.35771	Sp110	Gpr156	2.81609
Gimap4	1.72628	Tet1	-1.64868	Snhg5	2.08348					Blcap	-1.68239					Gtf2ird1	2.17785					Rac2	1.57897									Rbms1	2.35593	Spag7	Gpr17	2.02404
Nr1d2	1.72475	Arnt2	-2.22716	Socs3	3.27502					Brox	-1.91014					Gtpbp4	2.49659					Rai1	1.70622									Nedd4l	2.35386	Spata2l	Gprc5b	1.78378
Tbc1d21	1.7228	Cpe	-2.3878	Sox7	2.05816					Ccdc50	-1.79661					H3f3b	2.11795					Rangap1	1.57945									Napa	2.35245	Spock1	Grasp	2.16991
Clpsl2	1.72172	Ddn	-2.11557	Sp110	1.62364					Cdv3	-2.43132					Haus4	2.15526					Rfx4	1.70092									Isl1	2.34863	Spp1	Grip1	2.18739
Cyp2c37	1.72121	Dgcr2	-2.20848	Spag7	1.57516					Cenpb	-1.9611					Hcrt	2.89626					Rnf213	3.31228									Stk3	2.3484	St8sia2	Gsk3b	2.45448
Zfp740	1.7206	Dlgap3	-2.03891	Spata2l	1.49974					Ctsd	-3.26422					Heca	2.179					Rnu1b6	2.20253									Zdhhc9	2.345	Stfa2	Gtf2ird1	2.17785
Clec10a	1.7199	Dnm1	-2.08041	Spty2d1	1.64561					Diablo	-2.21261					Hmgn5	4.25479					Rrbp1	2.01896									Emp1	2.33682	Stfa2l1	Gtpbp4	2.49659
Fam35a	1.71961	Fgd1	-2.88838	Srf	1.73967					Eloa	-1.92227					Hrh1	2.0708					Rrp1b	1.86139									Kdm5a	2.33526	Stk32b	H2bfm	1.9285
Hemt1	1.71688	Gnaz	-1.87651	Stfa2	2.47209					Eml1	-2.15208					Hspa4	2.17947					Rsad2	2.5514									Ddc	2.33305	Stk4	Haus4	2.15526
Akr1c19	1.71278	Gng4	-1.9734	Sv2a	1.52155					Fads1	-2.0261					Hspb1	4.32208					Rsph4a	2.01143									Rara	2.33271	Sv2a	Hcrt	2.89626
Olfr319	1.70855	Hk1	-2.47818	Syn3	1.85574					Fbxw2	-1.91942					Htatsf1	2.54041					S1pr3	2.83244									Itpripl2	2.32899	Sv2c	Heca	2.179
Nf1	1.70744	Hnrnpa0	-2.71981	Tagln2	1.67598					Fubp1	-1.92071					Icmt	3.27183					Saa3	15.2345									Tmbim1	2.32723	Syde1	Hist1h1b	2.16146
Immp2l	1.70562	Hspa8	-2.69195	Tet2	11.9363					Gls	-2.36179					Id1	2.08334					Sbno2	2.94372									Clcn5	2.32412	Syn3	Hist1h1e	2.04123
Ppih	1.70165	Kcnip2	-2.21314	Timm9	1.69086					Gm3317	-1.75189					Ier3	3.03916					Scara3	1.5119									Slc6a6	2.31921	Taok2	Hist1h2ab	1.87882
Ren1	1.69981	Kctd10	-1.87892	Tiparp	1.9556					Gramd1a	-2.56393					Ints3	2.17676					Serpina3n	2.50411									Sema5a	2.31911	Tbr1	Hist1h2af	1.6485
Gm11213	1.6993	Kirrel3	-2.22625	Tlk2	1.60477					H1f0	-2.65865					Iqsec3	4.22772					Sft2d2	1.47713									Nefh	2.31566	Tcf4	Hist1h2ag	1.76206
Rasl11a	1.69712	L1cam	-2.19427	Tmcc3	3.44534					Hsdl1	-2.50248					Irf2bp2	2.39566					Slc12a7	2.18676									Luc7l3	2.31003	Tet2	Hist1h2ah	1.66919
Sap30	1.69663	Mapk8ip3	-2.67641	Tmod3	1.52719					Kctd2	-1.92326					Irgm1	2.74298					Slc15a3	2.45626									Mllt1	2.30974	Tirap	Hist1h2ak	1.65225
Cstad	1.69638	Ncdn	-2.12018	Trib1	1.95239					Lhpp	-2.20775					Irs2	2.16901					Slc26a1	3.08335									Impact	2.30721	Tlk2	Hist1h2an	1.92296
Zfp763	1.69566	Ppp1r16a	-2.21204	Trit1	1.67741					Magee1	-1.97218					Irx1	2.99961					Slc4a8	2.32428									Ddr1	2.30406	Tlr2	Hist1h2ao	1.79429
Eva1a	1.69452	Ppp2r5d	-2.7211	Tspan18	4.021					Mfsd1	-1.84965					Isl1	2.34863					Slc5a3	1.72751									Synm	2.30291	Tmem132b	Hist1h4c	2.22866
Ppp2r3c	1.69105	Prkar1b	-1.98096	Ttll7	1.51776					Mprip	-1.89535					Itga6	2.21385					Slfn2	2.2061									Shb	2.3015	Tmem14c	Hist1h4k	1.70232
C1d	1.68994	Ptprn	-2.17798	Tuba1c	1.51996					Mtfr1l	-2.04194					Itprip	2.23079					Soga1	2.62088									Uchl3	2.30147	Tmem245	Hist1h4m	2.67216
Hoxa7	1.68709	Sez6	-2.47015	Tubb6	2.04065					Nat14	-2.05452					Itpripl2	2.32899					Spock1	2.93428									Ebf1	2.29922	Tmod3	Hist2h2aa2	1.61011
Glp2r	1.68458	Specc1l	-2.24731	Ubald1	1.52671					Ndel1	-2.38251					Jun	3.70513					Spp1	3.20433									Cox15	2.29787	Tpp1	Hist2h2ac	1.65047
Magef1	1.68323	Syngr1	-1.88098	Ube4b	2.09361					Ndrg3	-2.31806					Kansl1	2.99588					St8sia2	2.05813									Trib3	2.29641	Trit1	Hist2h3b	2.01829
Amhr2	1.68093	Tmcc2	-2.05565	Ubtf	1.51992					Neurl4	-2.46767					Kcnma1	2.00142					Stk32b	1.92079									Eprs	2.29559	Trp53	Hook1	1.88726
Rps10	1.68084	Trim2	-2.73519	Usp2	1.58741					Nptn	-1.8567					Kdm2a	2.21591					Stk4	1.77999									Gm10389	2.29383	Ttll7	Hrh1	2.0708
Jmjd1c	1.68048	Slc6a1	-1.65478	Vcl	1.86591					Nt5dc2	-2.58129					Kdm5a	2.33526					Sv2c	2.86072									Zfp503	2.28794	Tuba1c	Hs3st4	2.8603
Gm5665	1.68043	Tnfrsf21	-2.1025	Vegfa	2.14126					Pitpnb	-2.02684					Kdm5b	2.09123					Syde1	2.02157									Frrs1l	2.28704	Tuba3a	Hspa4	2.27267
Olfr1143	1.68018	Nf2	-1.77696	Wdr33	1.62012					Prmt3	-1.93161					Kif3a	2.56465					Taok2	1.71537									Zfp777	2.28663	U2surp	Icmt	3.27183
Gm10827	1.67949	Vac14	-2.0407	Wdr92	2.76028					Prmt7	-2.3074					Kif5b	3.31859					Tbr1	1.77054									Lrrc47	2.28331	Ubald1	Ifitm3	1.56945
Mdh1b	1.67846	Ahcy	-2.8365	Abca1	1.74024					Psd	-2.11709					Kif5c	2.4173					Tcf4	2.01114									Sparc	2.28125	Ubtf	Ifitm7	1.70772
Lgals4	1.67824	Ankrd13b	-2.53824	Abcc4	2.24684					Rab28	-1.9306					Kitl	3.65822					Tirap	2.00773									Syt13	2.28081	Ucp2	Igsf9	1.674
Osgin1	1.67778	Bcl2l1	-2.87897	Acin1	1.77833					Rhov	-2.24563					Klf2	2.16522					Tlr2	2.31737									Wnk1	2.27999	Unc5c	Il15ra	1.72014
Calml4	1.67564	Cacng4	-2.33777	Ackr1	2.3622					Rnps1	-3.13652					Klf4	3.65641					Tmem132b	2.20257									Ppp2ca	2.27938	Usp18	Impact	2.30721
Olfr94	1.67412	Cndp2	-2.79343	Adcy1	2.2215					Rragc	-2.57055					Klf7	2.36832					Tmem14c	2.43886									Csnk1e	2.27798	Usp34	Inafm2	1.7582
Efcab2	1.6713	Dnajc11	-3.34993	Adgrl3	1.88768					Sdcbp	-2.26493					Kmt5b	3.05993					Tmem245	2.19772									Zfp521	2.27342	Vcl	Inpp5e	1.87475
Olfr103	1.67129	Fam20c	-2.66016	Aff3	2.17938					Sept5	-2.15801					Knop1	2.21875					Tpp1	1.62226									Unkl	2.27334	Vegfa	Inpp5f	1.98343
Rmrp	1.67082	Flywch1	-2.08415	Ahnak	2.80334					Sirt7	-2.30519					Krt18	2.92408					Trp53	2.01344									Akap10	2.27309	Vwf	Ints3	2.17676
Theg	1.67047	Gaa	-2.77214	Akap13	2.22002					Slc25a39	-2.22683					Lamb3	2.71342					Tuba3a	1.97137									Hspa4	2.27267	Wdr33	Iqsec3	4.22772
Slc36a1	1.66863	Gp1bb	-2.48869	Anxa5	1.77774					Snap47	-2.04858					Lancl3	2.01448					U2surp	1.93439									Nsf	2.27156	Xaf1	Irf2bp2	2.39566
Mroh2a	1.66832	Hnrnpa3	-2.17814	Apbb1ip	2.08107					Snrpn	-2.59175					Larp4b	2.00054					Ucp2	1.70171									Gmps	2.27082	Zbtb20	Irx1	2.99961
Slc25a40	1.6683	Pdxdc1	-2.19441	Arfgef2	2.13231					Speg	-1.98922					Lef1	2.57976					Unc5c	1.8329									Cab39	2.26568	Zcchc9	Isl1	2.34863
Guca1a	1.66445	Pofut2	-2.159	Arhgap17	1.73817					Sqstm1	-2.16009					Leo1	2.73675					Usp18	3.43729									Specc1	2.26417	Zfp791	Itga6	2.21385
Iqcf1	1.66137	Prkar2a	-2.34758	Arhgap20	2.16305					Srrt	-2.06251					Lgals3	2.59254					Usp34	1.94215									Gm10353	2.26153	Cyct	Itprip	2.23079
Mettl18	1.66103	Rfng	-3.25534	Arid1a	2.22596					Sult4a1	-2.2887					Lhx8	2.96103					Vwf	2.00709									Nkd1	2.25688	Gm10814	Itpripl2	2.32899
Mettl6	1.66072	Sox4	-2.46488	Ash1l	1.92907					Syngr3	-1.99574					Lhx9	2.74216					Xaf1	4.0005									Myo5a	2.25446	Gm13861	Kansl1	2.99588
Spata2	1.65895	Thra	-2.33222	Atf2	1.60792					Tmem267	-1.79192					Lmtk2	4.17664					Zbtb20	2.49533									Sdc4	2.254	Ncbp2	Kcna4	1.68623
Cacfd1	1.65757	Tmem189	-2.35879	Auts2	2.27609					Tomm40	-2.05602					Lmx1a	4.20744					Ankrd27	-1.60618									Zc3h4	2.25274	Olfr1415	Kcnma1	2.00142
Vmn1r87	1.65653	Ahi1	-1.63034	Bcl11b	2.03775					Tpi1	-2.4108					Lnx1	2.03755					Ebpl	-1.72261									Fam160a2	2.25204	Tspear	Kdm2a	2.21591
Flg	1.65544	Arpp21	-1.82181	Bmpr2	2.09171					Tssc1	-2.15736					Lrig1	2.63931					Lrrc17	-1.75054									Zc3h6	2.25149	Atf4	Kdm5a	2.33526
Acap1	1.65517	Atat1	-1.89928	Calcoco1	2.08037					Tubb2a-ps2	-2.99232					Lrrc47	2.28331					Rasl12	-1.59948									Tnfaip1	2.2489	Fdxacb1	Kdm5b	2.09123
Ccdc28a	1.65495	Atxn7l3	-1.75655	Casp4	2.14592					Ube2v1	-2.39386					Lrrc8a	2.19051					Abcb9	-1.53025									Camsap1	2.24802	Abcb9	Kif3a	2.56465
Lhx1os	1.65274	Bscl2	-1.70452	Cav1	1.81782					Usp22	-2.94215					Lrrc8d	2.36067					Adora2b	-1.53617									Mgat3	2.24367	Acot13	Kif5b	3.31859
Olfr522	1.65066	Calm2	-1.80936	Ccdc125	2.01222					Wars	-2.38912					Lrtm2	2.06198					Anks1b	-1.49151									Timp3	2.24216	Acsl3	Kif5c	2.4173
BB557941	1.65033	Camk2b	-1.80154	Ccl12	6.46131					Wdr45b	-2.89905					Lsamp	2.04992					Bola1	-1.56828									Ccny	2.24025	Adora2b	Kitl	3.65822
Fzd3	1.64982	Camkk2	-1.75057	Ccl6	2.48516					Zfp410	-2.05713					Luc7l3	2.31003					Caprin2	-1.61565									Cyp17a1	2.23784	Ankrd27	Klf7	2.36832
Commd8	1.6497	Ccdc47	-1.96132	Ccl9	4.15043					Zfp954	-2.40646					Luzp1	3.79618					Cenpc1	-1.49102									Zfp867	2.233	Anks1b	Knop1	2.21875
Serpinb6b	1.64868	Cnep1r1	-1.60263	Ccnt1	1.7969					Hnrnpk	-1.56581					Mafb	3.02136					Cfc1	-1.65823									Itprip	2.23079	Anp32a	Krt12	1.95279
Clk4	1.64864	Dcx	-1.7164	Cd109	5.50648					Mapk8	-1.63765					Mafg	2.60892					Cstad	-1.53252									Gm38702	2.23013	Bola1	Krt18	2.92408
Ttll6	1.64843	Dnm2	-1.96824	Cd44	2.14745					Nckap1	-1.63491					Map1b	3.10405					Cyb5rl	-1.51832									Akap17b	2.22967	C2	Krtap19-4	2.16027
Wdr38	1.64733	Drp2	-1.55936	Cd68	1.74831					Odf2	-1.62562					Map6	2.0484					Dsel	-1.50261									Hist1h4c	2.22866	C78653	Kxd1	2.09272
Cebpd	1.64626	Ednrb	-1.68361	Cdh4	1.67481					Gm10413	-1.7612					March4	2.17331					Ercc6l2	-1.6376									Ost4	2.22866	Cadm2	Lancl3	2.01448
Smim8	1.64608	Ehd1	-1.7582	Cdyl2	2.34931					Sec24a	-1.7444					Mbd1	3.17189					Espn	-2.89083									Cdh18	2.22371	Caprin2	Larp4b	2.00054
Zcchc18	1.64556	Fads2	-1.89291	Celsr1	2.13773					Senp3	-1.70357					Mbp	2.39786					Fanci	-1.57735									Vapb	2.22171	Car4	Lcn6	2.13433
Tbp	1.64239	Gm6981	-1.84635	Cep120	1.69779					Wdr47	-1.57385					Mdga2	2.04167					Fignl1	-1.69866									Phrf1	2.22135	Ccdc148	Lcorl	1.72864
Nupr1l	1.64123	Hpcal4	-1.76723	Cep162	2.33617					Afg3l1	-1.93537					Mex3a	2.0258					Fzd10	-1.56858									Knop1	2.21875	Ccdc159	Lef1	2.57976
Astn2	1.64001	Ica1	-1.81179	Chd2	2.62138					Gdi1	-1.91666					Mgat3	2.24367					Gm5141	-1.51115									Kdm2a	2.21591	Cd1d1	Leo1	2.73675
Tdh	1.6397	Map2k2	-1.83319	Cited1	1.77073					Nbas	-1.87822					Mgll	2.00824					Gpr34	-1.83327									Ap1ar	2.21519	Cenpc1	Lgals7	2.80763
Cd209d	1.63874	Mgat4b	-1.73766	Clip2	1.82263					Particl	-1.81195					Midn	2.18899					Grm8	-1.5193									Anp32e	2.21509	Cfc1	Lhx8	2.96103
Mrpl41	1.63756	Nbr1	-1.93086	Clip3	2.09584					Pon2	-1.87474					Mllt1	2.30974					Homez	-1.77334									Rbpms2	2.21416	Clcnkb	Lhx9	2.74216
Zfp938	1.63602	Nfib	-1.82194	Cntf	1.96253					Abcf1	-2.3082					Mon1b	2.00474					Hyal2	-1.63113									Itga6	2.21385	Clec2d	Lmtk2	4.17664
Dgkeos	1.63577	Pygb	-1.90112	Coa5	1.83125					Acsl6	-2.27553					Msn	2.65438					Kcne2	-1.97769									N6amt1	2.2131	Clec4f	Lmx1a	4.20744
Klk10	1.63388	Serpine2	-1.78184	Col4a1	2.77251					Aph1a	-2.82453					Mt1	2.35389					Kcns3	-1.71162									Cd93	2.21149	Crygs	Lnx1	2.03755
Nat2	1.63337	Tspan9	-2.19796	Col4a2	2.069					Cog8	-2.12252					Mt2	2.66663					Kctd21	-1.65078									Rgs8	2.20926	Cstad	Lrig1	2.63931
Tsacc	1.63208	Tug1	-1.70307	Col4a6	2.01956					Crk	-2.08317					Mthfd2	2.10597					Krcc1	-1.55019									Mycl	2.20673	Ctsg	Lrrc2	1.72021
Spata7	1.62967	Vps37c	-1.97342	Col5a3	2.88432					Crlf1	-2.48665					Mvb12b	2.08852					Lipt2	-1.50662									Ccdc24	2.20652	Cyb5rl	Lrrc47	2.28331
Fgf14	1.62854	Wscd1	-1.78	Copg2os2	2.46512					Cyb5r3	-2.12976					Mxd1	2.06322					Lrrk1	-1.58264									Rn28s1	2.20614	Cys1	Lrrc8a	2.19051
Fam92b	1.6278	Xpo6	-1.69797	Cpt1a	1.96042					Dalrd3	-2.00305					Myb	2.00249					Lrrtm3	-1.67083									Rad18	2.20544	Dhrs7c	Lrrc8d	2.36067
Shc4	1.62778	Lgi1	-1.87252	Crebbp	1.6645					Dapk3	-2.21938					Mycl	2.20673					Mkks	-1.8078									Srgap1	2.20523	Dnmbp	Lrtm2	2.06198
Auh	1.62738	Rn18s	-3.0936	Csdc2	1.66995					Dph3	-2.31391					Myo5a	2.25446					Ncbp2	-1.54457									Gm23952	2.20278	Dsel	Lsamp	2.04992
Tspan32	1.62722	Abhd16a	-2.12837	Csf1	2.44777					Dpp9	-2.19969					Myt1l	2.15324					Nmi	-1.68926									Sox9	2.19952	Dydc2	Luc7l3	2.31003
Ctla2b	1.62635	Actr1b	-2.04252	Csf2rb	2.10191					Efna3	-2.51021					Napa	2.35245					Nupl2	-1.5481									Trim32	2.1973	Ebpl	Luzp1	3.79618
Olfr1402	1.62472	Add1	-2.18678	Cspg4	1.70671					Egln1	-2.66728					Ndfip2	3.6693					Omd	-1.81164									Pcgf5	2.1972	Ercc6l2	Mafb	3.02136
Arhgef19	1.62415	Akt2	-2.40027	Cybrd1	2.37061					Elmo2	-2.29898					Necab1	2.03744					Pex11g	-1.58101									Zbtb16	2.19582	Espn	Mafg	2.60892
Hspb9	1.62314	Apbb1	-2.37885	CYTB	1.9053					Fam171a2	-2.59827					Nedd4l	2.35386					Pop1	-1.68854									Nhsl2	2.19361	Fam212a	Magt1	1.56762
Zfp873	1.62263	Arfgap2	-3.47204	Daam2	1.57036					Fgfr3	-2.85302					Nefh	2.31566					Prrx1	-1.63289									Slc9a1	2.19265	Fanci	Map6	2.0484
Zfp626	1.62204	Atp6ap1	-2.21858	Ddah1	1.72104					Fuca2	-2.28473					Nhsl2	2.19361					Ptger3	-1.51155									Arhgef17	2.19232	Fbxw13	March4	2.17331
Itgb3bp	1.6214	Blcap	-1.68239	Dgkk	1.64566					Gle1	-2.15294					Nipal3	3.10663					Rsl1	-1.7146									Edem3	2.19159	Fignl1	Mbp	2.39786
Irx3os	1.61969	Brox	-1.91014	Dnajc21	1.84872					Gm10651	-2.89095					Nkd1	2.25688					Slc38a5	-1.55323									Lrrc8a	2.19051	Filip1l	Mdga2	2.04167
Spcs2	1.61873	Ccdc50	-1.79661	Dusp18	2.58879					Gm4737	-2.44533					Nktr	2.02303					Slitrk6	-1.83524									Abat	2.19034	Foxd2os	Mdm4	1.91815
Tcea1	1.61754	Cdv3	-2.43132	Ebna1bp2	1.66467					Gpn1	-2.01594					Npas3	3.4639					Sqor	-1.73012									Cbx6	2.1897	Fzd10	Med1	2.10032
Trmt5	1.61734	Cenpb	-1.9611	Ehbp1	2.3254					Ier5	-2.56619					Nr4a1	3.07627					St8sia4	-1.58852									Midn	2.18899	Gcat	Meg3	1.73003
Trhr	1.61661	Ctsd	-3.26422	Ehd2	2.55232					Kcne1l	-2.05131					Nsf	2.27156					Stk32a	-1.58326									Grip1	2.18739	Gimap4	Mex3a	2.0258
Dhx8	1.61611	Diablo	-2.21261	Enah	9.46518					Kdm2b	-2.12885					Nt5dc3	3.66074					Stxbp5	-1.51425									Ezr	2.18463	Gipc2	Mgat2	1.84205
Slc35b3	1.60986	Eloa	-1.92227	Epb41l4b	1.73318					Mast3	-2.05405					Ntng1	2.37665					Tbc1d32	-1.60995									Dvl3	2.18455	Gm15413	Mgat3	2.24367
Katnbl1	1.6083	Eml1	-2.15208	Fbxl18	2.22494					Mcf2l	-2.31533					Ntrk2	2.86076					Tnfaip8l2	-1.62517									Ubfd1	2.18026	Gm34466	Mgea5	1.78571
Thoc7	1.60623	Fads1	-2.0261	Fbxw8	2.03545					Mief2	-2.28201					Ntrk3	2.76181					Tnfrsf13b	-1.65078									Heca	2.179	Gm5141	Mgll	2.00824
Ccl17	1.60615	Fbxw2	-1.91942	Foxo1	2.14607					Mob3a	-2.20724					Ocrl	2.02503					Tnfrsf25	-1.95486									Gtf2ird1	2.17785	Gm5602	Mia3	1.66805
Zfp119a	1.60554	Fubp1	-1.92071	Frg2f1	1.69707					Oprl1	-3.45775					Olfr1033	3.93644					Trmo	-1.53445									Sorl1	2.17762	Gm5741	Midn	2.18899
Zfp868	1.60547	Gls	-2.36179	Gabbr2	1.82904					Pcif1	-2.19503					Olfr173	3.37651					Trpm6	-1.49259									Cplx2	2.17729	Gm8273	Mirg	1.77088
Ksr2	1.60388	Gm3317	-1.75189	Galnt4	1.74754					Pes1	-2.42848					Olfr180	3.98741					Ttc21b	-1.73802									Ints3	2.17676	Gpr34	Mllt1	2.30974
Rbm45	1.60348	Gramd1a	-2.56393	Gatad2b	2.2986					Pisd-ps3	-2.59443					Onecut2	2.1618					Ttc30a1	-1.54026									Efcab14	2.17508	Gria2	Mms22l	1.62316
Galnt7	1.6027	H1f0	-2.65865	Gbp2	5.27691					Plekhb2	-2.25217					Osmr	2.674					Ttc32	-1.69706									March4	2.17331	Grm8	Mon1b	2.00474
Cetn4	1.60021	Hsdl1	-2.50248	Gbp3	2.38945					Plpp1	-1.94148					Otx2	2.37279					Wnt10a	-2.30189									Drosha	2.1725	Hist2h2ab	Mphosph10	2.63492
Gm11744	1.59924	Kctd2	-1.92326	Gfap	3.09456					Ppp1r10	-2.70116					Oxt	5.44847					Zbtb8os	-1.53844									Dck	2.17193	Homez	Msn	2.65438
G2e3	1.59777	Lhpp	-2.20775	Gkn1	2.05057					Prkab1	-2.22376					Pard3	2.01613					Zfp429	-1.7991									Gnl1	2.17012	Hspb7	Mtfr2	1.72663
Nol4	1.59643	Magee1	-1.97218	Glg1	2.4494					Ptdss2	-1.97913					Parm1	2.04242					Zfp455	-2.10613									Grasp	2.16991	Htr4	Mthfd2	2.10597
Man2c1os	1.5941	Mfsd1	-1.84965	Gm5069	1.72034					Rbm14	-2.89154					Patj	2.03442					Zfp758	-1.65137									Sik3	2.16622	Hyal2	Mturn	2.48068
Hist1h3f	1.59345	Mprip	-1.89535	Gm9706	2.15918					Rnf114	-2.11854					Pbx3	2.12471					Zfp85	-1.54055									Tox	2.1661	Hydin	Mvb12b	2.08852
Selt	1.5933	Mtfr1l	-2.04194	Gm9948	1.80791					Serpinf1	-2.04357					Pcdh10	3.52054					Zfp994	-1.51672									Gpatch1	2.16605	Hyls1	Myb	2.00249
Atp6v1c2	1.59162	Nat14	-2.05452	Gpr26	1.85949					Slc20a2	-2.15716					Pcdh17	3.36046					Zmym1	-1.5771									Epas1	2.16597	Idi1	Mycl	2.20673
Rbm7	1.59138	Ndel1	-2.38251	Gpr84	4.59928					Snx11	-3.00214					Pcdhb18	2.79449					Acot13	-1.61499									Dennd1a	2.16592	Il11ra1	Myo5a	2.25446
Zfp367	1.58979	Ndrg3	-2.31806	Grin2b	2.82481					Spg21	-1.96895					Pcgf5	2.1972					Acsl3	-1.62217									Ubash3b	2.16551	Inpp5b	Myt1l	2.15324
BB187676	1.58919	Neurl4	-2.46767	Hcar2	4.44301					Srgap3	-2.16466					Pcolce2	2.12772					Anp32a	-1.60757									Pknox1	2.16527	Kcne2	N6amt1	2.2131
Sfrp4	1.58867	Nptn	-1.8567	Hip1	1.9176					Sstr1	-2.12393					Pcsk6	2.65862					C2	-1.81383									Fam196b	2.16248	Kcns3	Nanos2	1.8562
Gm9908	1.58817	Nt5dc2	-2.58129	Hmgn5	2.09607					Tuba1b	-2.12266					Pdcd6ip	2.46307					C78653	-2.03553									Ttc9	2.1624	Kctd21	Napa	2.35245
Acp1	1.58702	Pitpnb	-2.02684	Ifi202b	4.14099					U2af2	-3.08754					Pde4d	2.05992					Cadm2	-1.61217									Onecut2	2.1618	Klhl13	Ndfip2	3.6693
Nudcd2	1.58668	Prmt3	-1.93161	Ifi203	8.8777					Ube2k	-2.58066					Pex14	2.42046					Car4	-2.01743									Hist1h1b	2.16146	Kptn	Necab1	2.03744
Fastkd5	1.58483	Prmt7	-2.3074	Ifi204	4.19885					Usp19	-2.46461					Pfkfb3	2.66547					Ccdc148	-1.6998									Krtap19-4	2.16027	Krcc1	Nedd4l	2.35386
Sstr4	1.58101	Psd	-2.11709	Ifit3	2.54289					Virma	-2.17333					Pgap1	2.10543					Ccdc159	-1.72633									Celf6	2.15949	Lipt2	Nefh	2.31566
Gm4342	1.58094	Rab28	-1.9306	Igf2	2.17301					Wasf3	-2.4152					Pgm2	2.35911					Cd1d1	-1.62165									Rnf145	2.1586	Lman1l	Neurl1b	1.6836
Ttc30b	1.58054	Rhov	-2.24563	Igtp	2.08598					Wdr77	-1.78333					Phactr1	2.15464					Clcnkb	-1.78235									Ppargc1a	2.15765	Lrrc17	Nhsl2	2.19361
Ermard	1.58021	Rnps1	-3.13652	Ina	2.1531					Zfp219	-2.45808					Phrf1	2.22135					Clec2d	-2.19814									Sf3b4	2.15685	Lrrk1	Nipal3	3.10663
Insm2	1.57683	Rragc	-2.57055	Irgm1	2.08865					Zfp933	-2.31269					Pianp	2.03241					Clec4f	-1.8299									Fgf11	2.15602	Lrrtm3	Nkd1	2.25688
Dffa	1.57638	Sdcbp	-2.26493	Isg15	2.2942					Abcf2	-1.7212					Pigs	2.09982					Crygs	-1.58911									Haus4	2.15526	Mir670hg	Nktr	2.02303
C2cd4a	1.57528	Sept5	-2.15801	Kcnj3	2.26827					Abhd12	-1.17055					Pknox1	2.16527					Ctsg	-1.74979									Phactr1	2.15464	Mkks	Nkx2-6	2.4456
Hdc	1.57368	Sirt7	-2.30519	Klf13	2.16947					Acat3	-1.80524					Pla2g7	2.01325					Cyct	-2.10352									Myt1l	2.15324	Mroh2a	Npas3	3.4639
Fam63a	1.57347	Slc25a39	-2.22683	Krt85	2.34206					Acy1	-1.90997					Plagl1	2.31786					Cys1	-1.69585									Bsdc1	2.14901	Msmo1	Nphp1	2.72739
Zfp36l3	1.57269	Snap47	-2.04858	Laptm5	1.70863					Adk	-1.6492					Plcb1	2.31398					Dhrs7c	-1.67527									Slc6a3	2.14651	Mterf1a	Npy4r	2.61291
Cd7	1.57239	Snrpn	-2.59175	Lcp1	1.78362					Aes	-1.77882					Plch1	2.02348					Dnmbp	-1.94548									Tcaf1	2.14852	Mterf1b	Nsf	2.27156
Mettl21a	1.57145	Speg	-1.98922	Lgals3	2.49086					Aga	-1.48052					Plek	2.78784					Dydc2	-2.04914									Pnpla2	2.14847	Mthfsd	Nt5dc3	3.66074
Tgm6	1.56891	Sqstm1	-2.16009	Lgals3bp	1.94706					Agap3	-1.70571					Pmaip1	3.64103					Fam212a	-1.85494									Zfp629	2.14232	Nemp1	Ntng1	2.37665
Cul4a	1.56872	Srrt	-2.06251	Lilrb4a	14.5345					Aip	-1.86					Pmch	37.485					Fbxw13	-1.92364									Flrt1	2.14004	Nmi	Ntrk3	2.76181
Gm13180	1.56862	Sult4a1	-2.2887	Lonrf2	2.19234					Akap11	-1.75746					Pnmal2	3.0372					Filip1l	-2.14591									Six3	2.13952	Nox1	Ocrl	2.02503
Gm12992	1.56763	Syngr3	-1.99574	Man1c1	2.2124					Akr1b3	-1.90118					Pnpla2	2.14847					Foxd2os	-2.20241									Zkscan17	2.13733	Nphs2	Olfr1375	1.8312
Tnfsf12	1.56596	Tmem267	-1.79192	Map1b	2.60126					Aldh2	-1.65248					Ppargc1a	2.15765					Gcat	-1.79971									Arid5b	2.13579	Nupl2	Olfr173	3.37651
Slc16a12	1.56513	Tomm40	-2.05602	Mfsd4a	2.54111					Aldh3a2	-1.93985					Ppm1l	2.09588					Gimap4	-1.92716									Lcn6	2.13433	Olfr156	Onecut2	2.1618
Aldh8a1	1.56511	Tpi1	-2.4108	Ms4a6d	2.60976					Ano8	-2.02094					Ppp1r12a	2.60068					Gipc2	-1.90519									Brpf3	2.13407	Olfr446	Opcml	2.12016
Krtap19-5	1.56358	Tssc1	-2.15736	Mtss1l	1.82588					Ap1s2	-1.65589					Ppp1r15a	2.0818					Gm10814	-2.07534									Arhgap35	2.13358	Olfr94	Ost4	2.22866
Barx2	1.56346	Tubb2a-ps2	-2.99232	Myadm	1.83749					Ap2m1	-1.7665					Ppp1r3b	2.47812					Gm13861	-2.47129									Ranbp9	2.13	Omd	Otx2	2.37279
Arl9	1.56327	Ube2v1	-2.39386	Myd88	1.38798					Apcdd1	-1.79264					Ppp2ca	2.27938					Gm15413	-1.91886									Rhou	2.12938	P2ry12	Oxt	5.44847
Ttc3	1.563	Usp22	-2.94215	Myo1h	1.96366					Arfgap1	-1.73903					Prkca	2.08472					Gm34466	-2.20212									Pcolce2	2.12772	Pcdhac1	Pard3	2.01613
Ebag9	1.56183	Wars	-2.38912	Nav1	2.55579					Arl5a	-1.71943					Prpf8	2.05157					Gm5602	-1.81867									Trrap	2.12688	Pex11g	Parm1	2.04242
Xntrpc	1.55918	Wdr45b	-2.89905	Ncor1	2.20177					Armcx6	-1.98304					Prss23	2.0253					Gm5741	-2.09561									Shq1	2.12607	Pi16	Patj	2.03442
Cenpq	1.55843	Zfp410	-2.05713	ND2	2.20593					Arpc5	-1.70881					Pvalb	4.49278					Gm8273	-1.88758									Rnf115	2.12561	Pop1	Pcdh17	3.36046
Tmem216	1.55609	Zfp954	-2.40646	ND4	1.96689					Arrdc1	-2.01557					Rab11fip5	2.11643					Gria2	-1.70032									Trp53i11	2.12523	Ppm1m	Pcdhb18	2.79449
Aym1	1.55358	Hnrnpk	-1.56581	ND4L	2.04143					Atad3a	-1.92139					Rab3c	2.00648					Hist2h2ab	-1.87579									Rgag4	2.12368	Prm2	Pcgf5	2.1972
Tmem212	1.55331	Mapk8	-1.63765	ND5	2.45991					Atcay	-1.89695					Rab43	2.08352					Hspb7	-1.14228									Tbc1d16	2.12331	Prrx1	Pcm1	1.70232
Casp1	1.55259	Nckap1	-1.63491	Nedd4	1.97382					Atf6b	-1.59041					Rab7b	2.61741					Htr4	-1.64141									Ddx21	2.12326	Ptger3	Pcolce2	2.12772
Ahcy	1.55037	Odf2	-1.62562	Nfix	2.33522					Atp6v0c	-1.58576					Ralgds	3.22209					Hydin	-2.07514									Ginm1	2.12016	Pth2	Pcsk6	2.65862
Uxs1	1.54877	Gm10413	-1.7612	Nid1	2.16832					Atp6v1g2	-1.68207					Ranbp9	2.13					Hyls1	-1.61602									Opcml	2.12016	Pvt1	Pdcd6ip	2.46307
Crygn	1.54832	Sec24a	-1.7444	Nrp2	1.89306					Aup1	-1.64087					Rara	2.33271					Idi1	-2.35292									Fam171a1	2.11846	Rabl2	Pde4d	2.05992
Terf1	1.54817	Senp3	-1.70357	Ntrk2	1.99798					Basp1	-1.61399					Rbfox2	3.1939					Il11ra1	-1.52984									Zfp423	2.11815	Rasl12	Pex14	2.42046
Ypel1	1.54716	Wdr47	-1.57385	Oasl2	3.43867					Bbs2	-1.65304					Rbms1	2.35593					Inpp5b	-2.04836									Rab11fip5	2.11643	Ren2	Pgap1	2.10543
Asgr2	1.54653	Afg3l1	-1.93537	Olfml3	1.69269					Bphl	-1.76864					Rbms3	3.01858					Klhl13	-1.55501									Rgs7bp	2.11605	Rgs13	Pgm2	2.35911
Taar4	1.54534	Gdi1	-1.91666	Olfr180	2.19294					Bsg	-1.82947					Rbpms2	2.21416					Kptn	-1.66315									Ankrd34b	2.11568	Rsl1	Phactr1	2.15464
Alkbh1	1.54338	Nbas	-1.87822	Osmr	2.61191					Calb2	-1.88894					Rcan2	2.66182					Lman1l	-2.29076									Usp30	2.11436	Sctr	Phrf1	2.22135
Muc20	1.5426	Particl	-1.81195	Pabpc1	2.08096					Carmil3	-1.69727					Rcc2	2.43752					Mir670hg	-1.82023									Gpatch2	2.11313	Selenov	Pianp	2.03241
E2f7	1.54199	Pon2	-1.87474	Patl1	1.83776					Cbx3	-1.74962					Rgag4	2.12368					Mroh2a	-2.06479									Sh3kbp1	2.11218	Slc16a12	Pick1	2.35771
Fam76b	1.5418	Abcf1	-2.3082	Pbx3	1.56599					Cd82	-2.02273					Rgs7bp	2.11605					Msmo1	-1.85049									Car10	2.11021	Slc22a1	Pigs	2.09982
Zfp354a	1.54165	Acsl6	-2.27553	Pbxip1	1.9874					Cdip1	-1.96954					Rgs8	2.20926					Mterf1a	-1.60526									Mthfd2	2.10597	Slc38a5	Pknox1	2.16527
Cflar	1.53883	Aph1a	-2.82453	Pde10a	1.92131					Cdk9	-1.83257					Rhou	2.12938					Mterf1b	-1.79132									Abraxas2	2.10595	Slc9b2	Pla2g7	2.01325
Gm9258	1.53829	Cog8	-2.12252	Pdgfrb	2.22476					Cfap69	-1.8414					Rnf115	2.12561					Mthfsd	-1.82904									Csnk1a1	2.10569	Slitrk6	Plch1	2.02348
Acox3	1.53813	Crk	-2.08317	Peg10	5.52494					Chmp6	-1.95568					Rnf130	2.84461					Nemp1	-2.11904									Pgap1	2.10543	Spink8	Pmch	37.485
Hfe	1.53471	Crlf1	-2.48665	Peg3	1.79842					Ckb	-1.76025					Rnf145	2.1586					Nox1	-1.96492									Gas5	2.10505	Sqor	Pnpla2	2.14847
Terc	1.53453	Cyb5r3	-2.12976	Phc1	1.62389					Clec2l	-1.65319					Rnf152	2.63777					Nphs2	-2.10485									Tra2b	2.10211	St8sia4	Polr3f	1.7582
Gm13152	1.53393	Dalrd3	-2.00305	Phf2	2.85735					Cluh	-1.85721					Rnf214	2.24598					Olfr1415	-1.94786									Ctnnal1	2.10049	Stard4	Ppargc1a	2.15765
Loxl2	1.53185	Dapk3	-2.21938	Phox2a	7.26816					Cog2	-1.97611					Rnf216	2.5293					Olfr156	-1.90509									Med1	2.10032	Stk32a	Ppm1l	2.09588
Gm4470	1.53104	Dph3	-2.31391	Pja2	1.73987					Cops8	-1.85992					Rnf6	2.0361					Olfr446	-2.08675									Pigs	2.09982	Stxbp5	Ppp1r12a	2.60068
Icmt	1.52964	Dpp9	-2.19969	Plagl1	2.69165					Coq5	-1.65228					Rpgrip1	2.43751					Olfr94	-2.09417									Cmip	2.0975	Tbc1d32	Ppp2ca	2.27938
Sncg	1.52845	Efna3	-2.51021	Plcb1	1.97389					Coro1b	-1.85854					Rps6kb1	2.37744					P2ry12	-2.21869									Ppm1l	2.09588	Tdrp	Prkca	2.08472
Cyp2r1	1.52828	Egln1	-2.66728	Plek	2.02543					Cpne4	-1.72217					Rubcn	2.01847					Pcdhac1	-1.90873									S100a9	2.09336	Tgm7	Prm1	2.45784
Olfr48	1.52817	Elmo2	-2.29898	Plin2	1.69943					Crebzf	-1.63861					Runx1t1	2.49					Pi16	-1.66271									Tob1	2.09293	Tmem121	Proser2	1.72021
Evx2	1.52604	Fam171a2	-2.59827	Pmm2	1.65741					Csf1r	-1.97139					Rybp	2.83823					Ppm1m	-1.56569									Kxd1	2.09272	Tnfaip8l2	Prpf8	2.05157
Cd3e	1.52175	Fgfr3	-2.85302	Polm	1.51759					Csnk1d	-1.72913					Samd4b	3.46735					Prm2	-2.00381									Smarca1	2.09196	Tnfrsf13b	Prss23	2.0253
Hdac7	1.5204	Fuca2	-2.28473	Ppp1r16b	1.9254					Csnk1g2	-2.0229					Samd5	2.63555					Pth2	-2.2002									Kdm5b	2.09123	Tnfrsf25	Prss35	1.81147
Gm2347	1.5204	Gle1	-2.15294	Prkacb	1.85339					Csnk2a1	-1.9648					Sash1	2.41926					Pvt1	-1.87736									Golga3	2.09044	Trmo	Psme3	1.70549
Mtmr3	1.5202	Gm10651	-2.89095	Ptx3	2.09907					Ctnna2	-1.68839					Scai	2.00189					Rabl2	-1.63603									Mvb12b	2.08852	Trpc3	Pvalb	4.49278
Gm14635	1.51727	Gm4737	-2.44533	Qk	1.89837					Cxx1c	-1.54285					Scube1	2.07937					Ren2	-1.90229									Faim2	2.0855	Trpm6	Rab11fip5	2.11643
Tnfrsf4	1.51691	Gpn1	-2.01594	Rab7b	2.39519					Cyb5r1	-1.81883					Sdc4	2.254					Rgs13	-1.84566									Eif3c	2.08544	Ttc21b	Rab3c	2.00648
Prm2	1.51552	Ier5	-2.56619	Rac2	1.57897					Dbnl	-1.90965					Secisbp2l	6.04081					Rnu2-10	-1.61886									Prkca	2.08472	Ttc30a1	Rab43	2.08352
Itpkb	1.51209	Kcne1l	-2.05131	Rai1	1.70622					Dcaf15	-1.78716					Sema5a	2.31911					Sctr	-1.9152									Rab43	2.08352	Ttc32	Rad18	2.20544
Nanos3	1.51176	Kdm2b	-2.12885	Rangap1	1.57945					Dcun1d1	-1.72846					Serpina3f	5.48193					Selenov	-2.07371									Agpat3	2.08196	Uba3	Ralgds	3.22209
Dntt	1.50942	Mast3	-2.05405	Rfx4	1.70092					Ddx39b	-1.78227					Setbp1	3.17106					Slc16a12	-2.05067									Tmem130	2.08047	Wnt10a	Ranbp9	2.13
Cnep1r1	1.50761	Mcf2l	-2.31533	Rnf213	3.31228					Dhrs1	-1.58451					Setd1b	2.06231					Slc22a1	-2.06593									Scube1	2.07937	Xntrpc	Rara	2.33271
Eif3j1	1.50598	Mief2	-2.28201	Rnf214	1.87807					Dnajb2	-1.9305					Sf3b4	2.15685					Slc9b2	-1.65267									Aldh5a1	2.07885	Zbtb8os	Rbfox2	3.1939
Serpina3h	1.50378	Mob3a	-2.20724	Rnu1b6	2.20253					Dok5	-1.82382					Sgsh	2.0842					Spink8	-2.21779									Ehd3	2.07712	Zfp429	Rbms1	2.35593
Sh2d6	1.5034	Oprl1	-3.45775	Rrbp1	2.01896					Dtnb	-2.0363					Sgsm1	2.05127					Stard4	-1.60051									Slc38a1	2.07633	Zfp455	Rbms3	3.01858
Vmn1r217	1.50212	Pcif1	-2.19503	Rrp1b	1.86139					Eef1a2	-1.85836					Sh3bgr	2.38783					Tdrp	-1.61871									Ankhd1	2.07476	Zfp758	Rbpms2	2.21416
Kidins220	1.50194	Pes1	-2.42848	Rsad2	2.5514					Eftud2	-1.68898					Sh3kbp1	2.11218					Tgm7	-2.06786									Zfand3	2.07335	Zfp85	Rcan2	2.66182
Tnfrsf11a	1.49876	Pisd-ps3	-2.59443	Rsph4a	2.01143					Elac2	-1.58634					Shb	2.3015					Tmem121	-1.62031									Car12	2.07172	Zfp994	Rcc2	2.43752
Ccdc148	1.49765	Plekhb2	-2.25217	S1pr3	2.83244					Emc10	-1.69816					Shisa6	2.01011					Trpc3	-1.71389									Tshz1	2.07092	Zmym1	Rgag4	2.12368
Nme1	1.49698	Plpp1	-1.94148	Saa3	15.2345					Eno1b	-1.77318					Shq1	2.12607					Tspear	-2.18385									Hrh1	2.0708	Zp1	Rgs7bp	2.11605
Dock4	1.49539	Ppp1r10	-2.70116	Samd4b	2.3176					F3	-1.72353					Sik3	2.16622					Uba3	-1.77151									Gm13889	2.06972		Rgs8	2.20926
Vsig10	1.49523	Prkab1	-2.22376	Sbno2	2.94372					Fam114a2	-1.92223					Six3	2.13952					Xntrpc	-1.81607									Cdc42ep1	2.06714		Rhou	2.12938
Slc4a10	2.03881	Ptdss2	-1.97913	Scara3	1.5119					Fam3a	-1.63799					Slc16a14	2.42362					Zp1	-1.61451									Fam49a	2.06707		Rims1	2.54796
Zkscan8	1.7493	Rbm14	-2.89154	Serinc5	1.58368					Fam69b	-1.80494					Slc16a6	2.31093															Slc35g3	2.06702		Rin2	1.8312
Ppm1k	1.66601	Rnf114	-2.11854	Serpina3f	3.26351					Fance	-1.73841					Slc25a22	2.61921															Gopc	2.06595		Rn28s1	2.20614
Pirb	1.62604	Serpinf1	-2.04357	Serpina3n	2.50411					Farsa	-1.67661					Slc25a44	2.38633															Gm16442	2.0647		Rnf115	2.12561
Mms22l	1.62316	Slc20a2	-2.15716	Sft2d2	1.47713					Fbxo44	-1.93528					Slc2a1	2.8538															Setd1b	2.06231		Rnf130	2.84461
Tmem239	1.62168	Snx11	-3.00214	Slc12a7	2.18676					Fcgr3	-1.71709					Slc30a1	2.05545															Lrtm2	2.06198		Rnf145	2.1586
Phyhd1	1.57305	Spg21	-1.96895	Slc15a3	2.45626					Fez1	-1.71507					Slc38a1	2.07633															Slu7	2.06054		Rnf152	2.63777
Fryl	1.55723	Srgap3	-2.16466	Slc16a14	2.03696					Frmd5	-1.98073					Slc43a2	3.25771															Pde4d	2.05992		Rnf216	2.5293
Tnfrsf9	1.49789	Sstr1	-2.12393	Slc26a1	3.08335					Gabbr1	-1.6274					Slc45a4	2.36835															Dnm1l	2.05688		Rnf6	2.0361
Pde4c	1.48424	Tuba1b	-2.12266	Slc45a4	1.86423					Gapdh	-1.9794					Slc4a10	2.39778															Afg3l2	2.05562		Rpgrip1	2.43751
Ube2i	1.79293	U2af2	-3.08754	Slc4a4	2.02381					Gdap2	-1.9722					Slc4a4	3.19298															Slc30a1	2.05545		Rps6kb1	2.37744
Pbld1	1.63562	Ube2k	-2.58066	Slc4a8	2.32428					Gfra4	-1.63883					Slc6a3	2.14651															Arhgap23	2.05375		Rubcn	2.01847
Pnpt1	1.61053	Usp19	-2.46461	Slc5a3	1.72751					Gm13238	-1.62662					Slc6a6	2.31921															Dzip1	2.05194		Runx1t1	2.49
Slfn9	-2.82556	Virma	-2.17333	Slfn2	2.2061					Gm13315	-1.73987					Slc6a9	2.40713															Prpf8	2.05157		Rybp	2.83823
Tspan18	-2.16076	Wasf3	-2.4152	Soga1	2.62088					Gm36117	-1.98674					Slc7a1	2.4576															Sgsm1	2.05127		S100a9	2.09336
Gm5800	-2.13742	Wdr77	-1.78333	Sp140	1.66189					Gm5796	-1.73339					Slc7a5	2.65312															Lsamp	2.04992		Samd5	2.63555
Zfp457	-2.10542	Zfp219	-2.45808	Spef2	1.90731					Gm6579	-1.69489					Slc9a1	2.19265															Bcat1	2.04864		Sash1	2.41926
Hsd3b2	-2.02853	Zfp933	-2.31269	Spock1	2.93428					Gm8709	-1.96199					Slc9a7	2.00815															Zfp319	2.04847		Scai	2.00189
Cd80	-1.80595	Abcf2	-1.7212	Spp1	3.20433					Gmpr	-1.69908					Slu7	2.06054															Map6	2.0484		Scd3	1.79521
Clec7a	-1.73992	Abhd12	-1.17055	St8sia2	2.05813					Gpsm1	-1.87061					Smarca1	2.09196															Foxe3	2.04262		Scn1a	1.8024
Usp17la	-1.7199	Acat3	-1.80524	Stat3	1.69218					Grwd1	-1.84023					Smarca5-ps	3.26835															Parm1	2.04242		Scube1	2.07937
Olfr441	-1.68575	Acy1	-1.90997	Stk32b	1.92079					Gstm4	-1.70247					Snhg5	2.20303															Mdga2	2.04167		Sdc4	2.254
Prss37	-1.4968	Adk	-1.6492	Stk4	1.77999					H2afy	-1.84003					Snx24	2.55693															Akr1b8	2.04162		Secisbp2l	6.04081
Aff3	-3.31948	Aes	-1.77882	Suv39h2	1.66089					H2-Bl	-1.99478					Socs3	4.02919															Hist1h1e	2.04123		Sema5a	2.31911
Clip3	-3.30116	Aga	-1.48052	Sv2c	2.86072					H2-K1	-1.63397					Sorcs1	2.60948															Vat1l	2.0409		Sema6d	1.70798
Klf13	-3.1106	Agap3	-1.70571	Syde1	2.02157					H2-Q10	-1.9405					Sorl1	2.17762															Zcchc24	2.03987		Serpinb8	1.68411
St8sia2	-3.10581	Aip	-1.86	Synrg	1.76495					Hdgf	-1.71813					Sox11	2.0102															Lnx1	2.03755		Setbp1	3.17106
Lonrf2	-3.09031	Akap11	-1.75746	Taok2	1.71537					Hip1r	-1.70592					Sox3	2.54338															Necab1	2.03744		Setd1b	2.06231
Ttyh3	-2.90496	Akr1b3	-1.90118	Tbr1	1.77054					Hira	-1.63041					Sox9	2.19952															Bag3	2.03627		Sf3b4	2.15685
Cacng4	-2.90051	Aldh2	-1.65248	Tcf12	2.21384					Hpca	-1.91713					Sp140	2.09182															Rnf6	2.0361		Sgca	1.83782
Bcl11b	-2.88495	Aldh3a2	-1.93985	Tcf4	2.01114					Ints4	-1.79804					Sp2	2.92725															Fkbp5	2.03447		Sgsm1	2.05127
Foxo1	-2.8215	Ano8	-2.02094	Tet1	2.1853					Jade1	-1.92863					Sp3	2.59388															Patj	2.03442		Sh3bgr	2.38783
Atp6v0a1	-2.81446	Ap1s2	-1.65589	Thrap3	2.32474					Jpt1	-1.82292					Sparc	2.28125															Stat5b	2.03308		Sh3kbp1	2.11218
Dnm1	-2.78475	Ap2m1	-1.7665	Timp1	3.18468					Kcnk2	-1.96014					Specc1	2.26417															Pianp	2.03241		Shb	2.3015
Kif21b	-2.75105	Apcdd1	-1.79264	Tirap	2.00773					Kif3b	-1.92858					Spef2	2.69111															Ago2	2.03119		Shisa6	2.01011
Scube1	-2.73722	Arfgap1	-1.73903	Tjp2	1.73546					Klc1	-1.78225					Spock3	2.99222															Foxj1	2.02909		Shq1	2.12607
Nfix	-2.71936	Arl5a	-1.71943	Tlr2	2.31737					Klhdc1	-1.77939					Spry1	2.81652															Ttyh1	2.0282		Sik3	2.16622
Zmiz1	-2.71294	Armcx6	-1.98304	Tmem132b	2.20257					Klhdc8b	-1.80488					Spty2d1	2.01652															Mex3a	2.0258		Six3	2.13952
Zfp536	-2.6914	Arpc5	-1.70881	Tmem14c	2.43886					Ldb1	-1.66562					Srf	2.14296															Prss23	2.0253		Slc1a4	1.67765
Nav1	-2.68876	Arrdc1	-2.01557	Tmem245	2.19772					Limd2	-1.63604					Srgap1	2.20523															Ocrl	2.02503		Slc25a22	2.61921
Gkn1	-2.667	Atad3a	-1.92139	Tmem248	1.61386					Lrrc42	-1.66683					Ssbp3	2.01392															Gpr17	2.02404		Slc25a44	2.38633
Cbfa2t3	-2.66176	Atcay	-1.89695	Tpp1	1.62226					Lrrc59	-2.04007					Ssrp1	2.93869															Plch1	2.02348		Slc25a5	1.83782
Sdc3	-2.6542	Atf6b	-1.59041	Tpr	2.06633					Ly6h	-1.56148					Stat5b	2.03308															Nktr	2.02303		Slc30a1	2.05545
Ptpn1	-2.65223	Atp6v0c	-1.58576	Trim56	2.169					Mageh1	-1.89574					Stk3	2.3484															Cltb	2.02292		Slc35g3	2.06702
Plagl1	-2.62271	Atp6v1g2	-1.68207	Trim8	1.63975					Mapk3	-1.65237					Stx2	2.01477															Ckap4	2.02219		Slc38a1	2.07633
Spef2	-2.61875	Aup1	-1.64087	Trp53	2.01344					March6	-1.70574					Susd4	2.61326															Cfap126	2.02113		Slc38a10	1.99894
Map1b	-2.60686	Basp1	-1.61399	Ttc28	3.26092					Mb21d2	-2.01198					Synm	2.30291															Chgb	2.01862		Slc43a2	3.25771
Ina	-2.5831	Bbs2	-1.65304	Tuba3a	1.97137					Mbd3	-1.9719					Synrg	2.22662															Rubcn	2.01847		Slc4a10	2.39778
Snrk	-2.56352	Bphl	-1.76864	Twsg1	1.5925					Mcrip1	-1.7205					Syt13	2.28081															Hist2h3b	2.01829		Slc6a3	2.14651
Arhgap33	-2.55248	Bsg	-1.82947	U2surp	1.93439					Med25	-1.85753					Syt6	2.32729															Col4a3bp	2.01743		Slc6a6	2.31921
Dusp8	-2.53632	Calb2	-1.88894	Ucp2	1.70171					Med27	-1.52854					Tacc1	3.42907															Pard3	2.01613		Slc6a9	2.40713
Csnk1e	-2.5201	Carmil3	-1.69727	Unc5c	1.8329					Meis3	-1.82523					Tagln2	2.28638															Fam168b	2.0156		Slc7a1	2.4576
Rnf152	-2.49347	Cbx3	-1.74962	Usp18	3.43729					Mettl8	-2.07406					Taok1	2.79248															Stx2	2.01477		Slc7a5	2.65312
Adcy1	-2.49096	Cd82	-2.02273	Usp34	1.94215					Mob1a	-1.91219					Tbc1d14	7.03574															Lancl3	2.01448		Slc9a1	2.19265
Nrxn2	-2.49096	Cdip1	-1.96954	Vim	2.56825					Mrps2	-1.87421					Tbc1d16	2.12331															Dnajc2	2.01443		Slc9a7	2.00815
Rnf130	-2.49078	Cdk9	-1.83257	Vwf	2.00709					Mta1	-1.74357					Tbc1d22a	2.01005															Ssbp3	2.01392		Slfn5	1.95125
Cacng2	-2.48749	Cfap69	-1.8414	Wdr26	2.21693					Mzt2	-1.5985					Tcaf1	2.14852															Pla2g7	2.01325		Slu7	2.06054
H13	-2.48441	Chmp6	-1.95568	Xaf1	4.0005					Nde1	-1.76664					Tcf12	2.21951															Gm17244	2.0112		Smarca1	2.09196
Mapt	-2.47407	Ckb	-1.76025	Zbtb20	2.49533					Ndn	-1.81172					Tcf7l2	6.36374															Sox11	2.0102		Smarca5-ps	3.26835
Npcd	-2.44494	Clec2l	-1.65319	Zc3h13	2.22446					Ndufa10	-1.61982					Tet1	2.10567															Shisa6	2.01011		Snx24	2.55693
Rbfox3	-2.44173	Cluh	-1.85721	Zmiz1	2.37084					Ndufs2	-1.84397					Tex261	2.36421															Erlec1	2.01008		Socs2	1.79521
Shank3	-2.43544	Cog2	-1.97611	Ankrd27	-1.60618					Nfyb	-1.80994					Tgfb2	2.6604															Tbc1d22a	2.01005		Sorcs1	2.60948
Slc25a23	-2.43508	Cops8	-1.85992	Ebpl	-1.72261					Nkiras2	-1.7417					Thrap3	2.88034															Mgll	2.00824		Sorl1	2.17762
Brd3	-2.43207	Coq5	-1.65228	Lrrc17	-1.75054					Nmt2	-1.79794					Tigar	2.46603															Slc9a7	2.00815		Sox11	2.0102
Clip2	-2.42967	Coro1b	-1.85854	Rasl12	-1.59948					Nop53	-1.75695					Timp1	2.80894															Rab3c	2.00648		Sox3	2.54338
Cplx1	-2.4289	Cpne4	-1.72217	Ska1	-2.01842					Olfml2b	-1.71613					Timp3	2.24216															Unc13c	2.00511		Sox9	2.19952
Foxo6	-2.4221	Crebzf	-1.63861	Zfp950	-2.04068					Pafah1b2	-1.68119					Tmbim1	2.32723															Mon1b	2.00474		Sp2	2.92725
Ncdn	-2.42131	Csf1r	-1.97139	Abcb9	-1.53025					Panx2	-1.86922					Tmcc3	2.13101															Myb	2.00249		Sp3	2.59388
Tbc1d5	-2.41942	Csnk1d	-1.72913	Adora2b	-1.53617					Parp2	-1.70464					Tmem130	2.08047															Scai	2.00189		Sparc	2.28125
Fscn1	-2.40917	Csnk1g2	-2.0229	Anks1b	-1.49151					Pbrm1	-1.53241					Tmem189	2.7948															Kcnma1	2.00142		Spata21	2.48361
Jph4	-2.39161	Csnk2a1	-1.9648	B3galnt2	-1.63904					Phb2	-1.99268					Tmem255a	2.49284															Gm9257	2.00098		Specc1	2.26417
Zc3h13	-2.38877	Ctnna2	-1.68839	Bbs10	-1.71602					Pik3cd	-1.95691					Tmem57	2.44643															Larp4b	2.00054		Spock3	2.99222
Pvrl1	-2.38664	Cxx1c	-1.54285	Bbs12	-1.87993					Pim2	-2.07142					Tnfaip1	2.2489															Slc38a10	1.99894		Spry1	2.81652
Kif3a	-2.38276	Cyb5r1	-1.81883	Bola1	-1.56828					Pim3	-1.60877					Tnfrsf12a	2.05277															Inpp5f	1.98343		Srek1	1.67891
Wbscr17	-2.38191	Dbnl	-1.90965	Caprin2	-1.61565					Pip4k2a	-1.67708					Tnfrsf1a	2.81549															Syngr4	1.96074		Srgap1	2.20523
Nr4a2	-2.38051	Dcaf15	-1.78716	Cbr3	-1.57634					Pisd	-1.69112					Tob1	2.09293															Krt12	1.95279		Ssbp3	2.01392
Ednrb	-2.37453	Dcun1d1	-1.72846	Cd209f	-2.03503					Pkig	-1.89175					Tox	2.1661															Dixdc1	1.9524		Ssrp1	2.93869
Nbr1	-2.37356	Ddx39b	-1.78227	Cenpc1	-1.49102					Plcxd3	-1.69483					Tpr	3.2892															Slfn5	1.95125		Stat5b	2.03308
Scd2	-2.36979	Dhrs1	-1.58451	Cenpk	-1.62514					Plpp5	-1.86637					Tpst1	5.20545															Zfp704	1.93217		Stk3	2.3484
Adcy5	-2.36205	Dnajb2	-1.9305	Cfc1	-1.65823					Pnpla3	-1.74134					Tra2b	2.10211															H2bfm	1.9285		Stk32c	2.54572
Cpne5	-2.36091	Dok5	-1.82382	Cstad	-1.53252					Podxl2	-1.78044					Traf3	2.67104															Hist1h2an	1.92296		Stx2	2.01477
Sorcs1	-2.35854	Dtnb	-2.0363	Cyb5rl	-1.51832					Ppif	-1.57402					Trib3	2.29641															Mdm4	1.91815		Susd4	2.61326
Lasp1	-2.35393	Eef1a2	-1.85836	Ddx31	-1.55059					Ppp2r1a	-1.87097					Trim32	2.1973															Hook1	1.88726		Syne2	2.58975
Dlgap3	-2.35102	Eftud2	-1.68898	Dnase1l1	-1.59177					Ppp2r3d	-1.69279					Trim45	2.5405															Gm20492	1.87884		Syngr4	1.96074
Clec16a	-2.35079	Elac2	-1.58634	Dsel	-1.50261					Ppp6r3	-1.98352					Trim56	2.00749															Hist1h2ab	1.87882		Synm	2.30291
Coro2b	-2.3478	Emc10	-1.69816	Ercc6l2	-1.6376					Preb	-2.0885					Trp53bp2	3.95392															Inpp5e	1.87475		Syt10	1.7704
Cmip	-2.32741	Eno1b	-1.77318	Espn	-2.89083					Prmt1	-1.88608					Trp53i11	2.12523															Capn11	1.8562		Syt13	2.28081
Ppp1r9b	-2.32714	F3	-1.72353	Fanci	-1.57735					Prr13	-1.74875					Trrap	2.12688															Nanos2	1.8562		Syt6	3.11523
St3gal1	-2.32118	Fam114a2	-1.92223	Fignl1	-1.69866					Prune1	-1.8988					Tshz1	2.07092															Mgat2	1.84205		Tacc1	3.42907
Lmtk3	-2.31986	Fam3a	-1.63799	Fzd10	-1.56858					Ptdss1	-1.7202					Tspan18	2.24307															Sgca	1.83782		Taok1	2.79248
Cd93	-2.31963	Fam69b	-1.80494	Gm14432	-1.48099					Purg	-1.79687					Ttc28	2.1847															Slc25a5	1.83782		Tbc1d14	7.03574
Hipk2	-2.31272	Fance	-1.73841	Gm5141	-1.51115					Rabep1	-1.92794					Ttyh1	2.0282															Olfr1375	1.8312		Tbc1d16	2.12331
Aplp1	-2.31216	Farsa	-1.67661	Gmfg	-1.57166					Rbbp5	-2.44661					Ttyh3	2.5598															Rin2	1.8312		Tbc1d22a	2.01005
Prrc2a	-2.30961	Fbxo44	-1.93528	Gpr34	-1.83327					Rbm27	-1.79619					Tubb6	2.78295															Prss35	1.81147		Tcaf1	2.14852
Lphn1	-2.30888	Fcgr3	-1.71709	Grm8	-1.5193					Rcan1	-1.75563					Ubash3b	2.16551															Scn1a	1.8024		Tcf7l2	6.36374
Ncam1	-2.30784	Fez1	-1.71507	Homez	-1.77334					Rdh13	-1.83951					Ubfd1	2.18026															Scd3	1.79521		Tescl	1.60908
Slc12a5	-2.30734	Frmd5	-1.98073	Hyal2	-1.63113					Retreg2	-1.68493					Uchl3	2.30147															Socs2	1.79521		Tex261	2.36421
Scrt1	-2.30494	Gabbr1	-1.6274	Kcne2	-1.97769					Rflnb	-1.89969					Unc13c	2.00511															Hist1h2ao	1.79429		Tgfb2	2.6604
Zc3h7b	-2.30341	Gapdh	-1.9794	Kcns3	-1.71162					Rgs12	-2.07039					Unkl	2.27334															Mgea5	1.78571		Tigar	2.46603
Elavl3	-2.30277	Gdap2	-1.9722	Kctd21	-1.65078					Rhno1	-1.80092					Usp2	2.05986															Gprc5b	1.78378		Timp3	2.24216
Vat1	-2.30093	Gfra4	-1.63883	Krcc1	-1.55019					Rnd1	-1.64148					Usp30	2.11436															Cmpk2	1.78078		Tmbim1	2.32723
Sh3kbp1	-2.29772	Gm13238	-1.62662	Lipt2	-1.50662					Rnd2	-1.69155					Usp51	2.44577															Glod4	1.77194		Tmem130	2.08047
Stxbp1	-2.2949	Gm13315	-1.73987	Lrrk1	-1.58264					Rnf14	-1.63787					Utp14a	2.41181															Mirg	1.77088		Tmem184a	2.73715
Thrap3	-2.29445	Gm36117	-1.98674	Lrrtm3	-1.67083					Rnh1	-1.89296					Vapb	2.22171															Syt10	1.7704		Tmem239	1.62168
Irgq	-2.29234	Gm5796	-1.73339	Mat2a	-1.53655					Rogdi	-1.819					Vasn	2.80528															Hist1h2ag	1.76206		Tmem255a	2.49284
Flywch1	-2.28704	Gm6579	-1.69489	Mkks	-1.8078					Rsph3a	-1.76228					Vat1l	2.0409															Inafm2	1.7582		Tmem57	2.44643
Jph3	-2.28636	Gm8709	-1.96199	Mtfp1	-1.54879					Rtfdc1	-1.88038					Vax2	3.76377															Polr3f	1.7582		Tmprss3	1.69835
Mapk8ip3	-2.28312	Gmpr	-1.69908	Mtif3	-1.54463					Rtn3	-1.72563					Vgf	2.72784															Arl6ip6	1.73521		Tnfaip1	2.2489
Celf5	-2.28252	Gpsm1	-1.87061	Ncbp2	-1.54457					Sae1	-1.65588					Vim	2.41639															Meg3	1.73003		Tnfrsf1a	2.81549
Hnrnpa0	-2.28115	Grwd1	-1.84023	Nmi	-1.68926					Scfd1	-1.63872					Vps13d	2.491															Lcorl	1.72864		Tnfrsf9	1.49789
Sh3pxd2b	-2.27791	Gstm4	-1.70247	Nudt7	-2.13098					Scn1b	-1.6788					Vstm2b	2.44655															Mtfr2	1.72663		Tob1	2.09293
Srgap1	-2.27376	H2afy	-1.84003	Nupl2	-1.5481					Sec14l1	-1.84859					Wdr26	2.9094															Lrrc2	1.72021		Tox	2.1661
Prkar2a	-2.26616	H2-Bl	-1.99478	Omd	-1.81164					Sgsm3	-1.82884					Wdr63	3.21429															Proser2	1.72021		Tox4	2.97643
Dmwd	-2.2657	H2-K1	-1.63397	Pex11g	-1.58101					Sh3gl2	-1.57637					Wnk1	2.27999															Il15ra	1.72014		Tpk1	1.62537
Ackr1	-2.26488	H2-Q10	-1.9405	Pop1	-1.68854					Sh3yl1	-1.82627					Zbtb12	2.40245															Atxn7	1.7195		Tpst1	5.20545
Pcyt1b	-2.26454	Hdgf	-1.71813	Prrx1	-1.63289					Shoc2	-1.62299					Zbtb16	2.19582															Ephb3	1.71791		Tra2b	2.10211
Rcor1	-2.26088	Hip1r	-1.70592	Ptger3	-1.51155					Slbp	-1.71017					Zc3h4	2.25274															Sema6d	1.70798		Traf3	2.67104
Hs3st2	-2.25933	Hira	-1.63041	Rab29	-1.57684					Slc32a1	-1.69798					Zc3h6	2.25149															Ifitm7	1.70772		Trib3	2.29641
Camk2b	-2.24487	Hpca	-1.91713	Rsl1	-1.7146					Smad1	-2.05167					Zcchc24	2.03987															Gm10914	1.7066		Trim32	2.1973
Ankrd11	-2.2433	Ints4	-1.79804	Rtp4	-1.80893					Smox	-1.60728					Zdhhc9	2.345															Psme3	1.70549		Trim45	2.5405
Rnf157	-2.24186	Jade1	-1.92863	Slc38a5	-1.55323					Smyd5	-1.53579					Zfand3	2.07335															Gabrg3	1.70305		Trp53bp2	3.95392
Nefm	-2.23954	Jpt1	-1.82292	Slitrk6	-1.83524					Snrnp40	-1.90198					Zfhx3	2.97524															Hist1h4k	1.70232		Trp53i11	2.12523
Prkcg	-2.23551	Kcnk2	-1.96014	Snora74a	-1.59449					Snrpb	-1.64693					Zfp319	2.04847															Pcm1	1.70232		Trrap	2.12688
Ank3	-2.23526	Kif3b	-1.92858	Sphk1	-2.94229					Snx3	-1.73465					Zfp423	2.11815															Btn1a1	1.70138		Tshz1	2.07092
Cdh13	-2.22703	Klc1	-1.78225	Sqor	-1.73012					Spryd3	-1.99013					Zfp503	2.28794															Tmprss3	1.69835		Ttc9	2.1624
Ntrk2	-2.22607	Klhdc1	-1.77939	St8sia4	-1.58852					Ssr2	-1.67064					Zfp521	2.27342															Gm10405	1.69754		Ttyh1	2.0282
Tbc1d16	-2.22473	Klhdc8b	-1.80488	Stk32a	-1.58326					Stum	-2.07587					Zfp629	2.14232															Kcna4	1.68623		Ttyh3	2.5598
Ldoc1l	-2.22397	Ldb1	-1.66562	Stxbp5	-1.51425					Sumo3	-1.78175					Zfp777	2.28663															Arhgef15	1.68612		Ubash3b	2.16551
Pcdha12	-2.22362	Limd2	-1.63604	Tbc1d32	-1.60995					Sun1	-1.80792					Zhx3	2.46782															Serpinb8	1.68411		Ubfd1	2.18026
Mdga1	-2.22256	Lrrc42	-1.66683	Thap6	-1.9703					Syt17	-2.01274					Zic1	3.54198															Neurl1b	1.6836		Uchl3	2.30147
Fbf1	-2.20891	Lrrc59	-2.04007	Tle1	-1.5318					Tada3	-2.02057					Zic4	3.18214															Srek1	1.67891		Unc13c	2.00511
Sptan1	-2.20863	Ly6h	-1.56148	Tmem107	-1.50277					Taf6l	-1.65924					Zkscan17	2.13733															Zfp133-ps	1.67825		Ung	1.67368
Smarca4	-2.20795	Mageh1	-1.89574	Tnfaip8l2	-1.62517					Tbrg4	-1.5802					Zzz3	2.42275															Slc1a4	1.67765		Unkl	2.27334
Fbxo41	-2.20785	Mapk3	-1.65237	Tnfrsf13b	-1.65078					Tceanc2	-1.6087					Abcc5	-2.30185															Bpifc	1.67583		Usp30	2.11436
Soga1	-2.20415	March6	-1.70574	Tnfrsf25	-1.95486					Thap12	-1.99876					Abhd12	-3.5474															Ccdc88b	1.67431		Usp51	2.44577
Setd1b	-2.20339	Mb21d2	-2.01198	Trmo	-1.53445					Thap4	-1.91724					Abhd16a	-2.31606															Igsf9	1.674		Utp14a	2.41181
Pip4k2b	-2.19979	Mbd3	-1.9719	Trpm6	-1.49259					Tmco3	-1.74306					Acat2	-2.87956															Ung	1.67368		Vapb	2.22171
Arhgap31	-2.19834	Mcrip1	-1.7205	Ttc21b	-1.73802					Tmed9	-1.94763					Acat3	-2.19078															Hist1h2ah	1.66919		Vasn	2.80528
Zdhhc9	-2.1946	Med25	-1.85753	Ttc30a1	-1.54026					Tmem161a	-1.58102					Acot10	-2.37366															Mia3	1.66805		Vat1l	2.0409
Grin1	-2.19235	Med27	-1.52854	Ttc32	-1.69706					Tmem44	-1.9763					Acot9	-2.04215															Wdr89	1.66304		Vax2	3.76377
Irf2bp1	-2.18929	Meis3	-1.82523	Uba7	-1.62311					Tmem5	-1.58664					Actl6a	-2.11502															Hist1h2ak	1.65225		Vegfd	1.4953
Unc5a	-2.18923	Mettl8	-2.07406	Wnt10a	-2.30189					Tmem55b	-1.94858					Acyp2	-2.39609															Hist2h2ac	1.65047		Vgf	2.72784
Samd14	-2.18484	Mob1a	-1.91219	Zbtb8os	-1.53844					Trappc1	-1.57159					Adamtsl2	-2.55608															Hist1h2af	1.6485		Vps13d	2.491
Hdac4	-2.18098	Mrps2	-1.87421	Zfp407	-1.55196					Trappc5	-1.66752					Adk	-2.07835															Golga7b	1.64616		Vstm2b	2.44655
Tm9sf4	-2.18072	Mta1	-1.74357	Zfp429	-1.7991					Tsc22d1	-1.76467					Adprhl2	-2.03213															Crtc3	1.63903		Wdr63	3.21429
Pacs1	-2.18037	Mzt2	-1.5985	Zfp455	-2.10613					Ttll1	-1.69698					AF067063	-2.22384															Frg1	1.63733		Wdr89	1.66304
Ddn	-2.17914	Nde1	-1.76664	Zfp758	-1.65137					Tubb4a	-1.72875					Aip	-3.15587															Dnajc19	1.63719		Wnk1	2.27999
Nefh	-2.17821	Ndn	-1.81172	Zfp85	-1.54055					Uba1y	-1.94832					Akr1b3	-2.05605															Gm46169	1.62951		Zbtb12	2.40245
Scmh1	-2.17819	Ndufa10	-1.61982	Zfp961	-1.61901					Ubxn8	-1.68434					Akr1c19	-2.74606															Tpk1	1.62537		Zbtb16	2.19582
Satb1	-2.17337	Ndufs2	-1.84397	Zfp994	-1.51672					Uchl1	-1.65793					Alad	-2.13368															Dubr	1.6247		Zc3h4	2.25274
Gatsl2	-2.17081	Nfyb	-1.80994	Zmym1	-1.5771					Ufd1	-1.60857					Aldh8a1	-3.24802															Mms22l	1.62316		Zc3h6	2.25149
Apbb2	-2.16895	Nkiras2	-1.7417	Acot13	-1.61499					Umad1	-1.60755					Alkbh7	-2.47128															Tmem239	1.62168		Zcchc24	2.03987
Col4a2	-2.16753	Nmt2	-1.79794	Acsl3	-1.62217					Usb1	-2.06157					Anapc11	-2.14237															Fam160b2	1.61094		Zdhhc9	2.345
Scamp2	-2.16658	Nop53	-1.75695	Adck5	-1.52765					Usp39	-1.611					Anxa3	-2.22647															Hist2h2aa2	1.61011		Zfand3	2.07335
Dpysl3	-2.16337	Olfml2b	-1.71613	Anp32a	-1.60757					Vgll4	-1.80775					Anxa7	-2.0539															Tescl	1.60908		Zfhx3	2.97524
Slc17a7	-2.16323	Pafah1b2	-1.68119	Arl4d	-1.63193					Vma21	-1.89775					Apbb1	-2.23154															Cox5b	1.57283		Zfp133-ps	1.67825
Trim62	-2.16279	Panx2	-1.86922	Arpc3	-1.63243					Vprbp	-1.93839					Apoo	-2.13737															Ifitm3	1.56945		Zfp319	2.04847
Rnf123	-2.16211	Parp2	-1.70464	Birc5	-1.66901					Vps8	-1.80485					Arfrp1	-2.02631															Magt1	1.56762		Zfp423	2.11815
Camsap1	-2.16165	Pbrm1	-1.53241	C2	-1.81383					Ykt6	-1.74078					Arhgdig	-2.76103															Gm6252	1.54223		Zfp503	2.28794
Atn1	-2.16064	Phb2	-1.99268	C78653	-2.03553					Ythdf2	-2.22441					Arl1	-2.40469															Tnfrsf9	1.49789		Zfp521	2.27342
Ankrd50	-2.15673	Pik3cd	-1.95691	Cadm2	-1.61217					Zfp94	-1.85746					Arl2	-2.08575															Vegfd	1.4953		Zfp629	2.14232
Hip1	-2.15028	Pim2	-2.07142	Car4	-2.01743					Gab1	-1.96111					Arl5a	-2.01435															Rpl13a	-7.19724		Zfp704	1.93217
Gpr56	-2.15027	Pim3	-1.60877	Ccdc148	-1.6998					Gna13	-2.32027					Arpc3	-2.32553															Tmsb15b1	-5.47832		Zfp777	2.28663
Disp2	-2.14955	Pip4k2a	-1.67708	Ccdc159	-1.72633					Psat1	-1.97756					Arpc5	-2.64941															Ptprg	-4.83465		Zfp867	2.233
Sema6c	-2.14918	Pisd	-1.69112	Ccdc167	-2.16218					Ptprg	-4.83465					Arv1	-2.06977															Fgf14	-4.1199		Zhx3	2.46782
Efcab4a	-2.14906	Pkig	-1.89175	Cd1d1	-1.62165											Asna1	-2.76884															Mrpl28	-3.82429		Zic1	3.54198
Chd2	-2.14578	Plcxd3	-1.69483	Clcnkb	-1.78235											Atg16l1	-2.23457															Lhx1os	-3.81054		Zic4	3.18214
Atp1b2	-2.13868	Plpp5	-1.86637	Clec2d	-2.19814											Atox1	-2.11605															Olfr522	-3.63038		Zkscan17	2.13733
Bcr	-2.13687	Pnpla3	-1.74134	Clec4f	-1.8299											Atp5e	-2.40544															Gm10413	-3.62091		Zzz3	2.42275
Rnf165	-2.13254	Podxl2	-1.78044	Crybb1	-1.91444											Atp6v0b	-3.16294															Galnt7	-3.58451		Abcc4	B2
Sf1	-2.13068	Ppif	-1.57402	Crygs	-1.58911											Atp6v1g1	-2.02567															Gm5796	-3.57868		Acin1	B2
Prkcb	-2.12938	Ppp2r1a	-1.87097	Ctsg	-1.74979											Auh	-2.08732															Gm3317	-3.57419		Ackr1	B2
Arc	-2.12867	Ppp2r3d	-1.69279	Cyct	-2.10352											Aym1	-2.03266															Capn1	-3.56063		Adcy1	B2
Zfpm1	-2.12809	Ppp6r3	-1.98352	Cys1	-1.69585											B3galt4	-2.02651															Abhd12	-3.5474		Adgrl3	B2
Dag1	-2.12626	Preb	-2.0885	Dhrs7c	-1.67527											B3gat3	-2.04616															Nudt14	-3.54639		Adm	B2
Palm2	-2.12556	Prmt1	-1.88608	Dnmbp	-1.94548											B9d1	-2.2544															Bad	-3.53667		Aff3	B2
Cx3cl1	-2.12075	Prr13	-1.74875	Dydc2	-2.04914											B9d2	-2.04449															Znhit3	-3.50211		Ahnak	B2
Syt1	-2.11493	Prune1	-1.8988	Fam13c	-2.28846											Bad	-3.53667															Camk1	-3.48731		Aig1	B2
Actg1	-2.11224	Ptdss1	-1.7202	Fam212a	-1.85494											Bag2	-2.22434															Ccdc107	-3.47257		Alkbh1	B2
Celf1	-2.11168	Purg	-1.79687	Fbxw13	-1.92364											Banf1	-2.05751															Arfgap2	-3.47204		Anxa5	B2
Wdr26	-2.10868	Rabep1	-1.92794	Filip1l	-2.14591											Barhl1	-2.01075															Oprl1	-3.45775		Apbb1ip	B2
Tmem132b	-2.10815	Rbbp5	-2.44661	Fmc1	-1.95915											Bbip1	-2.46092															Ypel1	-3.381		Apold1	B2
Grn	-2.10616	Rbm27	-1.79619	Foxd2os	-2.20241											Bcas3	-2.04615															Rpain	-3.36771		Arfgef2	B2
Fam57b	-2.10349	Rcan1	-1.75563	Gcat	-1.79971											Bcat2	-2.06268															Mcrip1	-3.36517		Arhgap17	B2
Nedd4	-2.1017	Rdh13	-1.83951	Gimap4	-1.92716											Bckdk	-2.15185															Gm36718	-3.34233		Arhgap20	B2
Arpp21	-2.10075	Retreg2	-1.68493	Gipc2	-1.90519											Bgn	-2.19057															Aff3	-3.31948		Ash1l	B2
Slc41a1	-2.1006	Rflnb	-1.89969	Gm10814	-2.07534											Birc5	-2.23068															Gng13	-3.31402		Atf3	B2
Taok1	-2.09929	Rgs12	-2.07039	Gm13861	-2.47129											Bloc1s1	-2.02781															Gm3264	-3.29814		Atf4	B2
Kcng1	-2.09798	Rhno1	-1.80092	Gm15413	-1.91886											Bloc1s3	-2.66598															Wdr45b	-3.28148		Atp8a1	B2
Atp9a	-2.09784	Rnd1	-1.64148	Gm34466	-2.20212											Bloc1s5	-2.58715															Tefm	-3.27065		Bcl11b	B2
Eif4ebp2	-2.09699	Rnd2	-1.69155	Gm35438	-1.71553											Blvra	-3.03698															Ctsd	-3.26422		Bcl3	B2
Epb4,1l4a	-2.09695	Rnf14	-1.63787	Gm5458	-1.58404											Bnip3	-2.20071															Zfp276	-3.24589		Bhlhe40	B2
Csdc2	-2.09641	Rnh1	-1.89296	Gm5602	-1.81867											Bola2	-2.07751															Nnmt	-3.23221		C1rl	B2
Syn1	-2.09538	Rogdi	-1.819	Gm5741	-2.09561											Bri3	-2.5899															Tmem222	-3.17892		Calcoco1	B2
Ube3b	-2.09093	Rsph3a	-1.76228	Gm5820	-2.61189											Brk1	-2.19746															Hbb-b1	-3.17759		Capza1	B2
Fam163b	-2.09025	Rtfdc1	-1.88038	Gm8273	-1.88758											Brms1	-2.38941															Atp6v0b	-3.16294		Casp4	B2
Sema4g	-2.08917	Rtn3	-1.72563	Gm9916	-1.74251											Bsg	-2.07568															Tuba1b	-3.16237		Cav1	B2
Scrn1	-2.08869	Sae1	-1.65588	Gria2	-1.70032											Btf3	-2.08953															Aip	-3.15587		Ccdc125	B2
Ttll12	-2.08651	Scfd1	-1.63872	Gtf2a2	-2.04658											Btnl10	-2.20534															Slc25a33	-3.1392		Ccdc138	B2
Ptprt	-2.08613	Scn1b	-1.6788	Hist2h2ab	-1.87579											Bud31	-2.4773															Stk16	-3.13813		Ccl6	B2
Igfbp5	-2.08492	Sec14l1	-1.84859	Hspb7	-1.14228											C1qtnf2	-2.58431															Rnps1	-3.13652		Ccl7	B2
Lsamp	-2.08486	Sgsm3	-1.82884	Htr4	-1.64141											Cab39l	-2.1632															Zfp352	-3.12013		Ccl9	B2
Adcyap1r1	-2.08471	Sh3gl2	-1.57637	Hydin	-2.07514											Calm2	-2.1276															Chid1	-3.09908		Ccnt1	B2
Zfp618	-2.08464	Sh3yl1	-1.82627	Hyls1	-1.61602											Camk1	-3.48731															Zfp954	-3.09906		Cd109	B2
Sbk1	-2.08219	Shoc2	-1.62299	Idi1	-2.35292											Capn1	-3.56063															Mlx	-3.09774		Cd14	B2
Ubap2	-2.0814	Slbp	-1.71017	Il11ra1	-1.52984											Capn3	-3.03398															Pkig	-3.09609		Cd44	B2
Phf21a	-2.08039	Slc32a1	-1.69798	Il18	-1.98332											Cars2	-2.16168															U2af2	-3.08754		Cd68	B2
Map3k11	-2.07937	Smad1	-2.05167	Inpp5b	-2.04836											Cbarp	-2.36279															Dhps	-3.07843		Cdyl2	B2
Prrt2	-2.07635	Smox	-1.60728	Izumo4	-2.31087											Cbr1	-2.12447															Srprb	-3.05412		Cep120	B2
Ablim1	-2.07596	Smyd5	-1.53579	Klhl13	-1.55501											Cby1	-2.0844															Pygm	-3.05272		Cep162	B2
Unc5c	-2.07277	Snrnp40	-1.90198	Kptn	-1.66315											Ccdc107	-3.47257															Rabepk	-3.04978		Cep170b	B2
Ncoa1	-2.07255	Snrpb	-1.64693	Lman1l	-2.29076											Ccdc167	-2.83171															Blvra	-3.03698		Clip2	B2
Irak1	-2.06936	Snx3	-1.73465	Mettl23	-1.79307											Ccl27a	-2.97206															Tmem242	-3.03428		Clip3	B2
Nyap1	-2.06906	Spryd3	-1.99013	Mgst3	-1.8824											Cct3	-2.20805															Capn3	-3.03398		Clk4	B2
Kcnma1	-2.06701	Ssr2	-1.67064	Mipep	-1.94768											Cd151	-2.0372															Mrpl53	-3.00418		Cnn1	B2
Glg1	-2.0663	Stum	-2.07587	Mir670hg	-1.82023											Cd300lg	-2.5647															Snx11	-3.00214		Coa5	B2
Dtx1	-2.06571	Sumo3	-1.78175	Mroh2a	-2.06479											Cd99	-2.02047															Echdc2	-2.99326		Col4a1	B2
Ddah1	-2.06432	Sun1	-1.80792	Mrps25	-1.59347											Cdh15	-2.15385															Tubb2a-ps2	-2.99232		Col4a2	B2
Ttbk1	-2.06232	Syt17	-2.01274	Msmo1	-1.85049											Cdk4	-2.32357															Wrb	-2.98783		Col4a6	B2
Kpna6	-2.06159	Tada3	-2.02057	Mterf1a	-1.60526											Cdk7	-2.16232															Ccl27a	-2.97206		Col5a3	B2
Abcg4	-2.05914	Taf6l	-1.65924	Mterf1b	-1.79132											Cenpa	-2.66597															Rps18	-2.96187		Coq10b	B2
Pnmal2	-2.05566	Tbrg4	-1.5802	Mthfsd	-1.82904											Cenpx	-2.11664															Cinp	-2.96026		Creb5	B2
Cplx2	-2.05322	Tceanc2	-1.6087	Mvd	-1.80948											Cfp	-2.21825															Gm20878	-2.94959		Crebbp	B2
Ppm1l	-2.05204	Thap12	-1.99876	Mvk	-1.70286											Chchd1	-2.04894															Nme3	-2.9477		Csdc2	B2
Brsk1	-2.05193	Thap4	-1.91724	Nemp1	-2.11904											Chid1	-3.09908															S100a1	-2.94597		Csf2rb	B2
Wnt7b	-2.05139	Tmco3	-1.74306	Nme2	-1.62456											Chkb	-2.18267															Usp22	-2.94215		Csmd3	B2
Kif1a	-2.05079	Tmed9	-1.94763	Nop10	-1.71576											Chmp2a	-2.04425															Mea1	-2.92646		Csn3	B2
Zcchc2	-2.04949	Tmem161a	-1.58102	Nox1	-1.96492											Chmp3	-2.24609															Guk1	-2.91236		Cspg4	B2
Ptpn9	-2.04566	Tmem44	-1.9763	Nphs2	-2.10485											Chmp6	-2.26734															Lage3	-2.90797		Ctla2b	B2
Ppfia3	-2.04531	Tmem5	-1.58664	Nsdhl	-2.43086											Churc1	-2.45184															Rbm14	-2.89154		Cxcl1	B2
Lrp10	-2.04516	Tmem55b	-1.94858	Nt5c3b	-1.67769											Cinp	-2.96026															Gm10651	-2.89095		Cxcl10	B2
Mast4	-2.04329	Trappc1	-1.57159	Olfr1415	-1.94786											Cisd2	-2.33805															Gpx4	-2.88879		Cyp1b1	B2
Thra	-2.04234	Trappc5	-1.66752	Olfr156	-1.90509											Clcn2	-2.29899															Tmem68	-2.88692		Cyp2u1	B2
Rapgefl1	-2.0422	Tsc22d1	-1.76467	Olfr446	-2.08675											Clns1a	-2.13622															Pfdn5	-2.88493		Cyr61	B2
Rnf26	-2.0403	Ttll1	-1.69698	Olfr94	-2.09417											Clp1	-2.00776															Acat2	-2.87956		CYTB	B2
Afap1	-2.03838	Tubb4a	-1.72875	P2ry12	-2.21869											Clybl	-2.77673															Dnlz	-2.87782		Daam2	B2
Usp13	-2.03683	Uba1y	-1.94832	Pcdhac1	-1.90873											Cmtm5	-2.66533															Get4	-2.87122		Dab1	B2
Pacsin1	-2.03643	Ubxn8	-1.68434	Pgam2	-1.84996											Cnbp	-2.02421															Coro1b	-2.86804		Dbpht2	B2
Dlgap1	-2.03491	Uchl1	-1.65793	Pi16	-1.66271											Cntn6	-2.15904															Pkd1l2	-2.86527		Dclre1c	B2
Tmem229b	-2.03481	Ufd1	-1.60857	Polr2h	-1.7492											Coa3	-2.61901															Hax1	-2.86443		Ddi2	B2
Atp13a2	-2.03373	Umad1	-1.60755	Ppih	-2.14968											Coa4	-2.85489															Hmbs	-2.85775		Ddit4	B2
Prkar1b	-2.03207	Usb1	-2.06157	Ppm1m	-1.56569											Colgalt1	-2.17973															Coa4	-2.85489		Dennd4a	B2
Fgd1	-2.02827	Usp39	-1.611	Prm2	-2.00381											Commd3	-2.27282															Yipf1	-2.85374		Dgkk	B2
Apba1	-2.02804	Vgll4	-1.80775	Pth2	-2.2002											Commd6	-2.3207															Fgfr3	-2.85302		Dpysl5	B2
Klf7	-2.0279	Vma21	-1.89775	Pvalb	-2.14648											Cops7a	-2.15822															Dpy30	-2.85126		Dusp18	B2
Phyhip	-2.02789	Vprbp	-1.93839	Pvt1	-1.87736											Coq2	-2.28887															Gatb	-2.84196		Dusp4	B2
Olfm1	-2.02673	Vps8	-1.80485	Rab26	-1.7811											Coq9	-2.12001															Iqcc	-2.84062		Ebna1bp2	B2
Flt1	-2.02668	Ykt6	-1.74078	Rabl2	-1.63603											Coro1b	-2.86804															Lin7b	-2.82958		Egr2	B2
Sox4	-2.02537	Ythdf2	-2.22441	Ren2	-1.90229											Cox19	-2.73335															Gdi2	-2.82915		Ehbp1	B2
ND2	-2.02423	Zfp94	-1.85746	Rgs13	-1.84566											Cox4i1	-2.36882															Cryzl1	-2.82502		Ehd2	B2
Arhgap23	-2.02357	Gab1	-1.96111	Rmrp	-2.03889											Cox7c	-2.23635															Aph1a	-2.82453		Elmsan1	B2
Prex1	-2.02257	Gna13	-2.32027	Rnu2-10	-1.61886											Cript	-2.01895															Mrps23	-2.8093		Epb4.1l4b	B2
Dcx	-2.02247	Psat1	-1.97756	Rprd1b	-2.38963											Crot	-2.21916															Dnajc15	-2.80012		Epb41l4b	B2
Dscaml1	-2.02145	Ptprg	-4.83465	Rpsa	-1.76849											Crybb1	-2.67641															Fam69b	-2.79167		Esm1	B2
Mapre1	-2.01932			Rs5-8s1	-2.544											Cryzl1	-2.82502															Tmem147	-2.78831		Ewsr1	B2
Arhgdia	-2.0192			Sctr	-1.9152											Cst6	-2.29298															Tmem256	-2.77797		Eya1	B2
Tbc1d10b	-2.01914			Selenov	-2.07371											Cstb	-2.02887															Clybl	-2.77673		Fam234b	B2
Myo18a	-2.01812			Sft2d1	-5.35716											Cyb561d2	-2.3802															Rac3	-2.77624		Fam46a	B2
Kcnc4	-2.01801			Slc16a12	-2.05067											Cyb5r4	-2.03011															Lrig2	-2.76991		Fas	B2
Rab11fip5	-2.01739			Slc22a1	-2.06593											Cyba	-2.64272															Retn	-2.76914		Fbn1	B2
Hk1	-2.01698			Slc2a6	-1.69252											Cyc1	-2.31034															Asna1	-2.76884		Fbxl18	B2
Gp1bb	-2.01696			Slc6a3	-2.40339											Cyp46a1	-2.53441															Eif3i	-2.76734		Fbxw8	B2
Arid1a	-2.01687			Slc9b2	-1.65267											Dalrd3	-2.31929															Arhgdig	-2.76103		Fdxacb1	B2
Lpin2	-2.01255			Smim7	-1.62847											Dbi	-2.0936															Eef1akmt1	-2.75848		Fos	B2
Ncl	-2.01113			Spata2	-1.76156											Dbnl	-2.3289															Uqcc2	-2.75666		Fosb	B2
Zfp362	-2.01085			Spink8	-2.21779											Dcdc2b	-2.59036															Hmgn2	-2.75155		Foxo3	B2
Lrrc4b	-2.01027			Spint2	-1.94705											Dctpp1	-2.19211															Ppil2	-2.74765		Frmpd2	B2
Cdc42bpb	-2.00526			Ssbp1	-1.72318											Ddx39b	-2.17252															Akr1c19	-2.74606		Gabbr2	B2
CYTB	-2.00417			Ssu2	-1.89936											Derl2	-2.35729															Mien1	-2.7407		Gadd45g	B2
Fbxw8	-2.00364			Stard4	-1.60051											Dhps	-3.07843															Tmem208	-2.73695		Galnt4	B2
Clmp	-2.00337			Synpr	-2.2787											Dhrs4	-2.20592															Cox19	-2.73335		Gatad2b	B2
Map6	-2.00216			Taz	-2.00336											Dhx8	-2.08978															Schip1	-2.73238		Gbp2	B2
Cux2	-2.00118			Tcea2	-1.66763											Dimt1	-2.00915															Hddc3	-2.72711		Gbp3	B2
Kif26a	-2.00015			Tdrp	-1.61871											Dnajc15	-2.80012															Fbp1	-2.71848		Gdf15	B2
Sh2b3	-2.00001			Tgm7	-2.06786											Dnlz	-2.87782															Ssna1	-2.71718		Gem	B2
Paqr4	-1.9983			Tk1	-1.7587											Dnph1	-2.06991															Ppp1r10	-2.70116		Gfap	B2
B3gat1	-1.99794			Tlcd1	-1.67969											Dpy30	-2.85126															Isca2	-2.70022		Gm10576	B2
Mknk2	-1.99639			Tmem121	-1.62031											Dram2	-2.00086															Serf2	-2.68093		Gm11175	B2
Ache	-1.99624			Tmem40	-2.11912											Dusp12	-2.60822															Rps25	-2.67714		Gm35410	B2
Mapk10	-1.99604			Tmem74b	-1.74183											Dynlt1f	-2.49477															Polr2e	-2.67233		Gm3877	B2
Kcnk3	-1.99552			Trpc3	-1.71389											Ech1	-2.23044															Med28	-2.67127		Gm5069	B2
Arf3	-1.99499			Tspear	-2.18385											Echdc2	-2.99326															Timm8b	-2.6678		Gm6994	B2
Gm8587	-1.99377			Uba3	-1.77151											Eef1akmt1	-2.75848															Egln1	-2.66728		Gm9706	B2
Ube2j1	-1.99223			Xntrpc	-1.81607											Efna3	-2.01489															Bloc1s3	-2.66598		Gmeb2	B2
Capn5	-1.99145			Zp1	-1.61451											Eif2b5	-2.055															Cenpa	-2.66597		Gpr26	B2
Atat1	-1.98822															Eif3h	-2.24112															Cmtm5	-2.66533		Gpr84	B2
Slc29a4	-1.98733															Eif3i	-2.76734															Kcnk4	-2.66156		Grin2b	B2
Xpo6	-1.98627															Eif3k	-2.21127															H1f0	-2.65865		Hcar2	B2
Hr	-1.98193															Eif5a	-2.19815															Arpc5	-2.64941		Hecw1	B2
Tecr	-1.97978															Elob	-2.04271															Hbb-b2	-2.64511		Hemgn	B2
Pde4a	-1.97904															Elof1	-2.15047															Cyba	-2.64272		Hip1	B2
Crmp1	-1.97729															Emg1	-2.09715															Usf1	-2.62403		Hmgb2	B2
Zfp710	-1.97713															Endog	-2.02858															Coa3	-2.61901		Hnrnpa2b1	B2
Ddx54	-1.97617															Ermap	-2.22845															Dusp12	-2.60822		Hpcal1	B2
Wipf2	-1.97412															Erp29	-2.27018															Gpx1	-2.60714		Hspa1a	B2
Klhl18	-1.97256															Etfb	-2.46897															Tmem9	-2.60311		Ier2	B2
Rgmb	-1.97031															Fahd2a	-2.27353															Nat8f1	-2.6019		Ifi202b	B2
Slc6a6	-1.96983															Fam13c	-3.94828															Fam171a2	-2.59827		Ifi203	B2
Pik3r2	-1.96755															Fam69b	-2.79167															Pisd-ps3	-2.59443		Ifi204	B2
Gsk3b	-1.96595															Fam71e1	-2.34895															Nanog	-2.59423		Ifit3	B2
Med24	-1.96513															Fam96a	-2.38629															Tpd52l2	-2.59223		Igf2	B2
Spock2	-1.96456															Fbll1	-2.34595															Snrpn	-2.59175		Igtp	B2
Synrg	-1.96185															Fbp1	-2.71848															Dcdc2b	-2.59036		Ina	B2
Myt1l	-1.95641															Fbxl15	-2.32974															Bri3	-2.5899		Intu	B2
Pabpc1	-1.95614															Fbxl5	-2.13012															Ilk	-2.58849		Isg15	B2
Wbp2	-1.95587															Fbxw2	-2.16511															Bloc1s5	-2.58715		Jund	B2
Lclat1	-1.95437															Fez1	-2.17447															Tm2d2	-2.58689		Kcne3	B2
Sec31a	-1.9537															Fgd2	-2.29973															C1qtnf2	-2.58431		Kcnf1	B2
Wasf2	-1.95355															Fgf14	-4.1199															Nt5dc2	-2.58129		Kcnj3	B2
Tmem130	-1.95198															Fgf20	-2.29719															Ube2k	-2.58066		Klf13	B2
Ptprn	-1.95131															Fgf6	-2.16958															Olfr544	-2.57953		Laptm5	B2
Sorcs2	-1.95067															Fhit	-2.00447															Iqcb1	-2.57904		Lcn2	B2
Rfng	-1.95031															Fis1	-2.04046															Gins2	-2.5789		Ldlrad3	B2
Atp2b2	-1.94863															Fkbp1a	-2.2148															Josd2	-2.57744		Lilrb4a	B2
Arnt2	-1.94797															Fkbp1b	-2.45781															Rnd2	-2.5743		Lmna	B2
Brd4	-1.94781															Fmc1	-2.42442															Zfyve21	-2.57312		Lonrf2	B2
Ccnd1	-1.94762															Fundc2	-2.07239															Gstp1	-2.57114		Lsm14a	B2
Katnal1	-1.9476															Fxn	-2.15566															Rragc	-2.57055		Madd	B2
Slc35c1	-1.94703															G0s2	-2.54392															Trio	-2.57012		Maff	B2
Zfp106	-1.94276															Gabarapl2	-2.24975															Ier5	-2.56619		Mafk	B2
Plcb1	-1.94141															Gadd45gip1	-2.0748															Cd300lg	-2.5647		Malat1	B2
Frmpd1	-1.94104															Galk1	-2.21499															Rita1	-2.56447		Man1c1	B2
Tspan9	-1.94045															Galnt7	-3.58451															Gramd1a	-2.56393		Mcam	B2
Wscd2	-1.94044															Gatb	-2.84196															Adamtsl2	-2.55608		Med16	B2
Tgfbr2	-1.93927															Gatc	-2.41169															Rasl2-9	-2.55603		Mef2a	B2
Pdzd2	-1.93912															Gcsh	-2.00265															Hdhd3	-2.55561		Mertk	B2
Lmf2	-1.93911															Gdi2	-2.82915															S100a16	-2.54644		Mfsd4a	B2
Rfx1	-1.93846															Gemin7	-2.42749															Ramp1	-2.54563		Mical2	B2
Stk40	-1.93792															Get4	-2.87122															Tub	-2.54443		Miip	B2
Msl1	-1.9369															Gins2	-2.5789															G0s2	-2.54392		Ms4a4c	B2
Dbn1	-1.93616															Glrx3	-2.00068															Zfp367	-2.54226		Ms4a6d	B2
Dgcr2	-1.93444															Gm10406	-2.44766															Tspo	-2.54031		Msantd1	B2
Zmynd8	-1.93397															Gm10413	-3.62091															Sat2	-2.53558		Mtss1l	B2
Ccdc6	-1.93383															Gm10731	-2.47229															Itgb1bp1	-2.53477		Myadm	B2
Traf3	-1.93287															Gm14288	-2.27579															Cyp46a1	-2.53441		Myd88	B2
Dnajc16	-1.93229															Gm1943	-2.18368															Cacfd1	-2.5307		Myo1e	B2
Ube4b	-1.93185															Gm20878	-2.94959															Snrnp25	-2.52705		Nav1	B2
Lrp3	-1.93154															Gm26808	-2.02632															Smc5	-2.52396		Ncor1	B2
Slc4a3	-1.93037															Gm29968	-2.00505															Wsb1	-2.52143		ND2	B2
Cnnm4	-1.93022															Gm30984	-2.05608															Polr3h	-2.51105		ND4	B2
Aatk	-1.92821															Gm3115	-2.34543															Efna3	-2.51021		ND4L	B2
Rybp	-1.92456															Gm3264	-3.29814															Ncaph2	-2.51018		ND5	B2
Fto	-1.92443															Gm3317	-3.57419															Rpl17	-2.50581		Neat1	B2
Tecpr1	-1.92103															Gm3383	-2.12873															Hsdl1	-2.50248		Nfatc2	B2
Sema6a	-1.92091															Gm36718	-3.34233															Dynlt1f	-2.49477		Nfix	B2
Cadm3	-1.91841															Gm4425	-2.24099															Crlf1	-2.48665		Nhlh1	B2
Ncor1	-1.91791															Gm4786	-2.06286															Gstt2	-2.484		Npas4	B2
Celf2	-1.91771															Gm5136	-2.32208															Tmem126a	-2.48146		Nr1d1	B2
Pcdha9	-1.91667															Gm5458	-3.18934															Gm6548	-2.47781		Oasl2	B2
Bai1	-1.91658															Gm5617	-2.09084															Bud31	-2.4773		Ola1	B2
Cuedc1	-1.91525															Gm5766	-2.10104															Gm10731	-2.47229		Olfml3	B2
Kcnj9	-1.91437															Gm5779	-2.24706															Alkbh7	-2.47128		Olfr224	B2
Phactr1	-1.9136															Gm5796	-3.57868															Selenow	-2.47109		Pabpc1	B2
Susd4	-1.91309															Gm5797	-2.10697															Mrps9	-2.46974		Pak4	B2
Sardh	-1.91303															Gm5820	-2.70483															Etfb	-2.46897		Patl1	B2
Cux1	-1.9129															Gm6548	-2.47781															Neurl4	-2.46767		Pbld1	B2
Kdm6b	-1.9118															Gm7972	-2.28716															Sfxn4	-2.4653		Pdgfrb	B2
Rnf24	-1.91157															Gm8096	-2.05455															Usp19	-2.46461		Peg10	B2
Ago1	-1.9098															Gm9079	-2.09571															Bbip1	-2.46092		Per1	B2
Zmiz2	-1.90908															Gmpr	-2.33864															Ndufa7	-2.46073		Phc1	B2
Slc22a17	-1.90835															Gmpr2	-2.205															Trappc2l	-2.4604		Phf2	B2
Dgkg	-1.90789															Gng10	-2.05243															Tfpt	-2.45951		Phox2a	B2
Atp1a2	-1.90724															Gng13	-3.31402															Qdpr	-2.45859		Pja2	B2
Plch2	-1.90625															Gpr37l1	-2.11573															Zfp219	-2.45808		Plaur	B2
Mast2	-1.90444															Gpt	-2.31363															Fkbp1b	-2.45781		Plekhg3	B2
Gm6981	-1.90406															Gpx1	-2.60714															Tmprss11b	-2.45679		Plin2	B2
Dctn1	-1.90362															Gpx4	-2.88879															Caln1	-2.4538		Pmm2	B2
Gpr17	-1.90304															Grpel2	-2.28022															Ptpn5	-2.45322		Polm	B2
Creb3l1	-1.90179															Gss	-2.09279															Churc1	-2.45184		Pot1a	B2
Slc38a1	-1.90103															Gstp1	-2.57114															Uqcr10	-2.45066		Ppp1r16b	B2
Trim8	-1.90086															Gstp2	-2.04524															Sept6	-2.45001		Ptar1	B2
Mtss1	-1.90077															Gstt2	-2.484															Jmjd7	-2.44828		Ptx3	B2
Vash2	-1.90076															Gtf2a2	-3.03969															Gm10406	-2.44766		Rac2	B2
Klf12	-1.90034															Gtf2h2	-2.08182															Spg21	-2.44704		Rai1	B2
Celsr2	-1.89991															Gtf3a	-2.28755															Rbbp5	-2.44661		Ralgps1	B2
Bcan	-1.8998															Guk1	-2.91236															Gm4737	-2.44533		Rangap1	B2
Tmem28	-1.89895															Hagh	-2.02359															Ptges2	-2.44533		Rasl11b	B2
Zic1	-1.89874															Hapln1	-2.0158															Cdv3	-2.43132		Rell2	B2
Foxp1	-1.89833															Hax1	-2.86443															Oxld1	-2.43001		Rfx4	B2
Gm3893	-1.89755															Hbb-b1	-3.17759															Pimreg	-2.42981		Rhob	B2
Tcf4	-1.89714															Hbb-b2	-2.64511															Slc8a3	-2.42883		Rnf138rt1	B2
Lpgat1	-1.89437															Hddc3	-2.72711															Pes1	-2.42848		Rnf213	B2
Adrbk1	-1.89404															Hdhd3	-2.55561															Gemin7	-2.42749		Rnf217	B2
Mvb12b	-1.89308															Hebp1	-2.01058															Timmdc1	-2.42109		Rnu1b6	B2
Adar	-1.89164															Hemk1	-2.20132															Nup35	-2.41969		Robo2	B2
Gaa	-1.89144															Higd1b	-2.14424															Pstk	-2.41867		Rrbp1	B2
Map1a	-1.89082															Hist1h1a	-2.01646															Wasf3	-2.4152		Rrp1b	B2
Plekhg2	-1.89019															Hmbs	-2.85775															Gatc	-2.41169		Rsad2	B2
Ankrd13b	-1.88919															Hmgn2	-2.75155															Tm7sf2	-2.41087		Rsph4a	B2
Lrrn2	-1.88878															Hsbp1	-2.13398															Tpi1	-2.4108		Rufy2	B2
Zfp282	-1.88814															Hspa8	-2.44561															Ndufa11	-2.40996		S100a8	B2
Vamp2	-1.88787															Hspb2	-2.39457															Mrm2	-2.4094		S1pr3	B2
Dnm3	-1.88684															Htra2	-2.10753															Mrpl41	-2.40887		Saa3	B2
Dlk1	-1.88602															Id3	-2.20624															Atp5e	-2.40544		Sbno2	B2
Evi5l	-1.88597															Idnk	-2.25798															Arl1	-2.40469		Scara3	B2
Caln1	-1.88595															Igsf9b	-2.25375															Akt2	-2.40027		Sema4c	B2
Gtpbp1	-1.8857															Ilk	-2.58849															Tcta	-2.39882		Serpina3n	B2
Slc43a2	-1.88468															Immp1l	-2.24682															Acyp2	-2.39609		Serpine1	B2
Sh2b2	-1.88274															Iqcb1	-2.57904															Hspb2	-2.39457		Sertad1	B2
Pde10a	-1.88267															Iqcc	-2.84062															Ube2v1	-2.39386		Sfrp4	B2
Samhd1	-1.88212															Isca2	-2.70022															Nipsnap3b	-2.3935		Sft2d2	B2
Camta2	-1.88066															Itgb1bp1	-2.53477															Zmat5	-2.39056		Skint7	B2
Ap2b1	-1.88057															Itm2a	-2.13895															Mpdu1	-2.38987		Slc12a7	B2
Tenm2	-1.88039															Izumo4	-4.23926															Brms1	-2.38941		Slc15a3	B2
Smurf1	-1.88025															Jagn1	-2.30381															Wars	-2.38912		Slc16a3	B2
Coro1c	-1.88005															Jmjd7	-2.44828															Ndufaf5	-2.38714		Slc25a25	B2
Parm1	-1.87936															Josd2	-2.57744															Mus81	-2.38671		Slc26a1	B2
Gys1	-1.87923															Kcnd3os	-2.00632															Fam96a	-2.38629		Slc4a8	B2
Gm6498	-1.87663															Kcnk4	-2.66156															Trav3-3	-2.38483		Slc5a3	B2
Hnrnpa3	-1.87621															Kcnmb4	-2.32079															Ndel1	-2.38251		Slfn2	B2
Mfn2	-1.87604															Klhdc2	-2.04957															Tmsb10	-2.38228		Smad7	B2
Fgfr1	-1.87528															Klk8	-2.16393															Cyb561d2	-2.3802		Snhg15	B2
Gnao1	-1.87522															Krtap20-2	-2.17992															Tssc1	-2.37889		Soga1	B2
Ap3d1	-1.87346															Lage3	-2.90797															Acot10	-2.37366		Sox7	B2
Rnf208	-1.87303															Lamtor3	-2.25805															Timm50	-2.37076		Sp110	B2
Sez6	-1.8721															Lbhd1	-2.05878															Nagk	-2.36983		Spag7	B2
Frrs1l	-1.87037															Ldha	-2.25238															Cox4i1	-2.36882		Spata2l	B2
Fbxl19	-1.86945															Lhx1os	-3.81054															Supt4b	-2.36598		Spock1	B2
Fgd3	-1.86869															Lin7b	-2.82958															Pon2	-2.36343		Spp1	B2
Acaca	-1.86775															Lockd	-2.22583															Cbarp	-2.36279		St8sia2	B2
Dip2b	-1.86582															Lrig2	-2.76991															Pycrl	-2.36199		Stfa2	B2
Ccdc92	-1.86441															Lrr1	-2.08924															Gls	-2.36179		Stfa2l1	B2
Ncs1	-1.86371															Lrrc42	-2.19363															Psat1	-2.35806		Stk32b	B2
Zbtb12	-1.8631															Lsm1	-2.04554															Derl2	-2.35729		Stk4	B2
Slc35b4	-1.86153															Lsm3	-2.12166															Rps15	-2.35713		Sv2a	B2
Cbx6	-1.86152															Lsm7	-2.03642															Ywhaq	-2.35277		Sv2c	B2
Htatsf1	-1.86148															Luc7l	-2.09499															Vta1	-2.34917		Syde1	B2
Sidt2	-1.86084															Lurap1l	-2.28224															Fam71e1	-2.34895		Syn3	B2
Trim44	-1.85951															Ly6g6e	-2.08783															Ptchd4	-2.3485		Synpo2l	B2
Wscd1	-1.85945															Lypd2	-2.1139															Fbll1	-2.34595		Szrd1	B2
Efna5	-1.85939															Lyrm4	-2.01682															Gm3115	-2.34543		Taok2	B2
Thsd7a	-1.85918															Map1lc3a	-2.3264															Rpl10a	-2.34353		Tbr1	B2
Sertad2	-1.85879															March2	-2.30316															Gmpr	-2.33864		Tcf4	B2
Map3k10	-1.8577															Mbd3	-2.06922															Cisd2	-2.33805		Tet2	B2
COX1	-1.85761															Mcrip1	-3.36517															Nudt22	-2.33757		Tirap	B2
Nedd4l	-1.8575															Mea1	-2.92646															Rnf121	-2.33408		Tlk2	B2
Coro2a	-1.85705															Mecr	-2.00461															Uxt	-2.33406		Tlr2	B2
Wnk2	-1.85559															Med10	-2.06131															Fbxl15	-2.32974		Tmem132b	B2
Arrb1	-1.85527															Med11	-2.14307															Dbnl	-2.3289		Tmem14c	B2
Kdm5b	-1.85444															Med28	-2.67127															Map1lc3a	-2.3264		Tmem245	B2
Cbx4	-1.854															Med30	-2.29001															Pde6d	-2.32589		Tmod3	B2
Grin3a	-1.85326															Med6	-2.04149															Cdk4	-2.32357		Tpp1	B2
Arhgef18	-1.85234															Metap1d	-2.10276															Gm5136	-2.32208		Trit1	B2
Gatad2a	-1.85136															Mgst3	-2.51736															Kcnmb4	-2.32079		Trp53	B2
Ralgds	-1.85123															Mien1	-2.7407															Commd6	-2.3207		Ttll7	B2
Atp2b1	-1.85076															Mipep	-2.33799															Gna13	-2.32027		Tuba1c	B2
Cpsf1	-1.85013															Mis18a	-2.12227															Dalrd3	-2.31929		Tuba3a	B2
Gabrb1	-1.84721															Mlip	-2.23689															Ndrg3	-2.31806		U2surp	B2
Clasp1	-1.84708															Mlx	-3.09774															Abhd16a	-2.31606		Ubald1	B2
Gpr176	-1.84698															Mocs2	-2.28201															Mcf2l	-2.31533		Ubtf	B2
Pdxk	-1.84523															Mpdu1	-2.38987															Dph3	-2.31391		Ucp2	B2
Gm5069	-1.84485															Mpg	-2.27434															Gpt	-2.31363		Unc5c	B2
Rab6b	-1.84276															Mpv17	-2.08053															Zfp933	-2.31269		Usp18	B2
Trim32	-1.84232															Mpv17l2	-2.08395															Trub2	-2.31144		Usp34	B2
Hic1	-1.8405															Mrgbp	-2.18254															Cyc1	-2.31034		Vcl	B2
Tug1	-1.83984															Mrgpra6	-2.30266															Nr2c2ap	-2.3084		Vegfa	B2
Mef2d	-1.83929															Mrm2	-2.4094															Abcf1	-2.3082		Vwf	B2
Irs2	-1.83805															Mrpl11	-2.00014															Prmt7	-2.3074		Wdr33	B2
Pmepa1	-1.83752															Mrpl12	-2.29758															Sirt7	-2.30519		Xaf1	B2
Sobp	-1.8363															Mrpl14	-2.12056															Jagn1	-2.30381		Zbtb20	B2
Ogdh	-1.83605															Mrpl15	-2.05175															March2	-2.30316		Zcchc9	B2
Mmrn2	-1.83576															Mrpl17	-2.07528															Mrgpra6	-2.30266		Zfp791	B2
Rab10	-1.83488															Mrpl28	-3.82429															Tsen54	-2.30176		Slc2a6	-1.69314
Rbfox1	-1.8345															Mrpl33	-2.15651															Rexo2	-2.30174		Mat2a	-1.73044
Vgf	-1.834															Mrpl41	-2.40887															Yipf5	-2.30154		Abcf1	-2.3082
Vat1l	-1.83386															Mrpl42	-2.12343															Fgd2	-2.29973		Abcf2	-1.7212
Glcci1	-1.83324															Mrpl46	-2.25773															Clcn2	-2.29899		Abhd12	-3.5474
Apc2	-1.83312															Mrpl53	-3.00418															Elmo2	-2.29898		Abhd16a	-2.31606
Kif5c	-1.8329															Mrpl54	-2.11337															Mrpl12	-2.29758		Acat2	-2.87956
Lrrc8a	-1.83254															Mrpl57	-2.16071															Fgf20	-2.29719		Acat3	-2.19078
Iglon5	-1.83226															Mrps11	-2.16128															Ttc3	-2.29537		Acot10	-2.37366
Klf9	-1.83223															Mrps17	-2.01694															Ptdss2	-2.29452		Acot9	-2.04215
Eng	-1.83197															Mrps23	-2.8093															Cst6	-2.29298		Acsl6	-2.27553
Pard3	-1.83112															Mrps27	-2.24474															Med30	-2.29001		Actl6a	-2.11502
Loxl1	-1.83058															Mrps7	-2.03799															Coq2	-2.28887		Actr1b	-2.04252
Ciz1	-1.83021															Mrps9	-2.46974															Sult4a1	-2.2887		Acy1	-1.90997
Hgs	-1.82975															Mrrf	-2.26756															Gtf3a	-2.28755		Acyp2	-2.39609
Tmem151a	-1.82956															Mtfr1	-2.27257															Gm7972	-2.28716		Adamtsl2	-2.55608
Dhdds	-1.82781															Mtif3	-2.22694															Fuca2	-2.28473		Add1	-2.18678
Tns3	-1.8269															Mtrf1	-2.10987															Lurap1l	-2.28224		Adk	-2.07835
Gpaa1	-1.82685															Mus81	-2.38671															Mocs2	-2.28201		Adprhl2	-2.03213
Zfp74	-1.82615															Mut	-2.15082															Mief2	-2.28201		Aes	-1.77882
Slc35a4	-1.82535															Mvd	-2.29329															Stard3nl	-2.28087		Aga	-1.48052
Siglech	-1.82483															Myl3	-2.13781															Pitpnb	-2.28052		Agap3	-1.70571
Gm17244	-1.8248															Myl6	-2.1515															Grpel2	-2.28022		Aip	-3.15587
Zc3h3	-1.824															Myo18a	-2.01015															Ppp1r35	-2.27938		Akap11	-1.75746
D8Ertd82e	-1.82385															Naa38	-2.00143															Tmub2	-2.27866		Akr1b3	-2.05605
Trim46	-1.82346															Nagk	-2.36983															Pradc1	-2.27757		Akr1c19	-2.74606
Syn2	-1.82304															Nampt	-2.08045															Gm14288	-2.27579		Akt2	-2.40027
Nf2	-1.82257															Nanog	-2.59423															Acsl6	-2.27553		Alad	-2.13368
Exoc6b	-1.82175															Nat8f1	-2.6019															Mpg	-2.27434		Aldh2	-1.65248
Rangap1	-1.82162															Naxe	-2.00092															Fahd2a	-2.27353		Aldh3a2	-1.93985
Man2a2	-1.82146															Ncaph2	-2.51018															Commd3	-2.27282		Alkbh7	-2.47128
Prrc2b	-1.82102															Ndel1	-2.08005															Mtfr1	-2.27257		Anapc11	-2.14237
Snph	-1.82064															Ndufa11	-2.40996															Oacyl	-2.27187		Ano8	-2.02094
Ccdc85a	-1.82043															Ndufa3	-2.07006															Sh3yl1	-2.27084		Anxa3	-2.22647
Mecp2	-1.8204															Ndufa7	-2.46073															Erp29	-2.27018		Anxa7	-2.0539
Ablim2	-1.82038															Ndufaf2	-2.06908															Mrrf	-2.26756		Ap1s2	-1.65589
Vac14	-1.82026															Ndufaf5	-2.38714															Chmp6	-2.26734		Ap2m1	-1.7665
Nat8l	-1.81825															Ndufb2	-2.03955															Snrpg	-2.26718		Apbb1	-2.23154
Mark4	-1.81657															Ndufb4	-2.06776															Sdcbp	-2.26493		Apcdd1	-1.79264
Cntnap2	-1.81644															Ndufb8	-2.24053															Tuba4a	-2.26401		Aph1a	-2.82453
Lrrc49	-1.81602															Ndufs8	-2.03449															Olfr629	-2.26155		Apoo	-2.13737
Cacna1g	-1.81522															Nhej1	-2.04414															Smim1	-2.26113		Arfgap1	-1.73903
Cdk18	-1.81477															Nipsnap3b	-2.3935															Lamtor3	-2.25805		Arfgap2	-3.47204
Pdgfrb	-1.81408															Nle1	-2.02126															Idnk	-2.25798		Arfrp1	-2.02631
Mtus2	-1.81394															Nme2	-2.27556															Mrpl46	-2.25773		Arhgdig	-2.76103
Copa	-1.81368															Nme3	-2.9477															Tusc3	-2.2557		Arl1	-2.40469
Anks1	-1.81154															Nme6	-2.05536															B9d1	-2.2544		Arl2	-2.08575
Bag6	-1.81059															Nnmt	-3.23221															Igsf9b	-2.25375		Arl5a	-2.01435
Nsf	-1.80818															Nop10	-2.24011															Ppp1r14a	-2.25252		Armcx6	-1.98304
Asic1	-1.807															Nop16	-2.01644															Ldha	-2.25238		Arpc5	-2.64941
Tnk2	-1.80659															Nprl2	-2.08192															Plekhb2	-2.25217		Arrdc1	-2.01557
Chst3	-1.80574															Nr2c2ap	-2.3084															Gabarapl2	-2.24975		Arv1	-2.06977
Ptpn23	-1.8047															Nsa2	-2.18359															Gm5779	-2.24706		Asna1	-2.76884
Camsap3	-1.80398															Nsmce1	-2.00343															Immp1l	-2.24682		Atad3a	-1.92139
Mta3	-1.80151															Nt5c3b	-3.70764															Chmp3	-2.24609		Atcay	-1.89695
Sox18	-1.80143															Nts	-2.22235															Rhov	-2.24563		Atf6b	-1.59041
Abl1	-1.80113															Nubp2	-2.01053															Mrps27	-2.24474		Atg16l1	-2.23457
Slc7a1	-1.80106															Nudt14	-3.54639															Rnf32	-2.24463		Atox1	-2.11605
Tbc1d30	-1.80102															Nudt22	-2.33757															Eif3h	-2.24112		Atp5e	-2.40544
Ssh2	-1.801															Nup35	-2.41969															Gm4425	-2.24099		Atp6ap1	-2.21858
Peg13	-1.80082															Nup43	-2.01886															Orc5	-2.24091		Atp6v0b	-3.16294
Chst11	-1.80077															Oacyl	-2.27187															Ndufb8	-2.24053		Atp6v0c	-1.58576
Purb	-1.80005															Oaz2	-2.05475															Sec13	-2.24042		Atp6v1g1	-2.02567
Cdr2l	-1.79956															Olfr522	-3.63038															Timm8a1	-2.23954		Atp6v1g2	-1.68207
Atg7	-1.79925															Olfr544	-2.57953															Tuba1a	-2.23777		Auh	-2.08732
Enc1	-1.79896															Olfr629	-2.26155															Mlip	-2.23689		Aup1	-1.64087
Pygb	-1.79785															Orc5	-2.24091															Cox7c	-2.23635		Aym1	-2.03266
Lypla2	-1.79595															Ormdl1	-2.07651															Psma6	-2.2346		B3galt4	-2.02651
Zhx3	-1.79482															Osgep	-2.05699															Atg16l1	-2.23457		B3gat3	-2.04616
Trps1	-1.79481															Ostc	-2.22823															Rps9	-2.23378		B9d1	-2.2544
Lrfn4	-1.79416															Oxld1	-2.43001															Phospho2	-2.23364		B9d2	-2.04449
Crtc1	-1.79347															Pacs2	-2.18498															Apbb1	-2.23154		Bad	-3.53667
Cacng3	-1.79268															Pafah1b3	-2.18545															Tomm5	-2.23105		Bag2	-2.22434
Ccnjl	-1.79177															Parl	-2.05363															Smim26	-2.23091		Banf1	-2.05751
Strn4	-1.79176															Pcbd2	-2.04759															Ech1	-2.23044		Barhl1	-2.01075
Wwc1	-1.79076															Pcgf1	-2.23024															Pcgf1	-2.23024		Basp1	-1.61399
Cactin	-1.79027															Pclo	-2.0905															Rpl19	-2.22932		Bbip1	-2.46092
Tnfrsf21	-1.78999															Pde1a	-2.07172															Ermap	-2.22845		Bbs2	-1.65304
Sptbn2	-1.78885															Pde6d	-2.32589															Ostc	-2.22823		Bcas3	-2.04615
C1ql1	-1.78695															Pdlim7	-2.04944															Slc25a39	-2.22683		Bcat2	-2.06268
Wwc2	-1.78566															Pfdn5	-2.88493															Anxa3	-2.22647		Bckdk	-2.15185
Abcb9	-1.78359															Phb	-2.02744															Plekhb1	-2.22639		Bgn	-2.19057
Mnt	-1.78334															Phb2	-2.17995															Sar1b	-2.22588		Blcap	-1.68239
Kndc1	-1.7819															Phospho2	-2.23364															Lockd	-2.22583		Bloc1s1	-2.02781
Zbtb45	-1.78166															Pigp	-2.17988															Rnh1	-2.22579		Bloc1s3	-2.66598
L3mbtl2	-1.78137															Pimreg	-2.42981															Ythdf2	-2.22441		Bloc1s5	-2.58715
Zdhhc18	-1.78037															Pitpnb	-2.28052															Bag2	-2.22434		Blvra	-3.03698
Itfg3	-1.77868															Pkd1l2	-2.86527															Prkab1	-2.22376		Bnip3	-2.20071
Olig1	-1.77756															Pkig	-3.09609															Nts	-2.22235		Bola2	-2.07751
Ltbp4	-1.77656															Plac9a	-2.09691															Ppp1cc	-2.22203		Bphl	-1.76864
Btbd9	-1.77553															Plekhb1	-2.22639															Prss53	-2.22153		Bri3	-2.5899
Esrrg	-1.7748															Plekhj1	-2.15238															Dapk3	-2.21938		Brk1	-2.19746
Fam20c	-1.77472															Pllp	-2.20161															Crot	-2.21916		Brms1	-2.38941
Epas1	-1.77446															Plxna1	-2.18551															Twf2	-2.21913		Brox	-1.91014
Ccdc47	-1.77411															Poglut1	-2.07637															Atp6ap1	-2.21858		Bsg	-2.07568
Fam129b	-1.77306															Pold4	-2.04404															Cfp	-2.21825		Btf3	-2.08953
Osbpl7	-1.77245															Poldip2	-2.06426															Zfp637	-2.21795		Btnl10	-2.20534
Brsk2	-1.7719															Polr2e	-2.67233															Galk1	-2.21499		Bud31	-2.4773
Tpcn1	-1.7711															Polr3h	-2.51105															Sgsm3	-2.21428		C1qtnf2	-2.58431
Slc38a9	-1.77091															Pomp	-2.09089															Tusc2	-2.21358		Cab39l	-2.1632
Gm996	-1.76985															Pon2	-2.36343															Rhbdl1	-2.21343		Cacfd1	-2.5307
Lrrc47	-1.76812															Ppil2	-2.74765															Stmn3	-2.2131		Calb2	-1.88894
S1pr3	-1.76764															Ppp1cc	-2.22203															Diablo	-2.21261		Caln1	-2.4538
Ehmt2	-1.76761															Ppp1r11	-2.15953															Eif3k	-2.21127		Camk1	-3.48731
Wiz	-1.7664															Ppp1r14a	-2.25252															Qtrt1	-2.2109		Capn1	-3.56063
Got2	-1.76621															Ppp1r35	-2.27938															Tmem160	-2.21016		Capn3	-3.03398
Ubap2l	-1.76612															Ppp2r3d	-2.00794															Rpl36	-2.20961		Carmil3	-1.69727
Ndst1	-1.76594															Pradc1	-2.27757															Cct3	-2.20805		Cars2	-2.16168
Lbp	-1.7651															Prdx1	-2.08287															Lhpp	-2.20775		Cbarp	-2.36279
Kcnj10	-1.76474															Prdx5	-2.16429															Tmem50a	-2.20762		Cbr1	-2.12447
Pitpnm2	-1.76406															Prmt1	-2.197															Mob3a	-2.20724		Cbx3	-1.74962
Tgfb2	-1.76349															Prss53	-2.22153															Id3	-2.20624		Cby1	-2.0844
Smpd3	-1.76006															Psat1	-2.35806															Dhrs4	-2.20592		Ccdc107	-3.47257
Fmod	-1.75996															Psma6	-2.2346															Btnl10	-2.20534		Ccdc50	-1.79661
Ampd2	-1.75875															Psma7	-2.18609															Gmpr2	-2.205		Ccl27a	-2.97206
Zc3h11a	-1.75797															Psmb1	-2.05614															Pllp	-2.20161		Cct3	-2.20805
Usp11	-1.75786															Psmd10	-2.02204															Hemk1	-2.20132		Cd151	-2.0372
Med14	-1.75768															Psmd13	-2.10376															Bnip3	-2.20071		Cd300lg	-2.5647
Lzts1	-1.75681															Psmd14	-2.0001															Dpp9	-2.19969		Cd82	-2.02273
Dyrk2	-1.75639															Psme2b	-2.14477															Eif5a	-2.19815		Cd99	-2.02047
Tjp2	-1.75609															Pstk	-2.41867															Brk1	-2.19746		Cdh15	-2.15385
Cyfip2	-1.75544															Ptchd4	-2.3485															Prmt1	-2.197		Cdip1	-1.96954
Eml2	-1.75498															Ptdss2	-2.29452															Rps11	-2.19683		Cdk4	-2.32357
L1cam	-1.75491															Ptges2	-2.44533															Chn1	-2.19656		Cdk7	-2.16232
Dlg2	-1.75489															Ptk7	-2.26971															Ssr4	-2.19552		Cdk9	-1.83257
Ppp1r26	-1.75445															Ptpn18	-2.0683															Rab9	-2.19547		Cdv3	-2.43132
Sept9	-1.75362															Ptpn5	-2.45322															Pcif1	-2.19503		Cenpa	-2.66597
Ppp2r5d	-1.75256															Pusl1	-2.10592															Lrrc42	-2.19363		Cenpb	-1.9611
Micall1	-1.75227															Pycrl	-2.36199															Sec61g	-2.19324		Cenpx	-2.11664
Als2	-1.75095															Pygm	-3.05272															Dctpp1	-2.19211		Cfap69	-1.8414
Ablim3	-1.74954															Qdpr	-2.45859															Acat3	-2.19078		Cfp	-2.21825
Pitpnc1	-1.74837															Qtrt1	-2.2109															Bgn	-2.19057		Chchd1	-2.04894
Abca2	-1.74801															Rab26	-2.88312															Sec61b	-2.18851		Chid1	-3.09908
Zer1	-1.74772															Rab29	-2.08116															Rn45s	-2.18783		Chkb	-2.18267
Trak2	-1.74608															Rab9	-2.19547															Add1	-2.18678		Chmp2a	-2.04425
Grina	-1.74511															Rabepk	-3.04978															Psma7	-2.18609		Chmp3	-2.24609
Trappc9	-1.74415															Rac3	-2.77624															Plxna1	-2.18551		Chmp6	-2.26734
Gnaz	-1.74394															Ramp1	-2.54563															Pafah1b3	-2.18545		Chn1	-2.19656
Fam20a	-1.74093															Rasl2-9	-2.55603															Romo1	-2.18513		Churc1	-2.45184
Map7d2	-1.74092															Retn	-2.76914															Pacs2	-2.18498		Cinp	-2.96026
Sppl2b	-1.74058															Rexo2	-2.30174															Gm1943	-2.18368		Cisd2	-2.33805
Rasal1	-1.73894															Rgcc	-2.04308															Nsa2	-2.18359		Ckb	-1.76025
Slc39a7	-1.73872															Rgs14	-2.05905															Ttc27	-2.18345		Clcn2	-2.29899
Gdpd5	-1.73857															Rhbdl1	-2.21343															Chkb	-2.18267		Clec2l	-1.65319
Heatr5b	-1.73847															Rita1	-2.56447															Mrgbp	-2.18254		Clns1a	-2.13622
Atxn7l3	-1.73792															Rmrp	-2.89776															Slx1b	-2.18169		Clp1	-2.00776
Cnnm1	-1.73268															Rn45s	-2.18783															Phb2	-2.17995		Cluh	-1.85721
Plec	-1.73179															Rnd1	-2.10901															Krtap20-2	-2.17992		Clybl	-2.77673
Vangl1	-1.73172															Rnd2	-2.5743															Pigp	-2.17988		Cmtm5	-2.66533
Cdh4	-1.72977															Rnf121	-2.33408															Colgalt1	-2.17973		Cnbp	-2.02421
Phc3	-1.72894															Rnf32	-2.24463															U2af1l4	-2.17944		Cntn6	-2.15904
Doc2b	-1.72846															Rnf41	-2.09923															Rnf7	-2.17559		Coa3	-2.61901
Satb2	-1.7269															Rnf7	-2.20396															Fez1	-2.17447		Coa4	-2.85489
Adcy9	-1.72688															Rnh1	-2.22579															Virma	-2.17333		Cog2	-1.97611
Mafg	-1.72589															Romo1	-2.18513															Ddx39b	-2.17252		Cog8	-2.12252
Tmem63b	-1.7258															Rpain	-3.36771															Fgf6	-2.16958		Colgalt1	-2.17973
Chrm1	-1.72515															Rpl10a	-2.34353															Syngr3	-2.16852		Commd3	-2.27282
Arhgap20	-1.7247															Rpl13a	-7.19724															Ten1	-2.16642		Commd6	-2.3207
Rara	-1.72466															Rpl17	-2.50581															Fbxw2	-2.16511		Cops7a	-2.15822
Rnf44	-1.72431															Rpl19	-2.22932															Srgap3	-2.16466		Cops8	-1.85992
Rell2	-1.72073															Rpl27	-2.01895															Prdx5	-2.16429		Coq2	-2.28887
Ftsj3	-1.72061															Rpl27a	-2.03865															Scn5a	-2.16397		Coq5	-1.65228
Nell2	-1.72053															Rpl34	-2.061															Klk8	-2.16393		Coq9	-2.12001
Cblb	-1.72036															Rpl36	-2.20961															Cab39l	-2.1632		Coro1b	-2.86804
Pbx1	-1.71884															Rpl41	-2.05082															Cdk7	-2.16232		Cox19	-2.73335
Trim9	-1.71813															Rpl7a	-2.01794															Snrpb	-2.16219		Cox4i1	-2.36882
Slc7a8	-1.71789															Rpp21	-2.09895															Cars2	-2.16168		Cox7c	-2.23635
Tmem170b	-1.71782															Rps11	-2.19683															Mrps11	-2.16128		Cpne4	-1.72217
Rusc2	-1.71771															Rps15	-2.35713															Mrpl57	-2.16071		Crebzf	-1.63861
Qk	-1.71751															Rps18	-2.96187															Sqstm1	-2.16009		Cript	-2.01895
Sbf1	-1.71694															Rps25	-2.67714															Ppp1r11	-2.15953		Crk	-2.08317
Fosl2	-1.71675															Rps6kb2	-2.05329															Cntn6	-2.15904		Crlf1	-2.48665
Mmp24	-1.71638															Rps7	-2.06701															Cops7a	-2.15822		Crot	-2.21916
Mapre2	-1.71535															Rps8	-2.15688															Sept5	-2.15801		Cryzl1	-2.82502
Camkk2	-1.71532															Rps9	-2.23378															Slc20a2	-2.15716		Csf1r	-1.97139
Pole	-1.71506															Rpsa	-3.52397															Rps8	-2.15688		Csnk1g2	-2.0229
Prpf38b	-1.71393															Rs5-8s1	-5.88294															Mrpl33	-2.15651		Csnk2a1	-1.9648
Hspa8	-1.7115															Rsl24d1	-2.02285															Fxn	-2.15566		Cst6	-2.29298
Rnpep	-1.71145															Rwdd2a	-2.04363															Cdh15	-2.15385		Cstb	-2.02887
Pafah2	-1.71139															S100a1	-2.94597															Sms	-2.15333		Ctnna2	-1.68839
Rela	-1.71122															S100a16	-2.54644															Gle1	-2.15294		Ctsd	-3.26422
Sgsm1	-1.71088															Sar1b	-2.22588															Slc50a1	-2.15215		Cxx1c	-1.54285
Diras2	-1.70972															Sat2	-2.53558															Eml1	-2.15208		Cyb561d2	-2.3802
Fam214b	-1.70814															Schip1	-2.73238															Bckdk	-2.15185		Cyb5r1	-1.81883
Arhgef12	-1.70697															Scn5a	-2.16397															Tpgs1	-2.15154		Cyb5r3	-2.12976
Gpc2	-1.7069															Sdf2l1	-2.10812															Myl6	-2.1515		Cyb5r4	-2.03011
Nfib	-1.70572															Sec13	-2.24042															Mut	-2.15082		Cyba	-2.64272
Ppme1	-1.70339															Sec61b	-2.18851															Elof1	-2.15047		Cyc1	-2.31034
Ppp1r1b	-1.70333															Sec61g	-2.19324															Triap1	-2.14943		Cyp46a1	-2.53441
Gas2l1	-1.70298															Selenow	-2.47109															Tacr2	-2.14745		Dalrd3	-2.31929
Wnt7a	-1.70246															Sept6	-2.45001															Smim20	-2.14727		Dapk3	-2.21938
Slc7a5	-1.70242															Serf2	-2.68093															Psme2b	-2.14477		Dbi	-2.0936
Ccdc97	-1.70194															Serhl	-2.07979															Tmem223	-2.14447		Dbnl	-2.3289
Syngr1	-1.70194															Setmar	-2.00676															Higd1b	-2.14424		Dcaf15	-1.78716
Egr4	-1.70129															Sfxn4	-2.4653															Med11	-2.14307		Dcdc2b	-2.59036
Samd8	-1.70102															Sgsm3	-2.21428															Yeats4	-2.14273		Dctpp1	-2.19211
B4galnt1	-1.70052															Sh3yl1	-2.27084															Anapc11	-2.14237		Dcun1d1	-1.72846
H2-D1	-1.70052															Ska1	-2.18615															Smim4	-2.14118		Ddx39b	-2.17252
Ica1	-1.70027															Slc22a28	-2.11312															Itm2a	-2.13895		Derl2	-2.35729
Pomt1	-1.70017															Slc25a26	-2.08179															Myl3	-2.13781		Dhps	-3.07843
Fam171a1	-1.69997															Slc25a33	-3.1392															Apoo	-2.13737		Dhrs1	-1.58451
Mllt6	-1.69976															Slc35e1	-2.03189															Clns1a	-2.13622		Dhrs4	-2.20592
Pcdha8	-1.69524															Slc50a1	-2.15215															Fbxl20	-2.13586		Dhx8	-2.08978
Rgs7bp	-1.69402															Slc8a3	-2.42883															Smu1	-2.13433		Diablo	-2.21261
Sv2a	-1.69287															Slx1b	-2.18169															Hsbp1	-2.13398		Dimt1	-2.00915
Pofut2	-1.69283															Smc5	-2.52396															Alad	-2.13368		Dnajb2	-1.9305
Slc6a11	-1.69139															Smim1	-2.26113															Swi5	-2.13146		Dnajc15	-2.80012
Eef2	-1.69025															Smim11	-2.03602															Ufm1	-2.13013		Dnlz	-2.87782
Gdf1	-1.69017															Smim20	-2.14727															Fbxl5	-2.13012		Dnph1	-2.06991
Zyx	-1.68803															Smim26	-2.23091															Cyb5r3	-2.12976		Dok5	-1.82382
Zfp580	-1.68751															Smim4	-2.14118															Timm22	-2.12969		Dph3	-2.31391
Cdk16	-1.68746															Smim7	-2.74012															Kdm2b	-2.12885		Dpp9	-2.19969
Serinc2	-1.68642															Sms	-2.15333															Gm3383	-2.12873		Dpy30	-2.85126
Tcof1	-1.68626															Smu1	-2.13433															Cbr1	-2.12447		Dram2	-2.00086
Abcb8	-1.68583															Snapin	-2.01058															Sstr1	-2.12393		Drp2	-1.55936
Col4a1	-1.68549															Snora74a	-2.63514															Mrpl42	-2.12343		Dtnb	-2.0363
Rbms3	-1.68546															Snrnp25	-2.52705															Cog8	-2.12252		Dusp12	-2.60822
Ankrd34a	-1.68526															Snrpb	-2.16219															Snrpd2	-2.12243		Dynlt1f	-2.49477
Iqsec3	-1.6847															Snrpd2	-2.12243															Mis18a	-2.12227		Ech1	-2.23044
Chga	-1.68379															Snrpg	-2.26718															Lsm3	-2.12166		Echdc2	-2.99326
Dnm2	-1.6834															Snrpn	-2.18361															Mrpl14	-2.12056		Eef1a2	-1.85836
Rbm15b	-1.6834															Spg21	-2.44704															Coq9	-2.12001		Eef1akmt1	-2.75848
Med16	-1.68234															Sphk1	-2.86973															Rnf114	-2.11854		Efna3	-2.51021
Pcdh10	-1.68217															Spint2	-2.84964															Psd	-2.11709		Eftud2	-1.68898
Ubqln4	-1.68212															Srprb	-3.05412															Cenpx	-2.11664		Egln1	-2.66728
Pitpnm1	-1.68076															Ssna1	-2.71718															Atox1	-2.11605		Eif2b5	-2.055
Nrxn1	-1.67988															Ssr4	-2.19552															Gpr37l1	-2.11573		Eif3h	-2.24112
Cic	-1.67939															Ssu2	-2.17226															Actl6a	-2.11502		Eif3i	-2.76734
Lamb2	-1.67921															Stard3nl	-2.28087															Lypd2	-2.1139		Eif3k	-2.21127
Nomo1	-1.67866															Stk16	-3.13813															Mrpl54	-2.11337		Eif5a	-2.19815
Efr3b	-1.67859															Stmn1	-2.02697															Slc22a28	-2.11312		Elac2	-1.58634
Dnajc11	-1.67816															Stmn3	-2.2131															Tmem174	-2.11271		Elmo2	-2.29898
Plxnb1	-1.67766															Supt4b	-2.36598															Ube2g2	-2.10991		Eloa	-1.92227
Asphd2	-1.67667															Swi5	-2.13146															Mtrf1	-2.10987		Elob	-2.04271
Drp2	-1.67597															Syngr3	-2.16852															Tppp3	-2.10982		Elof1	-2.15047
Unc5b	-1.67497															Tacr2	-2.14745															Rnd1	-2.10901		Emc10	-1.69816
Astn1	-1.67495															Taf6l	-2.08725															Thoc6	-2.10826		Emg1	-2.09715
Ssbp2	-1.67355															Tax1bp3	-2.03547															Sdf2l1	-2.10812		Eml1	-2.15208
Rbms2	-1.67323															Tcea2	-2.09656															Htra2	-2.10753		Endog	-2.02858
Mvk	-1.67316															Tcta	-2.39882															Gm5797	-2.10697		Eno1b	-1.77318
Sparcl1	-1.67307															Tefm	-3.27065															Pusl1	-2.10592		Ermap	-2.22845
Pdp2	-1.67236															Ten1	-2.16642															Plekhj1	-2.10435		Erp29	-2.27018
Elovl1	-1.67187															Tfpt	-2.45951															Psmd13	-2.10376		Etfb	-2.46897
Sppl3	-1.66956															Thoc6	-2.10826															Metap1d	-2.10276		Fads1	-2.0261
Arhgap36	-1.66951															Timm10	-2.08312															Gm5766	-2.10104		Fahd2a	-2.27353
ND4L	-1.66948															Timm22	-2.12969															Rnf41	-2.09923		Fam114a2	-1.92223
Phactr4	-1.66865															Timm50	-2.37076															Rpp21	-2.09895		Fam171a2	-2.59827
Tmem132a	-1.66847															Timm8a1	-2.23954															Emg1	-2.09715		Fam3a	-1.63799
Dpf2	-1.66763															Timm8b	-2.6678															Ubb	-2.09709		Fam69b	-2.79167
Scamp1	-1.6676															Timmdc1	-2.42109															Plac9a	-2.09691		Fam71e1	-2.34895
Ergic1	-1.6674															Tk1	-2.06084															Gm9079	-2.09571		Fam96a	-2.38629
Reep3	-1.667															Tlcd1	-2.38238															Luc7l	-2.09499		Fance	-1.73841
ND4	-1.6668															Tm2d2	-2.58689															Dbi	-2.0936		Farsa	-1.67661
Lzts2	-1.66656															Tm7sf2	-2.41087															Gss	-2.09279		Fbll1	-2.34595
Gnas	-1.66627															Tmem126a	-2.48146															Pomp	-2.09089		Fbp1	-2.71848
Alg3	-1.66543															Tmem147	-2.78831															Gm5617	-2.09084		Fbxl15	-2.32974
Braf	-1.66503															Tmem160	-2.21016															Pclo	-2.0905		Fbxl20	-2.13586
Kcnb1	-1.66497															Tmem17	-2.00195															Dhx8	-2.08978		Fbxl5	-2.13012
Nr2f1	-1.6647															Tmem174	-2.11271															Btf3	-2.08953		Fbxo44	-1.93528
Ppp1r16a	-1.66445															Tmem192	-2.04263															Lrr1	-2.08924		Fbxw2	-2.16511
Tesk1	-1.66364															Tmem205	-2.06335															Preb	-2.0885		Fcgr3	-1.71709
R3hdm2	-1.66276															Tmem208	-2.73695															Ly6g6e	-2.08783		Fez1	-2.17447
Slc6a9	-1.66262															Tmem222	-3.17892															Auh	-2.08732		Fgd2	-2.29973
Asap1	-1.66198															Tmem223	-2.14447															Taf6l	-2.08725		Fgf14	-4.1199
Top2a	-1.6614															Tmem242	-3.03428															Arl2	-2.08575		Fgf20	-2.29719
Csnk1g1	-1.65939															Tmem256	-2.77797															Cby1	-2.0844		Fgf6	-2.16958
Rab11fip3	-1.65896															Tmem40	-2.17895															Mpv17l2	-2.08395		Fgfr3	-2.85302
Rbck1	-1.65817															Tmem50a	-2.20762															Crk	-2.08317		Fhit	-2.00447
Prpf40b	-1.65776															Tmem68	-2.88692															Timm10	-2.08312		Fis1	-2.04046
Med12	-1.65501															Tmem74b	-2.47274															Prdx1	-2.08287		Fkbp1b	-2.45781
Specc1l	-1.6546															Tmem9	-2.60311															Nprl2	-2.08192		Frmd5	-1.98073
Tmcc2	-1.65417															Tmprss11b	-2.45679															Gtf2h2	-2.08182		Fubp1	-1.92071
Col18a1	-1.65396															Tmsb10	-2.38228															Slc25a26	-2.08179		Fuca2	-2.28473
St3gal2	-1.65394															Tmsb15b1	-5.47832															Mpv17	-2.08053		Fundc2	-2.07239
Dtx4	-1.65381															Tmub2	-2.27866															Nampt	-2.08045		Fxn	-2.15566
Ubald1	-1.6528															Tomm5	-2.23105															Serhl	-2.07979		G0s2	-2.54392
Usp48	-1.65197															Tpd52l2	-2.59223															Adk	-2.07835		Gab1	-1.96111
Gm5124	-1.65059															Tpgs1	-2.15154															Bola2	-2.07751		Gabarapl2	-2.24975
Svop	-1.64962															Tppp3	-2.10982															Ormdl1	-2.07651		Gabbr1	-1.6274
Srcin1	-1.64958															Trappc2l	-2.4604															Poglut1	-2.07637		Gadd45gip1	-2.0748
Dnmt3a	-1.64864															Trav3-3	-2.38483															Stum	-2.07587		Galk1	-2.21499
Wasl	-1.64793															Triap1	-2.14943															Lhx6	-2.07577		Galnt7	-3.58451
Fam49a	-1.64635															Trio	-2.57012															Bsg	-2.07568		Gapdh	-1.9794
Pigt	-1.64622															Trp53rkb	-2.00336															Mrpl17	-2.07528		Gatb	-2.84196
Serpine2	-1.64323															Trub2	-2.31144															Gadd45gip1	-2.0748		Gatc	-2.41169
Lrrc8d	-1.64278															Tsen54	-2.30176															Mettl8	-2.07406		Gcsh	-2.00265
Pak1	-1.64244															Tspo	-2.54031															Washc3	-2.07337		Gdap2	-1.9722
Prkcd	-1.64204															Tssc1	-2.37889															Fundc2	-2.07239		Gdi1	-1.91666
Trim28	-1.64106															Ttc27	-2.18345															Pde1a	-2.07172		Gdi2	-2.82915
Cdipt	-1.64052															Ttc3	-2.29537															Pim2	-2.07142		Gemin7	-2.42749
Lgals3bp	-1.63977															Tub	-2.54443															Rgs12	-2.07039		Get4	-2.87122
Gria1	-1.63968															Tuba1a	-2.23777															Uchl1	-2.07032		Gfra4	-1.63883
Slc8a2	-1.63901															Tuba1b	-3.16237															Ndufa3	-2.07006		Gins2	-2.5789
Ctnnd1	-1.63857															Tuba4a	-2.26401															Dnph1	-2.06991		Gle1	-2.15294
Dhcr24	-1.63809															Tubb2a-ps2	-2.13967															Arv1	-2.06977		Glrx3	-2.00068
Armc5	-1.63765															Tusc2	-2.21358															Mbd3	-2.06922		Gls	-2.36179
Eif4g1	-1.63738															Tusc3	-2.2557															Ndufaf2	-2.06908		Gm10406	-2.44766
Fads2	-1.63501															Twf2	-2.21913															Ptpn18	-2.0683		Gm10413	-3.62091
Fzr1	-1.63486															Txndc12	-2.05601															Ndufb4	-2.06776		Gm10651	-2.89095
Ucp2	-1.63472															U2af1l4	-2.17944															Rps7	-2.06701		Gm10731	-2.47229
Men1	-1.63471															U2af2	-2.18957															Poldip2	-2.06426		Gm13238	-1.62662
Zfp41	-1.6345															Ubb	-2.09709															Tmem205	-2.06335		Gm13315	-1.73987
Plvap	-1.63408															Ube2g2	-2.10991															Zfyve19	-2.06324		Gm14288	-2.27579
Stac2	-1.63392															Uchl1	-2.07032															Gm4786	-2.06286		Gm1943	-2.18368
Kctd10	-1.63357															Ufm1	-2.13013															Bcat2	-2.06268		Gm20878	-2.94959
Slx4	-1.63349															Uqcc2	-2.75666															Srrt	-2.06251		Gm26808	-2.02632
Grik5	-1.63343															Uqcr10	-2.45066															Usb1	-2.06157		Gm29968	-2.00505
Ddx21	-1.6334															Usf1	-2.62403															Med10	-2.06131		Gm30984	-2.05608
Sympk	-1.63246															Uxt	-2.41117															Rpl34	-2.061		Gm3115	-2.34543
Rbfox2	-1.6324															Vmn1r217	-2.53594															Rgs14	-2.05905		Gm3264	-3.29814
Celf6	-1.63162															Vps29	-2.04074															Lbhd1	-2.05878		Gm3317	-3.57419
Dynll2	-1.63031															Vta1	-2.34917															Banf1	-2.05751		Gm3383	-2.12873
Nrde2	-1.63028															Washc3	-2.07337															Zfp410	-2.05713		Gm36117	-1.98674
Ubr4	-1.62928															Wdr45b	-3.28148															Osgep	-2.05699		Gm36718	-3.34233
Prrt4	-1.62854															Wrb	-2.98783															Psmb1	-2.05614		Gm4425	-2.24099
Tut1	-1.62846															Wsb1	-2.52143															Gm30984	-2.05608		Gm4737	-2.44533
Itpk1	-1.62823															Yeats4	-2.14273															Akr1b3	-2.05605		Gm4786	-2.06286
Ppt2	-1.62789															Yipf1	-2.85374															Tomm40	-2.05602		Gm5136	-2.32208
Slc9a1	-1.62747															Yipf5	-2.30154															Txndc12	-2.05601		Gm5617	-2.09084
Zbtb16	-1.62726															Ypel1	-3.381															Nme6	-2.05536		Gm5766	-2.10104
Bai2	-1.62707															Ywhaq	-2.35277															Eif2b5	-2.055		Gm5779	-2.24706
Caskin2	-1.62679															Ywhaz	-2.04688															Oaz2	-2.05475		Gm5796	-3.57868
Nucb1	-1.62627															Zfat	-2.01624															Gm8096	-2.05455		Gm5797	-2.10697
Kcnf1	-1.62559															Zfp276	-3.24589															Nat14	-2.05452		Gm6548	-2.47781
Klf5	-1.62554															Zfp352	-3.12013															Mast3	-2.05405		Gm6579	-1.69489
G6pdx	-1.62489															Zfp367	-2.54226															Anxa7	-2.0539		Gm7972	-2.28716
Map2k2	-1.62466															Zfp637	-2.2885															Parl	-2.05363		Gm8096	-2.05455
Rab35	-1.62465															Zfp954	-3.09906															Rps6kb2	-2.05329		Gm8709	-1.96199
Cpd	-1.62375															Zfyve19	-2.06324															Gng10	-2.05243		Gm9079	-2.09571
Scara3	-1.62355															Zfyve21	-2.57312															Mrpl15	-2.05175		Gmpr	-2.33864
Bag3	-1.62267															Zmat5	-2.39056															Smad1	-2.05167		Gmpr2	-2.205
Kirrel3	-1.62254															Znhit3	-3.50211															Kcne1l	-2.05131		Gna13	-2.32027
Kazn	-1.62249																															Rpl41	-2.05082		Gng10	-2.05243
Hcn3	-1.62236																															Klhdc2	-2.04957		Gng13	-3.31402
Sel1l	-1.62127																															Pdlim7	-2.04944		Gpn1	-2.01594
Desi1	-1.62069																															Chchd1	-2.04894		Gpr37l1	-2.11573
Lynx1	-1.62052																															Snap47	-2.04858		Gpsm1	-1.87061
Syvn1	-1.62018																															Pcbd2	-2.04759		Gpt	-2.31363
Ccdc71	-1.6193																															Ywhaz	-2.04688		Gpx1	-2.60714
Kcnip2	-1.61856																															B3gat3	-2.04616		Gpx4	-2.88879
Map3k1	-1.61734																															Bcas3	-2.04615		Gramd1a	-2.56393
Sept8	-1.61689																															Lsm1	-2.04554		Grpel2	-2.28022
Ngfr	-1.61677																															Gstp2	-2.04524		Grwd1	-1.84023
Pdxdc1	-1.61623																															B9d2	-2.04449		Gss	-2.09279
Bcl2l1	-1.61579																															Chmp2a	-2.04425		Gstm4	-1.70247
Zyg11b	-1.61541																															Nhej1	-2.04414		Gstp1	-2.57114
Pdgfra	-1.61445																															Pold4	-2.04404		Gstp2	-2.04524
Ahi1	-1.61381																															Rwdd2a	-2.04363		Gstt2	-2.484
Gramd4	-1.61259																															Serpinf1	-2.04357		Gtf2h2	-2.08182
Ccnd3	-1.61245																															Rgcc	-2.04308		Gtf3a	-2.28755
Ntrk3	-1.612																															Elob	-2.04271		Guk1	-2.91236
Os9	-1.61089																															Tmem192	-2.04263		H1f0	-2.65865
Fam115a	-1.60943																															Actr1b	-2.04252		H2afy	-1.84003
Dym	-1.60902																															Acot9	-2.04215		H2-Bl	-1.99478
Rfc1	-1.60898																															Mtfr1l	-2.04194		H2-K1	-1.63397
Gid4	-1.60858																															Med6	-2.04149		H2-Q10	-1.9405
Gga2	-1.60836																															Vps29	-2.04074		Hagh	-2.02359
Arhgef1	-1.60828																															Fis1	-2.04046		Hapln1	-2.0158
Pcbp1	-1.60814																															Lrrc59	-2.04007		Hax1	-2.86443
Plk1	-1.60776																															Ndufb2	-2.03955		Hbb-b1	-3.17759
Dchs1	-1.6075																															Rpl27a	-2.03865		Hbb-b2	-2.64511
Tln1	-1.60326																															Mrps7	-2.03799		Hddc3	-2.72711
Tmem164	-1.60269																															Nrxn3	-2.03721		Hdgf	-1.71813
Ptprd	-1.60234																															Cd151	-2.0372		Hdhd3	-2.55561
Slc26a6	-1.60233																															Lsm7	-2.03642		Hebp1	-2.01058
Pdk2	-1.6022																															Dtnb	-2.0363		Hemk1	-2.20132
Lingo3	-1.60149																															Smim11	-2.03602		Higd1b	-2.14424
Ngef	-1.60072																															Tax1bp3	-2.03547		Hip1r	-1.70592
Tbc1d13	-1.60063																															Ndufs8	-2.03449		Hira	-1.63041
Bre	-1.60052																															Aym1	-2.03266		Hmbs	-2.85775
Wfs1	-1.60049																															Adprhl2	-2.03213		Hmgn2	-2.75155
Zfp579	-1.60049																															Slc35e1	-2.03189		Hnrnpk	-1.56581
Sall2	-1.60022																															Cyb5r4	-2.03011		Hpca	-1.91713
Rusc1	-1.59958																															Cstb	-2.02887		Hsbp1	-2.13398
Scamp5	-1.59956																															Endog	-2.02858		Hsdl1	-2.50248
Gpd2	-1.59937																															Bloc1s1	-2.02781		Hspb2	-2.39457
Ankrd40	-1.5983																															Phb	-2.02744		Htra2	-2.10753
Supt5	-1.59702																															Stmn1	-2.02697		Id3	-2.20624
Sh2b1	-1.5963																															Txnl4a	-2.02664		Idnk	-2.25798
Gpr153	-1.5961																															B3galt4	-2.02651		Ier5	-2.56619
Drg2	-1.59597																															Gm26808	-2.02632		Igsf9b	-2.25375
Pth1r	-1.59507																															Arfrp1	-2.02631		Ilk	-2.58849
Psen1	-1.59472																															Fads1	-2.0261		Immp1l	-2.24682
B3galt5	-1.59367																															Atp6v1g1	-2.02567		Ints4	-1.79804
Kit	-1.59342																															ND2	-2.02423		Iqcb1	-2.57904
Vps37c	-1.59289																															Cnbp	-2.02421		Iqcc	-2.84062
Serping1	-1.59185																															Hagh	-2.02359		Isca2	-2.70022
Angel1	-1.59107																															Csnk1g2	-2.0229		Itgb1bp1	-2.53477
Mcm2	-1.59072																															Rsl24d1	-2.02285		Itm2a	-2.13895
Nop14	-1.5897																															Cd82	-2.02273		Jade1	-1.92863
Neurod1	-1.58873																															Psmd10	-2.02204		Jagn1	-2.30381
Apln	-1.58809																															Nle1	-2.02126		Jmjd7	-2.44828
Dda1	-1.58712																															Ano8	-2.02094		Josd2	-2.57744
Ube2ql1	-1.58388																															Tada3	-2.02057		Jpt1	-1.82292
Pla2g6	-1.58255																															Cd99	-2.02047		Kcnd3os	-2.00632
Atmin	-1.58209																															Cript	-2.01895		Kcne1l	-2.05131
H19	-1.58092																															Rpl27	-2.01895		Kcnk2	-1.96014
Trim2	-1.58082																															Nup43	-2.01886		Kcnk4	-2.66156
Tgm2	-1.58043																															Rpl7a	-2.01794		Kcnmb4	-2.32079
Sertad4	-1.57986																															Mrps17	-2.01694		Kctd2	-1.92326
Pgm2l1	-1.57976																															Lyrm4	-2.01682		Kdm2b	-2.12885
Csrnp2	-1.57906																															Nop16	-2.01644		Kif3b	-1.92858
Stk4	-1.57903																															Zfat	-2.01624		Klc1	-1.78225
Tpx2	-1.57747																															Gpn1	-2.01594		Klhdc1	-1.77939
Polr3d	-1.57656																															Hapln1	-2.0158		Klhdc2	-2.04957
Stox2	-1.57642																															Arrdc1	-2.01557		Klhdc8b	-1.80488
Tshz2	-1.57591																															Arl5a	-2.01435		Klk8	-2.16393
Klhdc10	-1.57572																															Timm9	-2.01356		Krtap20-2	-2.17992
Srgap2	-1.57543																															Syt17	-2.01274		Lage3	-2.90797
Sema5b	-1.57461																															Mb21d2	-2.01198		Lamtor3	-2.25805
H2-Q7	-1.57418																															Barhl1	-2.01075		Lbhd1	-2.05878
Tmem115	-1.57366																															Hebp1	-2.01058		Ldb1	-1.66562
Casp9	-1.57194																															Snapin	-2.01058		Ldha	-2.25238
Mapk9	-1.5712																															Nubp2	-2.01053		Lhpp	-2.20775
Gm3219	-1.57103																															Dimt1	-2.00915		Lhx1os	-3.81054
Gmip	-1.57091																															Ppp2r3d	-2.00794		Lhx6	-2.07577
Aldh1l2	-1.57065																															Clp1	-2.00776		Limd2	-1.63604
Slc30a1	-1.57033																															Setmar	-2.00676		Lin7b	-2.82958
Scn2a1	-1.56937																															Kcnd3os	-2.00632		Lockd	-2.22583
Epha8	-1.5693																															Gm29968	-2.00505		Lrig2	-2.76991
Ppargc1a	-1.56918																															Mecr	-2.00461		Lrr1	-2.08924
Pafah1b1	-1.5671																															Fhit	-2.00447		Lrrc42	-2.19363
Ift172	-1.56343																															Nsmce1	-2.00343		Lrrc59	-2.04007
Hpcal4	-1.56275																															Trp53rkb	-2.00336		Lsm1	-2.04554
Camk2a	-1.56107																															Gcsh	-2.00265		Lsm3	-2.12166
Tjap1	-1.56037																															Tmem17	-2.00195		Lsm7	-2.03642
Neto1	-1.56026																															Naa38	-2.00143		Luc7l	-2.09499
Dhrsx	-1.55834																															Naxe	-2.00092		Lurap1l	-2.28224
Vim	-1.55762																															Dram2	-2.00086		Ly6g6e	-2.08783
Cwc25	-1.55727																															Glrx3	-2.00068		Ly6h	-1.56148
Ephb6	-1.55711																															Mrpl11	-2.00014		Lypd2	-2.1139
Gng4	-1.55694																															Psmd14	-2.0001		Lyrm4	-2.01682
Sh3rf1	-1.55617																															Thap12	-1.99876		Magee1	-1.97218
Zdhhc8	-1.55592																															H2-Bl	-1.99478		Mageh1	-1.89574
Extl3	-1.55519																															Spryd3	-1.99013		Map1lc3a	-2.3264
Exog	-1.55374																															Speg	-1.98922		Mapk3	-1.65237
Cpe	-1.55211																															Gm36117	-1.98674		Mapk8	-1.63765
Opa3	-1.55209																															Ppp6r3	-1.98352		March2	-2.30316
Drosha	-1.55053																															Armcx6	-1.98304		March6	-1.70574
Shd	-1.55003																															Frmd5	-1.98073		Mast3	-2.05405
Lrrc20	-1.54658																															Gapdh	-1.9794		Mb21d2	-2.01198
Mfsd12	-1.54605																															Tmem44	-1.9763		Mbd3	-2.06922
Elavl1	-1.54538																															Cog2	-1.97611		Mcf2l	-2.31533
Ahcyl2	-1.54221																															Gdap2	-1.9722		Mcrip1	-3.36517
Nup210	-1.54139																															Magee1	-1.97218		Mea1	-2.92646
Gcc2	-1.54096																															Csf1r	-1.97139		Mecr	-2.00461
Slc38a2	-1.53989																															Cdip1	-1.96954		Med10	-2.06131
Ctnna1	-1.53828																															Csnk2a1	-1.9648		Med11	-2.14307
Cmtm4	-1.53774																															Gm8709	-1.96199		Med25	-1.85753
Mgat4b	-1.53493																															Gab1	-1.96111		Med27	-1.52854
Tbc1d9b	-1.53477																															Cenpb	-1.9611		Med28	-2.67127
Lypd3	-1.53439																															Kcnk2	-1.96014		Med30	-2.29001
Leng1	-1.53425																															Pik3cd	-1.95691		Med6	-2.04149
Fam168b	-1.53304																															Tmem55b	-1.94858		Meis3	-1.82523
Map7d1	-1.53287																															Uba1y	-1.94832		Metap1d	-2.10276
Ipo4	-1.53193																															Tmed9	-1.94763		Mettl8	-2.07406
Iars	-1.53188																															Plpp1	-1.94148		Mfsd1	-1.84965
Ap1g1	-1.53091																															H2-Q10	-1.9405		Mief2	-2.28201
Lgi1	-1.53074																															Aldh3a2	-1.93985		Mien1	-2.7407
Dync1h1	-1.53052																															Vprbp	-1.93839		Mis18a	-2.12227
Hmgn5	-1.53015																															Fbxo44	-1.93528		Mlip	-2.23689
Cpt1a	-1.52953																															Prmt3	-1.93161		Mlx	-3.09774
Ascl1	-1.5279																															Rab28	-1.9306		Mob1a	-1.91219
Sned1	-1.52756																															Dnajb2	-1.9305		Mob3a	-2.20724
Mettl13	-1.52262																															Jade1	-1.92863		Mocs2	-2.28201
Gjb2	-1.52212																															Kif3b	-1.92858		Mpdu1	-2.38987
Smcr8	-1.52119																															Rabep1	-1.92794		Mpg	-2.27434
Xxylt1	-1.52084																															Kctd2	-1.92326		Mprip	-1.89535
Bscl2	-1.52057																															Eloa	-1.92227		Mpv17	-2.08053
Fam189a1	-1.52023																															Fam114a2	-1.92223		Mpv17l2	-2.08395
Skiv2l	-1.51971																															Atad3a	-1.92139		Mrgbp	-2.18254
Klhdc3	-1.51837																															Fubp1	-1.92071		Mrgpra6	-2.30266
Rhbdd2	-1.51798																															Thap4	-1.91724		Mrm2	-2.4094
Osbp	-1.51716																															Hpca	-1.91713		Mrpl11	-2.00014
H2-Q8	-1.5165																															Gdi1	-1.91666		Mrpl12	-2.29758
Nrm	-1.51387																															Mob1a	-1.91219		Mrpl14	-2.12056
Isyna1	-1.51244																															Brox	-1.91014		Mrpl15	-2.05175
Ssbp4	-1.51118																															Acy1	-1.90997		Mrpl17	-2.07528
Ehd1	-1.50805																															Snrnp40	-1.90198		Mrpl28	-3.82429
Rcan2	-1.50568																															Rflnb	-1.89969		Mrpl33	-2.15651
Dctd	-1.50424																															Prune1	-1.8988		Mrpl41	-2.40887
Slc6a1	-1.50401																															Vma21	-1.89775		Mrpl42	-2.12343
Aebp1	-1.50384																															Atcay	-1.89695		Mrpl46	-2.25773
Ano10	-1.50341																															Mageh1	-1.89574		Mrpl53	-3.00418
Dennd6b	-1.50316																															Mprip	-1.89535		Mrpl54	-2.11337
Ldoc1	-1.5031																															Calb2	-1.88894		Mrpl57	-2.16071
Tnfrsf1a	-1.50133																															Rtfdc1	-1.88038		Mrps11	-2.16128
Hcls1	-1.50087																															Nbas	-1.87822		Mrps17	-2.01694
Mospd3	-1.5008																															Mrps2	-1.87421		Mrps2	-1.87421
Sfrp2	-1.49961																															Ppp2r1a	-1.87097		Mrps23	-2.8093
Pkp4	-1.49949																															Gpsm1	-1.87061		Mrps27	-2.24474
Acd	-1.49726																															Panx2	-1.86922		Mrps7	-2.03799
Soga3	-1.49618																															Plpp5	-1.86637		Mrps9	-2.46974
Zfp521	-1.49545																															Cops8	-1.85992		Mrrf	-2.26756
Ppapdc3	-1.49539																															Eef1a2	-1.85836		Mta1	-1.74357
Mfsd5	-1.49467																															Med25	-1.85753		Mtfr1	-2.27257
Wdr18	-1.49446																															Zfp94	-1.85746		Mtfr1l	-2.04194
Slain1	-1.49251																															Cluh	-1.85721		Mtrf1	-2.10987
Zfp746	-1.49212																															Nptn	-1.8567		Mus81	-2.38671
Ckap4	-1.49094																															Mfsd1	-1.84965		Mut	-2.15082
Acsbg1	-1.48773																															Sec14l1	-1.84859		Myl3	-2.13781
St6galnac4	-1.48184																															Ndufs2	-1.84397		Myl6	-2.1515
Adamts14	-1.48137																															Cfap69	-1.8414		Mzt2	-1.5985
Krt85	-1.47431																															Grwd1	-1.84023		Naa38	-2.00143
Tmem189	-1.46903																															H2afy	-1.84003		Nagk	-2.36983
Eefsec	-1.46297																															Rdh13	-1.83951		Nampt	-2.08045
Lman2	-1.46142																															Cdk9	-1.83257		Nanog	-2.59423
Cdkn1a	-1.45152																															Meis3	-1.82523		Nat14	-2.05452
Gltp	-1.4484																															Dok5	-1.82382		Nat8f1	-2.6019
Cndp2	-1.44628																															Jpt1	-1.82292		Naxe	-2.00092
Gemin4	-1.40583																															Rogdi	-1.819		Nbas	-1.87822
Stard4	-1.70806																															Cyb5r1	-1.81883		Ncaph2	-2.51018
Knstrn	-1.61684																															Particl	-1.81195		Nckap1	-1.63491
Trmt6	-1.58089																															Ndn	-1.81172		Nde1	-1.76664
Dhcr7	-1.62858																															Nfyb	-1.80994		Ndel1	-2.38251
																																Sun1	-1.80792		Ndn	-1.81172
																																Vgll4	-1.80775		Ndrg3	-2.31806
																																Klhdc8b	-1.80488		Ndufa10	-1.61982
																																Vps8	-1.80485		Ndufa11	-2.40996
																																Rhno1	-1.80092		Ndufa3	-2.07006
																																Ints4	-1.79804		Ndufa7	-2.46073
																																Nmt2	-1.79794		Ndufaf2	-2.06908
																																Purg	-1.79687		Ndufaf5	-2.38714
																																Ccdc50	-1.79661		Ndufb2	-2.03955
																																Rbm27	-1.79619		Ndufb4	-2.06776
																																Apcdd1	-1.79264		Ndufb8	-2.24053
																																Tmem267	-1.79192		Ndufs2	-1.84397
																																Dcaf15	-1.78716		Ndufs8	-2.03449
																																Wdr77	-1.78333		Neurl4	-2.46767
																																Klc1	-1.78225		Nfyb	-1.80994
																																Sumo3	-1.78175		Nhej1	-2.04414
																																Podxl2	-1.78044		Nipsnap3b	-2.3935
																																Klhdc1	-1.77939		Nkiras2	-1.7417
																																Aes	-1.77882		Nle1	-2.02126
																																Eno1b	-1.77318		Nme3	-2.9477
																																Bphl	-1.76864		Nme6	-2.05536
																																Nde1	-1.76664		Nmt2	-1.79794
																																Ap2m1	-1.7665		Nnmt	-3.23221
																																Tsc22d1	-1.76467		Nop16	-2.01644
																																Rsph3a	-1.76228		Nop53	-1.75695
																																Ckb	-1.76025		Nprl2	-2.08192
																																Akap11	-1.75746		Nptn	-1.8567
																																Nop53	-1.75695		Nr2c2ap	-2.3084
																																Rcan1	-1.75563		Nrxn3	-2.03721
																																Cbx3	-1.74962		Nsa2	-2.18359
																																Prr13	-1.74875		Nsmce1	-2.00343
																																Sec24a	-1.7444		Nt5dc2	-2.58129
																																Mta1	-1.74357		Nts	-2.22235
																																Tmco3	-1.74306		Nubp2	-2.01053
																																Nkiras2	-1.7417		Nudt14	-3.54639
																																Pnpla3	-1.74134		Nudt22	-2.33757
																																Ykt6	-1.74078		Nup35	-2.41969
																																Gm13315	-1.73987		Nup43	-2.01886
																																Arfgap1	-1.73903		Oacyl	-2.27187
																																Fance	-1.73841		Oaz2	-2.05475
																																Snx3	-1.73465		Odf2	-1.62562
																																Tubb4a	-1.72875		Olfml2b	-1.71613
																																Dcun1d1	-1.72846		Olfr522	-3.63038
																																Rtn3	-1.72563		Olfr544	-2.57953
																																Cpne4	-1.72217		Olfr629	-2.26155
																																Abcf2	-1.7212		Oprl1	-3.45775
																																Ptdss1	-1.7202		Orc5	-2.24091
																																Hdgf	-1.71813		Ormdl1	-2.07651
																																Fcgr3	-1.71709		Osgep	-2.05699
																																Olfml2b	-1.71613		Ostc	-2.22823
																																Slbp	-1.71017		Oxld1	-2.43001
																																Hip1r	-1.70592		Pacs2	-2.18498
																																March6	-1.70574		Pafah1b2	-1.68119
																																Agap3	-1.70571		Pafah1b3	-2.18545
																																Parp2	-1.70464		Panx2	-1.86922
																																Senp3	-1.70357		Parl	-2.05363
																																Gstm4	-1.70247		Parp2	-1.70464
																																Emc10	-1.69816		Particl	-1.81195
																																Slc32a1	-1.69798		Pbrm1	-1.53241
																																Carmil3	-1.69727		Pcbd2	-2.04759
																																Ttll1	-1.69698		Pcgf1	-2.23024
																																Gm6579	-1.69489		Pcif1	-2.19503
																																Plcxd3	-1.69483		Pclo	-2.0905
																																Pisd	-1.69112		Pde1a	-2.07172
																																Eftud2	-1.68898		Pde6d	-2.32589
																																Ctnna2	-1.68839		Pdlim7	-2.04944
																																Retreg2	-1.68493		Pes1	-2.42848
																																Ubxn8	-1.68434		Pfdn5	-2.88493
																																Blcap	-1.68239		Phb	-2.02744
																																Atp6v1g2	-1.68207		Phb2	-2.17995
																																Pafah1b2	-1.68119		Phospho2	-2.23364
																																Scn1b	-1.6788		Pigp	-2.17988
																																Pip4k2a	-1.67708		Pik3cd	-1.95691
																																Farsa	-1.67661		Pim2	-2.07142
																																Ssr2	-1.67064		Pim3	-1.60877
																																Trappc5	-1.66752		Pimreg	-2.42981
																																Ldb1	-1.66562		Pip4k2a	-1.67708
																																Ap1s2	-1.65589		Pisd	-1.69112
																																Sae1	-1.65588		Pisd-ps3	-2.59443
																																Clec2l	-1.65319		Pitpnb	-2.28052
																																Bbs2	-1.65304		Pkd1l2	-2.86527
																																Aldh2	-1.65248		Pkig	-3.09609
																																Mapk3	-1.65237		Plac9a	-2.09691
																																Coq5	-1.65228		Plcxd3	-1.69483
																																Aup1	-1.64087		Plekhb1	-2.22639
																																Gfra4	-1.63883		Plekhb2	-2.25217
																																Scfd1	-1.63872		Plekhj1	-2.10435
																																Crebzf	-1.63861		Pllp	-2.20161
																																Fam3a	-1.63799		Plpp1	-1.94148
																																Rnf14	-1.63787		Plpp5	-1.86637
																																Mapk8	-1.63765		Plxna1	-2.18551
																																Limd2	-1.63604		Pnpla3	-1.74134
																																Nckap1	-1.63491		Podxl2	-1.78044
																																H2-K1	-1.63397		Poglut1	-2.07637
																																Hira	-1.63041		Pold4	-2.04404
																																Gabbr1	-1.6274		Poldip2	-2.06426
																																Gm13238	-1.62662		Polr2e	-2.67233
																																Odf2	-1.62562		Polr3h	-2.51105
																																Shoc2	-1.62299		Pomp	-2.09089
																																Ndufa10	-1.61982		Pon2	-2.36343
																																Basp1	-1.61399		Ppif	-1.57402
																																Usp39	-1.611		Ppil2	-2.74765
																																Pim3	-1.60877		Ppp1cc	-2.22203
																																Tceanc2	-1.6087		Ppp1r10	-2.70116
																																Ufd1	-1.60857		Ppp1r11	-2.15953
																																Umad1	-1.60755		Ppp1r14a	-2.25252
																																Smox	-1.60728		Ppp1r35	-2.27938
																																Mzt2	-1.5985		Ppp2r1a	-1.87097
																																Atf6b	-1.59041		Ppp2r3d	-2.00794
																																Tmem5	-1.58664		Ppp6r3	-1.98352
																																Elac2	-1.58634		Pradc1	-2.27757
																																Atp6v0c	-1.58576		Prdx1	-2.08287
																																Dhrs1	-1.58451		Prdx5	-2.16429
																																Tmem161a	-1.58102		Preb	-2.0885
																																Tbrg4	-1.5802		Prkab1	-2.22376
																																Sh3gl2	-1.57637		Prmt1	-2.197
																																Ppif	-1.57402		Prmt3	-1.93161
																																Wdr47	-1.57385		Prmt7	-2.3074
																																Trappc1	-1.57159		Prr13	-1.74875
																																Hnrnpk	-1.56581		Prss53	-2.22153
																																Ly6h	-1.56148		Prune1	-1.8988
																																Drp2	-1.55936		Psat1	-2.35806
																																Cxx1c	-1.54285		Psd	-2.11709
																																Smyd5	-1.53579		Psma6	-2.2346
																																Pbrm1	-1.53241		Psma7	-2.18609
																																Med27	-1.52854		Psmb1	-2.05614
																																Aga	-1.48052		Psmd10	-2.02204
																																			Psmd13	-2.10376
																																			Psmd14	-2.0001
																																			Psme2b	-2.14477
																																			Pstk	-2.41867
																																			Ptchd4	-2.3485
																																			Ptdss1	-1.7202
																																			Ptdss2	-2.29452
																																			Ptges2	-2.44533
																																			Ptpn18	-2.0683
																																			Ptpn5	-2.45322
																																			Ptprg	-4.83465
																																			Purg	-1.79687
																																			Pusl1	-2.10592
																																			Pycrl	-2.36199
																																			Pygm	-3.05272
																																			Qdpr	-2.45859
																																			Qtrt1	-2.2109
																																			Rab28	-1.9306
																																			Rab9	-2.19547
																																			Rabep1	-1.92794
																																			Rabepk	-3.04978
																																			Rac3	-2.77624
																																			Ramp1	-2.54563
																																			Rasl2-9	-2.55603
																																			Rbbp5	-2.44661
																																			Rbm14	-2.89154
																																			Rbm27	-1.79619
																																			Rcan1	-1.75563
																																			Rdh13	-1.83951
																																			Retn	-2.76914
																																			Retreg2	-1.68493
																																			Rexo2	-2.30174
																																			Rflnb	-1.89969
																																			Rgcc	-2.04308
																																			Rgs12	-2.07039
																																			Rgs14	-2.05905
																																			Rhbdl1	-2.21343
																																			Rhno1	-1.80092
																																			Rhov	-2.24563
																																			Rita1	-2.56447
																																			Rn45s	-2.18783
																																			Rnd1	-2.10901
																																			Rnd2	-2.5743
																																			Rnf114	-2.11854
																																			Rnf121	-2.33408
																																			Rnf14	-1.63787
																																			Rnf32	-2.24463
																																			Rnf41	-2.09923
																																			Rnf7	-2.17559
																																			Rnh1	-2.22579
																																			Rnps1	-3.13652
																																			Rogdi	-1.819
																																			Romo1	-2.18513
																																			Rpain	-3.36771
																																			Rpl10a	-2.34353
																																			Rpl13a	-7.19724
																																			Rpl17	-2.50581
																																			Rpl19	-2.22932
																																			Rpl27	-2.01895
																																			Rpl27a	-2.03865
																																			Rpl34	-2.061
																																			Rpl36	-2.20961
																																			Rpl41	-2.05082
																																			Rpl7a	-2.01794
																																			Rpp21	-2.09895
																																			Rps11	-2.19683
																																			Rps15	-2.35713
																																			Rps18	-2.96187
																																			Rps25	-2.67714
																																			Rps6kb2	-2.05329
																																			Rps7	-2.06701
																																			Rps8	-2.15688
																																			Rps9	-2.23378
																																			Rragc	-2.57055
																																			Rsl24d1	-2.02285
																																			Rsph3a	-1.76228
																																			Rtfdc1	-1.88038
																																			Rtn3	-1.72563
																																			Rwdd2a	-2.04363
																																			S100a1	-2.94597
																																			S100a16	-2.54644
																																			Sae1	-1.65588
																																			Sar1b	-2.22588
																																			Sat2	-2.53558
																																			Scfd1	-1.63872
																																			Schip1	-2.73238
																																			Scn1b	-1.6788
																																			Scn5a	-2.16397
																																			Sdcbp	-2.26493
																																			Sdf2l1	-2.10812
																																			Sec13	-2.24042
																																			Sec14l1	-1.84859
																																			Sec24a	-1.7444
																																			Sec61b	-2.18851
																																			Sec61g	-2.19324
																																			Selenow	-2.47109
																																			Senp3	-1.70357
																																			Sept5	-2.15801
																																			Sept6	-2.45001
																																			Serf2	-2.68093
																																			Serhl	-2.07979
																																			Serpinf1	-2.04357
																																			Setmar	-2.00676
																																			Sfxn4	-2.4653
																																			Sgsm3	-2.21428
																																			Sh3gl2	-1.57637
																																			Sh3yl1	-2.27084
																																			Shoc2	-1.62299
																																			Sirt7	-2.30519
																																			Slbp	-1.71017
																																			Slc20a2	-2.15716
																																			Slc22a28	-2.11312
																																			Slc25a26	-2.08179
																																			Slc25a33	-3.1392
																																			Slc25a39	-2.22683
																																			Slc32a1	-1.69798
																																			Slc35e1	-2.03189
																																			Slc50a1	-2.15215
																																			Slc8a3	-2.42883
																																			Slx1b	-2.18169
																																			Smad1	-2.05167
																																			Smc5	-2.52396
																																			Smim1	-2.26113
																																			Smim11	-2.03602
																																			Smim20	-2.14727
																																			Smim26	-2.23091
																																			Smim4	-2.14118
																																			Smox	-1.60728
																																			Sms	-2.15333
																																			Smu1	-2.13433
																																			Smyd5	-1.53579
																																			Snap47	-2.04858
																																			Snapin	-2.01058
																																			Snrnp25	-2.52705
																																			Snrnp40	-1.90198
																																			Snrpb	-2.16219
																																			Snrpd2	-2.12243
																																			Snrpg	-2.26718
																																			Snrpn	-2.59175
																																			Snx11	-3.00214
																																			Snx3	-1.73465
																																			Speg	-1.98922
																																			Spg21	-2.44704
																																			Spryd3	-1.99013
																																			Sqstm1	-2.16009
																																			Srgap3	-2.16466
																																			Srprb	-3.05412
																																			Srrt	-2.06251
																																			Ssna1	-2.71718
																																			Ssr2	-1.67064
																																			Ssr4	-2.19552
																																			Sstr1	-2.12393
																																			Stard3nl	-2.28087
																																			Stk16	-3.13813
																																			Stmn1	-2.02697
																																			Stmn3	-2.2131
																																			Stum	-2.07587
																																			Sult4a1	-2.2887
																																			Sumo3	-1.78175
																																			Sun1	-1.80792
																																			Supt4b	-2.36598
																																			Swi5	-2.13146
																																			Syngr3	-2.16852
																																			Syt17	-2.01274
																																			Tacr2	-2.14745
																																			Tada3	-2.02057
																																			Taf6l	-2.08725
																																			Tax1bp3	-2.03547
																																			Tbrg4	-1.5802
																																			Tceanc2	-1.6087
																																			Tcta	-2.39882
																																			Tefm	-3.27065
																																			Ten1	-2.16642
																																			Tfpt	-2.45951
																																			Thap12	-1.99876
																																			Thap4	-1.91724
																																			Thoc6	-2.10826
																																			Timm10	-2.08312
																																			Timm22	-2.12969
																																			Timm50	-2.37076
																																			Timm8a1	-2.23954
																																			Timm8b	-2.6678
																																			Timm9	-2.01356
																																			Timmdc1	-2.42109
																																			Tm2d2	-2.58689
																																			Tm7sf2	-2.41087
																																			Tmco3	-1.74306
																																			Tmed9	-1.94763
																																			Tmem126a	-2.48146
																																			Tmem147	-2.78831
																																			Tmem160	-2.21016
																																			Tmem161a	-1.58102
																																			Tmem17	-2.00195
																																			Tmem174	-2.11271
																																			Tmem192	-2.04263
																																			Tmem205	-2.06335
																																			Tmem208	-2.73695
																																			Tmem222	-3.17892
																																			Tmem223	-2.14447
																																			Tmem242	-3.03428
																																			Tmem256	-2.77797
																																			Tmem267	-1.79192
																																			Tmem44	-1.9763
																																			Tmem5	-1.58664
																																			Tmem50a	-2.20762
																																			Tmem55b	-1.94858
																																			Tmem68	-2.88692
																																			Tmem9	-2.60311
																																			Tmprss11b	-2.45679
																																			Tmsb10	-2.38228
																																			Tmsb15b1	-5.47832
																																			Tmub2	-2.27866
																																			Tomm40	-2.05602
																																			Tomm5	-2.23105
																																			Tpd52l2	-2.59223
																																			Tpgs1	-2.15154
																																			Tpi1	-2.4108
																																			Tppp3	-2.10982
																																			Trappc1	-1.57159
																																			Trappc2l	-2.4604
																																			Trappc5	-1.66752
																																			Trav3-3	-2.38483
																																			Triap1	-2.14943
																																			Trio	-2.57012
																																			Trp53rkb	-2.00336
																																			Trub2	-2.31144
																																			Tsc22d1	-1.76467
																																			Tsen54	-2.30176
																																			Tspo	-2.54031
																																			Tssc1	-2.37889
																																			Ttc27	-2.18345
																																			Ttc3	-2.29537
																																			Ttll1	-1.69698
																																			Tub	-2.54443
																																			Tuba1a	-2.23777
																																			Tuba1b	-3.16237
																																			Tuba4a	-2.26401
																																			Tubb2a-ps2	-2.99232
																																			Tubb4a	-1.72875
																																			Tusc2	-2.21358
																																			Tusc3	-2.2557
																																			Twf2	-2.21913
																																			Txndc12	-2.05601
																																			Txnl4a	-2.02664
																																			U2af1l4	-2.17944
																																			U2af2	-3.08754
																																			Uba1y	-1.94832
																																			Ubb	-2.09709
																																			Ube2g2	-2.10991
																																			Ube2k	-2.58066
																																			Ube2v1	-2.39386
																																			Ubxn8	-1.68434
																																			Uchl1	-2.07032
																																			Ufd1	-1.60857
																																			Ufm1	-2.13013
																																			Umad1	-1.60755
																																			Uqcc2	-2.75666
																																			Uqcr10	-2.45066
																																			Usb1	-2.06157
																																			Usf1	-2.62403
																																			Usp19	-2.46461
																																			Usp22	-2.94215
																																			Usp39	-1.611
																																			Uxt	-2.33406
																																			Vgll4	-1.80775
																																			Virma	-2.17333
																																			Vma21	-1.89775
																																			Vprbp	-1.93839
																																			Vps29	-2.04074
																																			Vps8	-1.80485
																																			Vta1	-2.34917
																																			Wars	-2.38912
																																			Wasf3	-2.4152
																																			Washc3	-2.07337
																																			Wdr45b	-3.28148
																																			Wdr47	-1.57385
																																			Wdr77	-1.78333
																																			Wrb	-2.98783
																																			Wsb1	-2.52143
																																			Yeats4	-2.14273
																																			Yipf1	-2.85374
																																			Yipf5	-2.30154
																																			Ykt6	-1.74078
																																			Ypel1	-3.381
																																			Ythdf2	-2.22441
																																			Ywhaq	-2.35277
																																			Ywhaz	-2.04688
																																			Zfat	-2.01624
																																			Zfp219	-2.45808
																																			Zfp276	-3.24589
																																			Zfp352	-3.12013
																																			Zfp367	-2.54226
																																			Zfp410	-2.05713
																																			Zfp637	-2.21795
																																			Zfp933	-2.31269
																																			Zfp94	-1.85746
																																			Zfp954	-3.09906
																																			Zfyve19	-2.06324
																																			Zfyve21	-2.57312
																																			Zmat5	-2.39056
																																			Znhit3	-3.50211
																																			Abcb9	B2
																																			Acot13	B2
																																			Acsl3	B2
																																			Adora2b	B2
																																			Ankrd27	B2
																																			Anks1b	B2
																																			Anp32a	B2
																																			Bola1	B2
																																			C2	B2
																																			C78653	B2
																																			Cadm2	B2
																																			Caprin2	B2
																																			Car4	B2
																																			Ccdc148	B2
																																			Ccdc159	B2
																																			Cd1d1	B2
																																			Cenpc1	B2
																																			Cfc1	B2
																																			Clcnkb	B2
																																			Clec2d	B2
																																			Clec4f	B2
																																			Crygs	B2
																																			Cstad	B2
																																			Ctsg	B2
																																			Cyb5rl	B2
																																			Cyct	B2
																																			Cys1	B2
																																			Dhrs7c	B2
																																			Dnmbp	B2
																																			Dsel	B2
																																			Dydc2	B2
																																			Ebpl	B2
																																			Ercc6l2	B2
																																			Espn	B2
																																			Fam212a	B2
																																			Fanci	B2
																																			Fbxw13	B2
																																			Fignl1	B2
																																			Filip1l	B2
																																			Foxd2os	B2
																																			Fzd10	B2
																																			Gcat	B2
																																			Gimap4	B2
																																			Gipc2	B2
																																			Gm10814	B2
																																			Gm13861	B2
																																			Gm15413	B2
																																			Gm34466	B2
																																			Gm5141	B2
																																			Gm5602	B2
																																			Gm5741	B2
																																			Gm8273	B2
																																			Gpr34	B2
																																			Gria2	B2
																																			Grm8	B2
																																			Hist2h2ab	B2
																																			Homez	B2
																																			Hspb7	B2
																																			Htr4	B2
																																			Hyal2	B2
																																			Hydin	B2
																																			Hyls1	B2
																																			Idi1	B2
																																			Il11ra1	B2
																																			Inpp5b	B2
																																			Kcne2	B2
																																			Kcns3	B2
																																			Kctd21	B2
																																			Klhl13	B2
																																			Kptn	B2
																																			Krcc1	B2
																																			Lipt2	B2
																																			Lman1l	B2
																																			Lrrc17	B2
																																			Lrrk1	B2
																																			Lrrtm3	B2
																																			Mir670hg	B2
																																			Mkks	B2
																																			Mroh2a	B2
																																			Msmo1	B2
																																			Mterf1a	B2
																																			Mterf1b	B2
																																			Mthfsd	B2
																																			Ncbp2	B2
																																			Nemp1	B2
																																			Nmi	B2
																																			Nox1	B2
																																			Nphs2	B2
																																			Nupl2	B2
																																			Olfr1415	B2
																																			Olfr156	B2
																																			Olfr446	B2
																																			Olfr94	B2
																																			Omd	B2
																																			P2ry12	B2
																																			Pcdhac1	B2
																																			Pex11g	B2
																																			Pi16	B2
																																			Pop1	B2
																																			Ppm1m	B2
																																			Prm2	B2
																																			Prrx1	B2
																																			Ptger3	B2
																																			Pth2	B2
																																			Pvt1	B2
																																			Rabl2	B2
																																			Rasl12	B2
																																			Ren2	B2
																																			Rgs13	B2
																																			Rsl1	B2
																																			Sctr	B2
																																			Selenov	B2
																																			Slc16a12	B2
																																			Slc22a1	B2
																																			Slc38a5	B2
																																			Slc9b2	B2
																																			Slitrk6	B2
																																			Spink8	B2
																																			Sqor	B2
																																			St8sia4	B2
																																			Stard4	B2
																																			Stk32a	B2
																																			Stxbp5	B2
																																			Tbc1d32	B2
																																			Tdrp	B2
																																			Tgm7	B2
																																			Tmem121	B2
																																			Tnfaip8l2	B2
																																			Tnfrsf13b	B2
																																			Tnfrsf25	B2
																																			Trmo	B2
																																			Trpc3	B2
																																			Trpm6	B2
																																			Tspear	B2
																																			Ttc21b	B2
																																			Ttc30a1	B2
																																			Ttc32	B2
																																			Uba3	B2
																																			Wnt10a	B2
																																			Xntrpc	B2
																																			Zbtb8os	B2
																																			Zfp429	B2
																																			Zfp455	B2
																																			Zfp758	B2
																																			Zfp85	B2
[truncated: 3 more rows]

## Sheet: B. Keywords per List
	LISTE B														LISTE C													LISTE ③															Liste ⑦
							18 UP_KEYWORDS										Effects of HI in Ctrl P5 mice Unaafected by MgSO4 pretreatment															Effects of HI in Ctrl P5 mice																	Effects of HI in MgSO4-pretreated P5 mice vs Ctrl mice
	DAVID 6,8
	common with A
	In B1	In B2
																																														seKw common with list B
					> 1E-04					Top FE	top significant								> 1E-04					Top FE	top significant								> 1E-04					Top FE	top significant							seKw common with list ③			> 1E-04
	Category	Term	Count	%	EASE p-value	Genes	List Total	Pop Hits	Pop Total	Fold Enrichment	Bonferroni	Benjamini	FDR		Category	Term	Count	%	EASE p-value	Genes	List Total	Pop Hits	Pop Total	Fold Enrichment	Bonferroni	Benjamini			Category	Term	Count	%	EASE p-value	Genes	List Total	Pop Hits	Pop Total	Fold Enrichment	Bonferroni	Benjamini	FDR				Category	Term	Count	%	EASE p-value
	UP_KEYWORDS	Phosphoprotein	808	0.281732	1.34731e-38	TSEN54, ALKBH5, UBASH3B, DPYSL5, AKT2, FGFR1OP2, PKNOX1, MEF2A, GABARAPL2, UNC5C, ISL1, PRKAB1, MYL6, DDX39B, EWSR1, ZFYVE19, CLNS1A, PSME3, FEZ1, RUFY2, DDIT4, MYL3, ATF3, ATF4, TTYH3, TTYH1, SAR1B, AGAP1, COPS7A, SLC5A3, OAZ2, RNF214, RNF213, CYB5R3, RNF216, KCNMB4, PPARGC1A, ABCA1, CREBBP, PRPF38B, CADM2, NCAPH2, FUCA2, GRIN2B, AGO2, HIST2H2AB, TDRP, SHB, TUBA1C, NHSL2, TUBA1B, TUBA1A, NEFH, S…	1672	7617	22680	1.43891	5.61829e-36	5.61829e-36	4.89074e-36		UP_KEYWORDS	Phosphoprotein	108	46.7532	3.3093e-06	ATF2, FAM13C, NAB2, ECI2, IRS2, CELSR1, SLC4A4, SYNPR, LGALS3, TUBB6, HMGN5, SLC16A6, TRIM25, QK, PRKACB, IER3, CPT1A, FNBP1, ARID5A, RPSA, UBE4B, PPP1R3B, SCN8A, MAP1B, TAGLN2, CCNO, SLC45A4, GLG1, FOXO1, SOCS3, RNF214, DNAJC21, TPR, HMOX1, ZC3H13, MCL1, ABCA1, JUN, CBX4, H3F3B, SYNRG, IRGM1, CYBRD1, MT2, NR4A1, ARPC3, TMCC3, SUV39H2, BMPR2, FLT1, CITED1, PLEK, SLC2A1, HSPB1, CHD2, TTC28, AKAP13…	222	7617	22680	1.44854	0.000770771	0.000368679			UP_KEYWORDS	Activator	44	6.14525	4.29567e-07	ATF2, PHF2, CSRNP1, CEBPB, CALCOCO1, HIP1, NFIX, CEBPD, CITED1, SRF, MED16, FOXO3, AFF3, FOXO1, RAI1, SBNO2, NFIL3, UBTF, SOX7, MEF2A, EGR1, EGR2, JUN, CREBBP, KLF13, IFI204, EYA1, STAT3, PBX3, NFATC2, TET1, ASH1L, NR1D1, KLF4, KLF2, PHOX2A, NPAS4, THRAP3, RFX4, TRP53, BCL3, TCF4, ATF4, CREB5	682	624	22680	2.34491	0.000143035	4.78251e-05	4.25271e-05				UP_KEYWORDS	Mitochondrion	176	0.0613674	4.50904e-25
	UP_KEYWORDS	Acetylation	417	0.145399	4.82963e-37	VPS29, RNH1, TRRAP, RPL34, GPATCH1, ABAT, EPRS, PHB2, GPATCH8, TSEN54, GLS, ALKBH5, RNF115, RNF114, LURAP1L, AKT2, STMN1, MYB, NAMPT, RPL36, IER2, MEF2A, ACOT9, GABARAPL2, MED1, MECR, PRKCA, HDHD3, MED6, GTPBP4, MYL6, DDX39B, MTHFD2, EWSR1, CLNS1A, PARD3, PSME3, HMBS, RPL27, RNF121, AGAP1, COPS7A, MRPL12, BLOC1S5, PRDX5, LDHA, CYB5R4, RNF214, CYB5R3, PRDX1, FIGNL1, GRPEL2, PPARGC1A, PRPF38B, CREB…	1672	3125	22680	1.81006	2.01396e-34	1.00698e-34	8.76578e-35		UP_KEYWORDS	Transcription	40	17.316	4.07671e-06	SUV39H2, ATF2, CSRNP1, CEBPB, GTF2A2, CEBPD, CITED1, SRF, NAB2, CHD2, SPTY2D1, LITAF, FOXO1, HMGN5, NFIL3, ZMIZ1, KMT5B, POLR2H, EGR1, JUN, CBX4, EGR4, MBD1, TCF12, STAT3, ARID5A, PBX3, SAMD4B, TET1, ARID1A, KLF4, KLF2, NR4A1, THRAP3, CRY2, ID1, TCEA2, BIRC5, MXD1, ZFP672	222	1859	22680	2.19822	0.000949425	0.000368679			UP_KEYWORDS	Chemotaxis	15	2.09497	8.04932e-07	ROBO2, PDGFRB, CCL12, FLT1, HMGB2, CXCL1, CYR61, CXCL10, CCL9, CCL7, CCL6, CCL4, CCL3, CCL2, S100A8	682	94	22680	5.30667	0.000268007	6.72118e-05	5.97662e-05				UP_KEYWORDS	Transit peptide	77	0.0268483	3.01246e-09
	UP_KEYWORDS	Mitochondrion	176	0.0613674	4.50904e-25	ISCA2, NDUFA11, MPG, ECI2, MPV17L2, CISD2, ABAT, ALKBH7, PHB2, IFIT3, GLS, GCSH, ABHD12, PPP1CC, MTRF1, CYP1B1, MPV17, CHCHD1, SLC25A44, FADS1, TMEM14C, ACOT9, HEMK1, MECR, ENDOG, ADPRHL2, ACOT10, ECH1, ACSL6, ACOT13, PRKCA, ACSL3, TIMM8A1, GCAT, SLC9B2, AFG3L1, AFG3L2, MTHFD2, DDIT4, TMEM126A, CARS2, ND2, ND5, ND4, LIPT2, GGNBP1, DIABLO, COX15, MRPL17, ARL2, HTRA2, MRPL14, MRPL15, PHB, MRPL12, M…	1672	1058	22680	2.25649	1.88027e-22	6.26757e-23	5.45594e-23		UP_KEYWORDS	Transcription regulation	39	16.8831	4.72666e-06	SUV39H2, ATF2, CSRNP1, CEBPB, GTF2A2, CEBPD, CITED1, SRF, NAB2, CHD2, SPTY2D1, LITAF, FOXO1, HMGN5, NFIL3, ZMIZ1, KMT5B, EGR1, JUN, CBX4, EGR4, MBD1, TCF12, STAT3, ARID5A, PBX3, SAMD4B, TET1, ARID1A, KLF4, KLF2, NR4A1, THRAP3, CRY2, ID1, TCEA2, BIRC5, MXD1, ZFP672	222	1799	22680	2.21474	0.00110071	0.000368679			UP_KEYWORDS	Phosphoprotein	317	44.2737	1.39481e-12	ATF2, ITSN1, ECI2, CSN3, SLC4A4, SOGA1, SYNPR, LGALS3, DPYSL5, PEG10, TRIM25, QK, SLC12A7, PRKACB, EPHB3, IER3, ARL6IP6, ANKS1B, MEF2A, IL15RA, CPT1A, FNBP1, SP110, BOLA1, UNC5C, ACSL3, PPP1R3B, EWSR1, PSME3, MAP1B, HECW1, RUFY2, DDIT4, TAGLN2, CCNO, ATF3, ATF4, SLC45A4, INTU, ANP32A, SLC22A1, SLC5A3, IGSF9, GLG1, RNF214, RNF213, HMOX1, STXBP5, TRPM6, ABCA1, JUN, CREBBP, JUND, PHC1, H3F3B, BCL11B…	682	7617	22680	1.38399	4.64459e-10	4.65865e-10	4.14257e-10				UP_KEYWORDS	Ribonucleoprotein	54	0.0188286	5.79505e-09
	UP_KEYWORDS	Cytoplasm	483	0.168412	1.27702e-22	VPS29, PATJ, RNH1, TRIO, TPGS1, PHB2, GLS, GLE1, RNF115, RNF114, UBASH3B, DPYSL5, AKT2, STMN1, NAMPT, FGFR1OP2, IER2, ANKS1B, UNC13C, DAPK3, PRKCA, EML1, DDX39B, EWSR1, ZFYVE19, CLNS1A, PARD3, FEZ1, PSME3, HECW1, DDIT4, ATF4, AGAP1, NEDD4L, COPS7A, SKA1, ANAPC11, PRDX5, LDHA, CYB5R3, RNF213, RNF216, BLOC1S1, PRDX1, BLOC1S3, FLRT1, LHPP, BTF3, CREBBP, SNAPIN, PMM2, NFATC2, IRF2BP2, NR1D1, GPN1, ST…	1672	4404	22680	1.48767	5.32518e-20	1.3313e-20	1.1589e-20		UP_KEYWORDS	Ubl conjugation	31	13.4199	0.000151137	PPP1R15A, CEBPB, FLT1, CEBPD, NAB2, KRT85, FOXO1, HMGN5, NFIL3, ZMIZ1, PIP5K1A, TRIM25, KMT5B, MCL1, NTRK2, JUN, CBX4, H3F3B, MBD1, TCF12, KLF4, KLF2, THRAP3, NEDD4, SCN8A, CRY2, ID1, TCEA2, BIRC5, VIM, MXD1	222	1505	22680	2.10434	0.0346047	0.00589435			UP_KEYWORDS	Alternative splicing	210	29.3296	1.44383e-09	ATF2, ITSN1, ECI2, LDLRAD3, SPINT2, HTR4, SLC4A4, SYNPR, OGFOD1, QK, ATXN7L1, SLC12A7, PRKACB, ANKS1B, MEF2A, ARRDC4, IL15RA, LMAN1L, FNBP1, UNC5C, CYP2U1, DAAM2, RFX4, HECW1, RABL2, PEX11G, TRIB1, SLC45A4, INTU, CLCNKB, ABCB9, IGSF9, C2, INPP5B, FAM160B2, RNF214, PIP5K1A, STXBP5, B3GALNT2, EGR2, PHC1, BCL11B, CADM2, MCAM, SYNRG, PBX3, IRGM1, NFATC2, MICAL2, STFA2, ID1, ADCK5, TMCC3, CYB5RL, NOX1…	682	4779	22680	1.46131	4.80795e-07	2.4112e-07	2.14409e-07				UP_KEYWORDS	Acetylation	417	0.145399	4.82963e-37
	UP_KEYWORDS	Nucleus	470	0.163879	1.51358e-16	TRRAP, MYT1L, GPATCH2, SMC5, PHB2, TSEN54, GLE1, ALKBH5, RNF114, UBASH3B, CLP1, ALKBH1, AKT2, MYB, NAMPT, PKNOX1, IER2, ANKS1B, MEF2A, MED1, NKX2-6, DAPK3, SETMAR, SOX11, PRKCA, ISL1, MED6, GTPBP4, DDX39B, EWSR1, CLNS1A, RFX4, PSME3, RUFY2, ATF3, ATF4, COPS7A, AKAP17B, OAZ2, ANAPC11, TRP53RKB, FIGNL1, PPARGC1A, NHEJ1, LHPP, NR2C2AP, BTF3, PRPF38B, CREBBP, JUND, PHC1, H3F3B, SETD1B, NCAPH2, PBX3, …	1672	4534	22680	1.40612	4.62963e-14	1.26232e-14	1.09886e-14		UP_KEYWORDS	Isopeptide bond	22	9.52381	0.000439165	CEBPB, SPEF2, CEBPD, CBX4, MBD1, PGAM2, TCF12, KLF4, KRT85, TUBB6, HMGN5, NFIL3, THRAP3, ZMIZ1, CRY2, TCEA2, PIP5K1A, TRIM25, KMT5B, VIM, HIST1H1C, MCL1	222	953	22680	2.35841	0.0972846	0.0130432			UP_KEYWORDS	Transcription regulation	91	12.7095	1.08874e-06	ATF2, SUV39H2, PHF2, CSRNP1, CALCOCO1, GMEB2, HIP1, CITED1, CCNT1, NAB2, HMGB2, ZBTB20, CHD2, MED16, AFF3, LITAF, HMGN5, UBTF, KMT5B, SOX7, MEF2A, KLF13, TLE1, SP110, TCF12, ARID5A, TET1, TBR1, ASH1L, ARID1A, NPAS4, NCOR1, EWSR1, THRAP3, RFX4, CRY2, BIRC5, ATF3, ATF4, CREB5, HOMEZ, CEBPB, GTF2A2, NFIX, CEBPD, ANP32A, SRF, FOXO3, SPTY2D1, FOXO1, SBNO2, SERTAD1, NFIL3, ATXN7, NHLH1, RPRD1B, EGR1, E…	682	1799	22680	1.68217	0.000362486	7.2728e-05	6.46713e-05				UP_KEYWORDS	Activator	88	0.0306837	6.04709e-09
	UP_KEYWORDS	Alternative splicing	468	0.163182	2.41625e-12	VPS29, PATJ, TRIO, PGAP1, MYT1L, GPATCH2, ABAT, SMC5, SPINT2, HTR4, ALKBH7, TSEN54, GLS, NDST1, UBASH3B, FGFR1OP2, LUC7L, ANKS1B, CHID1, MEF2A, MED1, UNC5C, ISL1, EML1, MYL6, DAAM2, RFX4, PARD3, HECW1, HMBS, RABL2, RNF121, TTYH3, TTYH1, CLCNKB, MRPL17, NEDD4L, COPS7A, ABCB9, MRPL15, C2, BLOC1S5, FAM160B2, FAM171A2, CYB5R4, RNF214, RNF216, PUSL1, PPARGC1A, NHEJ1, LHPP, BTF3, SNAPIN, PHC1, CADM2, M…	1672	4779	22680	1.32836	1.00759e-09	1.67929e-10	1.46183e-10		UP_KEYWORDS	Differentiation	17	7.35931	0.000626035	SUV39H2, NTRK2, CEBPB, CNTF, NRP2, FLT1, ANGPT2, CITED1, TNFRSF12A, GADD45B, TCF12, FOXO1, ENAH, LGALS3, RAB29, QK, MCL1	222	646	22680	2.68848	0.135766	0.0162769			UP_KEYWORDS	Transcription	93	12.9888	1.32173e-06	ATF2, SUV39H2, PHF2, CSRNP1, CALCOCO1, GMEB2, HIP1, CITED1, CCNT1, NAB2, HMGB2, ZBTB20, CHD2, MED16, AFF3, LITAF, HMGN5, UBTF, KMT5B, SOX7, MEF2A, KLF13, TLE1, SP110, TCF12, ARID5A, TET1, TBR1, ASH1L, ARID1A, NPAS4, NCOR1, EWSR1, THRAP3, RFX4, CRY2, BIRC5, ATF3, ATF4, CREB5, HOMEZ, CEBPB, GTF2A2, NFIX, CEBPD, ANP32A, SRF, ZCCHC9, FOXO3, SPTY2D1, FOXO1, SBNO2, SERTAD1, NFIL3, ATXN7, NHLH1, RPRD1B,…	682	1859	22680	1.66365	0.00044004	7.35764e-05	6.54257e-05				UP_KEYWORDS	Apoptosis	71	0.0247562	6.40914e-08
	UP_KEYWORDS	Transit peptide	77	0.0268483	3.01246e-09	MIPEP, MRPS17, ISCA2, MRPS11, COX4I1, ECI2, ABAT, ALKBH7, COX7C, CLYBL, GLS, GCSH, MRPL41, MRPL42, MTRF1, AKAP10, AUH, ACOT9, MECR, ENDOG, GPX4, ADPRHL2, ACOT10, ECH1, GLRX2, MRPS7, REXO2, COQ10B, MUT, MRPL46, GCAT, MRPL53, MRPS9, ALDH5A1, NDUFS8, MTHFD2, DNLZ, MTFR1, HAGH, CARS2, MRRF, FXN, BCAT2, LIPT2, NDUFB8, DIABLO, NDUFB2, MRPL17, HTRA2, MRPL14, MRPL15, MTIF3, MRPL12, MRM2, PARL, MRPL54, TI…	1672	510	22680	2.04799	1.2562e-06	1.79457e-07	1.56218e-07		UP_KEYWORDS	Apoptosis	14	6.06061	0.00107355	PPP1R15A, CSRNP1, CITED1, TNFRSF12A, GADD45B, PEG3, MTFP1, LITAF, FOXO1, WDR92, HMOX1, PMAIP1, BIRC5, MCL1	222	489	22680	2.92489	0.221411	0.0251211			UP_KEYWORDS	Innate immunity	23	3.21229	4.04398e-06	RSAD2, CSF1, SP110, HMGB2, IRGM1, IFI202B, IFIT3, TIRAP, C2, LGALS3, CD1D1, CASP4, C1RL, LCN2, TRIM25, TNFAIP8L2, CD14, SERINC5, S100A8, MYD88, TRIM56, TLR2, OASL2	682	241	22680	3.17373	0.00134574	0.000182138	0.000161961				UP_KEYWORDS	Mitochondrion inner membrane	45	0.0156905	9.12455e-08
	UP_KEYWORDS	Ribonucleoprotein	54	0.0188286	5.79505e-09	MRPS17, MRPS11, RPL34, FBLL1, RPL10A, MRPL33, MRPL41, RPS15, RPL7A, MRPL42, SNRPD2, RPS18, RPL36, RPS11, RPS9, MRPS27, SNRPN, RPS7, MRPS25, RPS8, MRPS23, RPL13A, RPSA, MRPS7, MRPL46, MRPL53, MRPS9, NSA2, SNRPG, RPL27, SNRPB, MRPL17, MRPL14, MRPL15, MRPL12, MRPL57, PRPF8, MRPL54, MRPL11, U2AF2, RPL17, RPL19, RPL41, LSM1, MRPL28, LSM3, RPS25, LSM7, RPL27A, HNRNPA2B1, AGO2, MPHOSPH10, LSM14A, NOP10	1672	308	22680	2.37821	2.41653e-06	2.80182e-07	2.43899e-07		UP_KEYWORDS	Activator	16	6.92641	0.0012533	ATF2, EGR1, CSRNP1, CEBPB, JUN, CEBPD, CITED1, SRF, STAT3, PBX3, TET1, KLF4, FOXO1, KLF2, NFIL3, THRAP3	222	624	22680	2.61954	0.253382	0.0266611			UP_KEYWORDS	Apoptosis	35	4.88827	5.73357e-06	PPP1R15A, CSRNP1, HIP1, CITED1, MTFP1, FOXO3, STK4, LITAF, FOXO1, HCAR2, WDR92, PEG10, HMOX1, PMAIP1, PAK4, MCL1, MEF2A, TNFRSF12A, GADD45B, PEG3, SP110, UNC5C, GADD45G, RHOB, TRP53, PSME3, MADD, DDIT4, CYCT, LCN2, FAS, BIRC5, ACIN1, XAF1, S100A8	682	489	22680	2.38022	0.00190746	0.000208291	0.000185217				UP_KEYWORDS	Ribosomal protein	38	0.0132498	2.55726e-07
	UP_KEYWORDS	Activator	88	0.0306837	6.04709e-09	KDM5A, SUPT4B, PHF2, CSRNP1, CALCOCO1, ZFP521, HIP1, ZFP367, CITED1, ONECUT2, TRRAP, MED16, AFF3, NAT14, UXT, MED11, MED10, MYB, MLX, UBTF, SOX7, MEF2A, MED1, NKX2-6, KLF13, ATMIN, ACTL6A, DAPK3, EBF1, ARID5B, TET1, ASH1L, MED6, MED28, NPAS4, DNAJC2, THRAP3, RFX4, PREB, ZFP410, ATF4, CREB5, ZFP423, NFIX, CEBPD, EPAS1, SRF, LEF1, SRRT, HTATSF1, FOXO3, FOXO1, RAI1, SBNO2, MED30, TRA2B, LEO1, ZKSCAN…	1672	624	22680	1.91296	2.52163e-06	2.80182e-07	2.43899e-07																UP_KEYWORDS	Differentiation	42	5.86592	6.23627e-06	HEMGN, ROBO2, SUV39H2, CEBPB, CNTF, NRP2, HIP1, FLT1, CITED1, FOXO1, IGSF9, LGALS3, SBNO2, NHLH1, PEG10, TLK2, RAB29, QK, MCL1, MEF2A, NTRK2, PRM2, ANGPT2, TNFRSF12A, GADD45B, SEMA6D, SEMA4C, TCF12, NAV1, NR1D1, VEGFA, GADD45G, RHOB, NPAS4, ENAH, TTLL7, SFRP4, DAB1, CAPRIN2, TCF4, CSPG4, INA	682	646	22680	2.1621	0.00207453	0.000208291	0.000185217				UP_KEYWORDS	Electron transport	22	0.00767093	3.05938e-05
	UP_KEYWORDS	Apoptosis	71	0.0247562	6.40914e-08	CSRNP1, HIP1, CITED1, SH3KBP1, FAIM2, TRIAP1, SHB, MRPL41, AKT2, PEG10, PIM2, RNF152, LGALS7, MEF2A, PDCD6IP, TNFRSF12A, SP110, DAPK3, PRKCA, UNC5C, RNF41, TNFRSF1A, THOC6, RHOB, BRMS1, PACS2, TRAF3, PSME3, MADD, DDIT4, BIRC5, ELMO2, TRIB3, S100A9, SQSTM1, S100A8, PSMD10, PPP1R15A, DIABLO, HTRA2, FOXO3, STK4, FHIT, FOXO1, STK3, HCAR2, TFPT, MIEN1, RNF216, BAG3, APBB1, DRAM2, RNF130, PAK4, FIS1, T…	1672	489	22680	1.9695	2.67258e-05	2.67261e-06	2.32652e-06																UP_KEYWORDS	Inflammatory response	16	2.23464	0.000107457	CCL12, CSF1, HMGB2, CXCL1, IFI202B, TIRAP, CXCL10, CCL7, CASP4, CCL4, CCL3, CCL2, CD14, S100A8, MYD88, TLR2	682	161	22680	3.30486	0.0351523	0.00215051	0.00191228				UP_KEYWORDS	Translocation	18	0.00627622	4.27027e-05
	UP_KEYWORDS	Mitochondrion inner membrane	45	0.0156905	9.12455e-08	NDUFB8, NDUFA11, NDUFB4, TIMM9, COX4I1, NDUFB2, MPV17L2, DUSP18, UQCR10, TIMM10, PHB, PHB2, COX7C, PARL, TIMM50, APOO, SLC25A26, ATP5E, UCP2, ROMO1, CYC1, MPV17, SLC25A44, SLC25A22, SLC25A25, DNAJC19, TIMM8B, COA3, NDUFA7, UQCC2, NDUFA3, TIMM22, DNAJC15, COQ10B, TIMM8A1, IMMP1L, COQ2, SLC25A39, NDUFAF5, TMEM126A, SFXN4, CYTB, SLC25A33, ND2, ND5	1672	254	22680	2.40318	3.80487e-05	3.45903e-06	3.0111e-06																UP_KEYWORDS	Biological rhythms	14	1.95531	0.000109457	SUV39H2, CREBBP, USP2, NR1D1, ADCY1, PER1, RAI1, NFIL3, THRAP3, TRP53, CRY2, BHLHE40, ID1, ATF4	682	126	22680	3.69501	0.0357949	0.00215051	0.00191228				UP_KEYWORDS	Biological rhythms	23	0.00801961	0.00012634
	UP_KEYWORDS	Ribosomal protein	38	0.0132498	2.55726e-07	MRPS17, RPL34, MRPS11, MRPL17, MRPL14, MRPL15, MRPL12, RPL10A, MRPL57, MRPL54, MRPL33, MRPL11, MRPL41, RPS15, MRPL42, RPL7A, RPS18, RPL36, RPS11, RPL17, RPL19, RPL41, RPS9, MRPS27, RPS7, MRPS25, RPS8, MRPS23, MRPL28, RPL13A, RPSA, MRPS7, MRPL46, MRPL53, RPS25, MRPS9, RPL27A, RPL27	1672	203	22680	2.53918	0.000106632	8.88647e-06	7.7357e-06																UP_KEYWORDS	Immunity	26	3.63128	0.000510602	DCLRE1C, CSF1, TNFRSF13B, HMGB2, IFIT3, C2, LGALS3, CD1D1, CASP4, C1RL, TRIM25, TNFAIP8L2, CD14, OASL2, RSAD2, SP110, IRGM1, LILRB4A, IFI202B, TIRAP, LCN2, SERINC5, MYD88, S100A8, TLR2, TRIM56	682	401	22680	2.15619	0.156398	0.00900186	0.00800464				UP_KEYWORDS	Respiratory chain	15	0.00523018	0.00013273
	UP_KEYWORDS	Transport	198	0.0690384	4.08438e-07	VPS29, PGAP1, PITPNB, GLE1, AKT2, SLC12A7, GABARAPL2, COG8, ATP6V1G1, STARD4, DDX39B, FEZ1, PREB, SLC45A4, TTYH3, SAR1B, TTYH1, SLC22A1, CLCNKB, AGAP1, ABCB9, SLC5A3, ATP5E, MAP6, KCNMB4, STXBP5, TRPM6, RAB11FIP5, ABCA1, BTF3, SLC35E1, SYNRG, SLC16A12, MYO5A, GRIN2B, SLC16A14, SLC6A6, EHD3, FAM160A2, SLC6A9, SFXN4, NOX1, RAB9, CLIC6, CLIC4, DENND1A, SNX11, CROT, SLC6A3, CYB561D2, SEC61G, TSPO, SE…	1672	1901	22680	1.41283	0.000170304	1.31014e-05	1.14048e-05																UP_KEYWORDS	Neurogenesis	19	2.65363	0.000512082	ROBO2, MEF2A, NTRK2, CNTF, NRP2, SEMA6D, SEMA4C, TCF12, NAV1, ARID1A, IGSF9, ENAH, TTLL7, NPAS4, DAB1, NEDD4, TCF4, INA, EPHB3	682	247	22680	2.55809	0.156813	0.00900186	0.00800464				UP_KEYWORDS	Spliceosome	21	0.00732225	0.000335983
	UP_KEYWORDS	Transcription regulation	187	0.0652029	9.7272e-07	CCNT1, MYT1L, TRRAP, ZBTB20, YEATS4, PHB2, ARHGAP35, UXT, SOX3, HMGN5, MYB, SOX9, SOX7, MEF2A, MED1, KDM2A, NKX2-6, KDM2B, SP110, DAPK3, EBF1, GTF3A, ARID5A, ARID5B, TBR1, SOX11, MED6, FOXP2, NPAS4, BRMS1, EWSR1, RFX4, TRIB3, PREB, ATF3, ATF4, HOMEZ, DDX5, ANP32A, EPAS1, TSHZ1, ZFP503, ZFP629, HTATSF1, FOXO3, FHIT, FOXO1, SBNO2, MED30, ATXN7, NHLH1, RPRD1B, PPARGC1A, SCAI, BTF3, STAT5B, SMAD1, EG…	1672	1799	22680	1.40999	0.000405542	2.89732e-05	2.52212e-05																																UP_KEYWORDS	Citrullination	18	0.00627622	0.000466875
	UP_KEYWORDS	Ubl conjugation	161	0.0561373	1.26916e-06	ZBTB20, SMC5, FZD10, RPL10A, RNF115, RNF114, HMGN5, AKT2, MYB, TRIM25, HMGN2, MEF2A, PDGFRB, KDM2B, FBXW7, DAPK3, EBF1, ARID5B, RNF41, NPAS4, HIST2H3B, BRMS1, DDX39B, CCNY, SCN8A, ZFYVE19, FEZ1, DDIT4, ATF4, HOMEZ, DDX5, DIABLO, EPAS1, ARL2, NEDD4L, ZFP629, FOXO3, FOXO1, SLC9A1, ANAPC11, RAI1, ADGRG1, LDHA, RNF213, RNF216, UBB, ATXN7, BAG3, PRDX1, DVL3, PPARGC1A, EIF2B5, FANCI, FIS1, SMAD1, EGR2,…	1672	1505	22680	1.4511	0.0005291	3.52827e-05	3.07137e-05																																UP_KEYWORDS	Nitration	11	0.00383547	0.00134924
	UP_KEYWORDS	Transcription	191	0.0665976	1.66355e-06	CCNT1, MYT1L, TRRAP, ZBTB20, YEATS4, PHB2, ARHGAP35, UXT, SOX3, HMGN5, MYB, SOX9, SOX7, MEF2A, MED1, KDM2A, NKX2-6, KDM2B, SP110, DAPK3, EBF1, GTF3A, ARID5A, ARID5B, TBR1, SOX11, MED6, FOXP2, NPAS4, BRMS1, EWSR1, RFX4, TRIB3, PREB, ATF3, ATF4, HOMEZ, DDX5, ANP32A, EPAS1, TSHZ1, ZFP503, ZCCHC9, ZFP629, HTATSF1, FOXO3, FHIT, FOXO1, SBNO2, MED30, ATXN7, NHLH1, RPRD1B, PPARGC1A, SCAI, BTF3, STAT5B, S…	1672	1859	22680	1.39367	0.00069346	4.33563e-05	3.77418e-05																																UP_KEYWORDS	Angiogenesis	19	0.00662489	0.00359161
	UP_KEYWORDS	Electron transport	22	0.00767093	3.05938e-05	NDUFB8, NDUFA7, NDUFA11, NDUFB4, NDUFA3, NDUFB2, CYBRD1, CYBA, ND4L, UQCR10, ETFB, GLRX2, CYB561D2, NDUFS8, CYCT, CYC1, CYTB, ND2, FADS1, NOX1, ND5, ND4	1672	107	22680	2.78898	0.0126768	0.000607506	0.000528836																																UP_KEYWORDS	S-nitrosylation	11	0.00383547	0.00482313
	UP_KEYWORDS	Translocation	18	0.00627622	4.27027e-05	DNAJC19, EIF5A, TIMM8B, SEC13, TIMM9, TIMM22, RRBP1, TIMM10, DNAJC15, TIMM8A1, PEX14, TIMM50, GLE1, SEC61G, NUP35, NUP43, SEC61B, NUPL2	1672	78	22680	3.13029	0.0176498	0.000809409	0.000704594																																UP_KEYWORDS	Isomerase	18	0.00627622	0.00813384
																																													UP_KEYWORDS	Chemotaxis	15	0.00523018	0.00878858
				Up	Dowm	% Down			All in list B	842	1091	0.565127																																	UP_KEYWORDS	Neurogenesis	36	0.0125524	0.000146958
			All in list B	842	1091	0.565127			All in listA	447	973	0.685211
			Included in Keyw of List B	658	918	0.582487			Fisher	1.058e-12
			Fisher	0.287					Oddr IC95	0,595 (0,514-0,689)																																					Significance tolerance on Fisher p value < 0,01 (due to lower gene numbers in List ⑦
			Oddr IC95	1,07 (0,94-1,23)
	Mainly inductions						Mainly Repressions
		Total n = 180					total n = 180			Total n = 54																																	12	2	1	0	6	3	0
658	105	123	125	55	69		40	10	7	5	0		87		116	94	36	36	29	20	16	12	16					376	44	15	267	152	82	83	20	32	39	16	14	22	19		162	18	5	2	94	0	23
918	56	64	66	26	8		136	35	15	48	38		111		18	14	4	3	3	2	1	2	0					94	0	0	50	257	9	10	3	3	3	0	0	4	0		546	156	71	51	317	85	48
All gene in enriched Keywords of List B	Ubl conjugation	Transcription regulation	Transcription	Apoptosis	Transit peptide		Mitochondrion	Mitochondrion inner membrane	Electron transport	Ribonucleoprotein	Ribosomal protein		Transport		All gene in enriched Keywords of List C	Phosphoprotein	Transcription	Transcription regulation	Ubl conjugation	Isopeptide bond	Differentiation	Apoptosis	Activator					All genes in UP_Keywords from ③ n = 470	Activator	Chemotaxis	Phosphoprotein	Alternative splicing	Transcription regulation	Transcription	Innate immunity	Apoptosis	Differentiation	Inflammatory response	Biological rhythms	Immunity	Neurogenesis		All gene in enriched Keywords of List ⑦	Mitochondrion	Transit peptide	Ribonucleoprotein	Acetylation	Activator	Apoptosis
Adcy1	ACIN1	AFF3	AFF3	ACIN1	ABAT		CYTB	CYTB	CYTB	MRPL11	MRPL11		ABCA1		ABCA1	ATF2	SUV39H2	SUV39H2	PPP1R15A	CEBPB	SUV39H2	PPP1R15A	ATF2					ABCA1	ATF2	ROBO2	ABCA1	ATF2	ATF2	ATF2	RSAD2	PPP1R15A	HEMGN	CCL12	SUV39H2	DCLRE1C	ROBO2		CHN1	GLRX2	GLRX2	PRPF8	MED1	MED1	CSRNP1
Aff3	ADGRG1	AGO2	AGO2	BAG3	AKAP10		ND2	ND2	ND2	MRPL12	MRPL12		AGAP1		AKAP13	NAB2	ATF2	ATF2	CEBPB	SPEF2	NTRK2	CSRNP1	EGR1					ACIN1	PHF2	PDGFRB	ACIN1	ITSN1	SUV39H2	SUV39H2	CSF1	CSRNP1	ROBO2	CSF1	CREBBP	CSF1	MEF2A		GLRX2	TIMM9	ECI2	AGO2	TIMM9	POU2F1	CITED1
Arc	ANXA5	ARHGAP35	ARHGAP35	CITED1	ALDH5A1		ND5	ND5	ND5	MRPL14	MRPL14		ARFGEF2		ANGPT2	ECI2	CSRNP1	CSRNP1	FLT1	CEBPD	CEBPB	CITED1	CSRNP1					ADCY1	CSRNP1	CCL12	ADCY1	ECI2	PHF2	PHF2	SP110	HIP1	SUV39H2	HMGB2	USP2	HMGB2	NTRK2		LHX6	ECI2	ABAT	MRPS17	CHN1	PBX1	SH3KBP1
Arhgap20	ARHGEF15	ARID1A	ARID1A	CSRNP1	COQ10B		CYC1	CYC1	CYC1	MRPL15	MRPL15		ATP1B2		ARID1A	IRS2	CEBPB	CEBPB	CEBPD	CBX4	CNTF	TNFRSF12A	CEBPB					ADGRL3	CEBPB	FLT1	ADGRL3	LDLRAD3	CSRNP1	CSRNP1	HMGB2	CITED1	CEBPB	CXCL1	NR1D1	IFIT3	CNTF		MED1	ABAT	AKAP10	MRPS11	UBE2V1	KDM5A	FAIM2
Arhgap23	ARID5B	ARID5A	ARID5A	DDIT4	ECI2		NDUFA11	NDUFA11	NDUFA11	MRPL17	MRPL17		ATP2B2		ARID5A	CELSR1	CEBPD	CEBPD	NAB2	MBD1	NRP2	GADD45B	JUN					AFF3	CALCOCO1	HMGB2	AFF3	SLC4A4	CALCOCO1	CALCOCO1	IRGM1	FOXO3	CNTF	IFI202B	ADCY1	LGALS3	NRP2		NRXN3	SLC25A44	ALDH5A1	RPL34	SDCBP	CSRNP1	SHB
Arid1a	ATF4	ARID5B	ARID5B	FAIM2	GLRX2		NDUFA3	NDUFA3	NDUFA3	MRPL28	MRPL28		ATP8A1		ATF2	SLC4A4	CITED1	CITED1	KRT85	TCF12	FLT1	PEG3	CEBPD					AIG1	HIP1	CXCL1	AKAP13	OGFOD1	GMEB2	GMEB2	IFI202B	STK4	NRP2	TIRAP	PER1	CASP4	SEMA6D		PBX1	PRKCA	MTHFD2	FBLL1	RPRD1B	ZFP521	RNF152
Atmin	ATXN7	ASH1L	ASH1L	FAS	MTHFD2		NDUFA7	NDUFA7	NDUFA7	MRPL33	MRPL33		ATP8A2		BMPR2	LGALS3	SRF	SRF	FOXO1	KLF4	ANGPT2	LITAF	CITED1					AKAP13	NFIX	CYR61	ANXA5	QK	HIP1	HIP1	IFIT3	LITAF	HIP1	CXCL10	RAI1	C1RL	SEMA4C		POU2F1	AFG3L1	ISCA2	RPL10A	TRRAP	CITED1	PDCD6IP
Atp2b2	BAG3	ATF3	ATF3	FOXO1	TRIT1		NDUFB2	NDUFB2	NDUFB2	MRPL41	MRPL41		CLCN5		CBX4	TUBB6	NAB2	NAB2	HMGN5	KRT85	CITED1	FOXO1	SRF					ANGPT2	CEBPD	CXCL10	APBB1IP	ATXN7L1	CITED1	CITED1	TIRAP	FOXO1	FLT1	CCL7	NFIL3	TRIM25	TCF12		RPRD1B	AFG3L2	ACOT9	MRPL33	GPATCH1	ONECUT2	TNFRSF12A
Bag3	BCL11B	ATF4	ATF4	FOXO3	ACOT10		NDUFB4	NDUFB4	NDUFB4	MRPL42	MRPL42		CLIC4		CCNO	HMGN5	CHD2	CHD2	NFIL3	TUBB6	TNFRSF12A	WDR92	STAT3					ANXA5	CITED1	CCL9	ARFGEF2	SLC12A7	CCNT1	CCNT1	LGALS3	HCAR2	CITED1	CASP4	THRAP3	CD14	NAV1		SDCBP	MTHFD2	GCAT	MRPL41	ABAT	TRRAP	PRKCA
Bcl11b	BCL3	ATMIN	ATMIN	GADD45B	ACOT9		NDUFB8	NDUFB8	NDUFB8	MRPL46	MRPL46		CLIC6		CEBPB	SLC16A6	SPTY2D1	SPTY2D1	ZMIZ1	HMGN5	GADD45B	HMOX1	PBX3					APBB1IP	SRF	CCL7	ARHGAP17	PRKACB	NAB2	NAB2	CASP4	WDR92	FOXO1	CCL4	TRP53	OASL2	ARID1A		TIMM9	COX15	MTFR1	RPS15	EPRS	MYB	TNFRSF1A
Camsap1	BCLAF1	ATXN7	ATXN7	GADD45G	ADPRHL2		UQCR10	UQCR10	UQCR10	MRPL53	MRPL53		COL4A3BP		CEBPD	TRIM25	LITAF	LITAF	PIP5K1A	NFIL3	TCF12	PMAIP1	TET1					ARFGEF2	MED16	CCL6	ARHGAP20	MEF2A	HMGB2	HMGB2	C1RL	PEG10	IGSF9	CCL3	CRY2	RSAD2	IGSF9		TXNL4A	RAB11FIP5	HAGH	RPL7A	GPATCH8	ATMIN	TRAF3
Cbx6	BHLHE40	BCL11B	BCL11B	HCAR2	ALKBH7		GLRX2		GLRX2	MRPL54	MRPL54		CPLX2		CELSR1	QK	FOXO1	FOXO1	TRIM25	THRAP3	FOXO1	MCL1	KLF4					ARHGAP17	FOXO3	CCL4	ARHGEF15	ARRDC4	ZBTB20	ZBTB20	LCN2	HMOX1	LGALS3	CCL2	BHLHE40	SP110	ENAH		UBE2V1	CLIC4	CARS2	MRPL42	ALKBH5	EBF1	TRIB3
Cd93	CCDC138	BCL3	BCL3	HIP1	AUH		ND4		ND4	MRPL57	MRPL57		CYBRD1		CHD2	PRKACB	HMGN5	HMGN5	KMT5B	ZMIZ1	ENAH	MTFP1	FOXO1					ARHGAP20	AFF3	CCL3	ARID1A	IL15RA	CHD2	CHD2	TRIM25	PMAIP1	SBNO2	CD14	ID1	IRGM1	TTLL7		ABAT	AKAP10	MRPL14	SNRPD2	RNF115	ARID5B	PPP1R15A
Celf2	CCNY	BCLAF1	BCLAF1	LCN2	BCAT2		ND4L		ND4L	MRPS11	MRPS11		CYTB		CITED1	IER3	NFIL3	NFIL3	MCL1	CRY2	LGALS3	BIRC5	KLF2					ARHGEF15	FOXO1	CCL2	ARID5A	FNBP1	MED16	MED16	CD14	PAK4	NHLH1	S100A8	ATF4	LILRB4A	NPAS4		ADGRG1	USP30	MRPL28	RPS18	MYB	TET1	FOXO1
Celf6	CEBPD	BHLHE40	BHLHE40	LGALS7	BCKDK		CYCT		CYCT	MRPS17	MRPS17		DENND1A		CNTF	CPT1A	ZMIZ1	ZMIZ1	NTRK2	PIP5K1A	QK		NFIL3					ARID1A	RAI1	S100A8	ARL6IP6	UNC5C	AFF3	AFF3	SERINC5	MCL1	PEG10	MYD88		IFI202B	DAB1		AFG3L1	DNM1L	MIPEP	RPL36	PRKCA	DNAJC2	STK3
Chd2	CLCN5	CALCOCO1	CALCOCO1	MADD	CARS2		ETFB		ETFB	MRPS23	MRPS23		DNAJC19		CPT1A	FNBP1	KMT5B	KMT5B	JUN	TRIM25	MCL1		THRAP3					ARID5A	SBNO2		ASH1L	CYP2U1	LITAF	LITAF	S100A8	MEF2A	TLK2	TLR2		TIRAP	NEDD4		AFG3L2	ALDH5A1	MRPS17	RPS11	GTPBP4	THRAP3	RNF216
Ckap4	CREBBP	CBX6	CBX6	MEF2A	CLYBL		FADS1		FADS1	MRPS25	MRPS25		EHD3		CRY2	ARID5A	EGR1	EGR1	CBX4	KMT5B	RAB29							ARL6IP6	NFIL3		ATF2	DAAM2	HMGN5	HMGN5	MYD88	TNFRSF12A	QK			LCN2	TCF4		AGAP1	PPP1R15A	MRPS11	RPS9	MTHFD2	ZFP423	BAG3
Clasp1	DDIT4	CCNT1	CCNT1	PAK4	COQ2		NDUFS8		NDUFS8	MRPS27	MRPS27		FAM160A2		CSRNP1	UBE4B	JUN	JUN	H3F3B	VIM								ARRDC4	UBTF		ATF3	RFX4	UBTF	UBTF	TRIM56	GADD45B	MCL1			SERINC5	INA		AGO2	SLC25A22	COX4I1	MRPS27	PARD3	CEBPD	RNF130
Clip2	DNM1L	CEBPD	CEBPD	PDCD6IP	COQ9				CYBRD1	MRPS7	MRPS7		GLRX2		CTDSP2	PPP1R3B	CBX4	CBX4	MBD1	HIST1H1C								ASH1L	SOX7		ATF4	HECW1	KMT5B	KMT5B	TLR2	PEG3	MEF2A			MYD88	EPHB3		AKAP10	TIGAR	ALKBH7	SNRPN	AGAP1	EPAS1	TIGAR
Clip3	DVL3	CHD2	CHD2	PEG10	COX4I1				CYB561D2	MRPS9	MRPS9		GOPC		CYBRD1	SCN8A	EGR4	EGR4	TCF12	MCL1								ATF2	MEF2A		ATP8A1	TRIB1	SOX7	SOX7	OASL2	SP110	NTRK2			S100A8			AKR1B8	RPS6KB1	COX7C	RPS7	RNF214	SRF	GADD45B
Cmip	EBF1	CHD7	CHD7	PPP1R15A	COX7C				CYBA	RPL10A	RPL10A		GRIN2B		DDAH1	MAP1B	MBD1	MBD1	KLF4	PGAM2								ATF3	EGR1		BCL11B	SLC45A4	MEF2A	MEF2A	C2	UNC5C	ANGPT2			TLR2			ALDH5A1	ISCA2	CLYBL	MRPS25	PPARGC1A	LEF1	RYBP
Col18a1	EGR2	CITED1	CITED1	PRKCA	CYC1				NOX1	RPL13A	RPL13A		HNRNPA2B1		DNAJC21	TAGLN2	TCF12	TCF12	KLF2	TCEA2								ATF4	EGR2		BCL3	INTU	KLF13	KLF13	CD1D1	GADD45G	TNFRSF12A			TRIM56			ALKBH5	NDUFA11	GLS	RPS8	H3F3B	HTATSF1	RPS6KB1
Cplx2	EHD3	CREB5	CREB5	PSME3	DIABLO		COQ10B	COQ10B		RPL17	RPL17		KCNA4		DUSP1	CCNO	STAT3	STAT3	THRAP3									ATP8A1	JUN		BHLHE40	IGSF9	SP110	SP110	TNFAIP8L2	RHOB	GADD45B			TNFRSF13B			ANGPT2	MPG	GCSH	MRPS23	IRF2BP2	FOXO1	TAOK1
Csdc2	EPAS1	CREBBP	CREBBP	RHOB	DNLZ		DNAJC19	DNAJC19		RPL19	RPL19		KCNE3		ECI2	SLC45A4	ARID5A	ARID5A	NEDD4									ATXN7	CREBBP		BMPR2	FAM160B2	TCF12	TCF12		TRP53	SEMA6D			C2			ANP32E	MPV17L2	MRPL41	RPL13A	EHD3	TRA2B	HIP1
Csnk1e	EPN2	CSRNP1	CSRNP1	RNF130	ECH1		DUSP18	DUSP18		RPL27	RPL27		KCNF1		EGR1	GLG1	PBX3	PBX3	SCN8A									ATXN7L1	KLF13		CALCOCO1	RNF214	ARID5A	ARID5A		PSME3	SEMA4C			CD1D1			ARID1A	CISD2	MRPL42	RPSA	CLTB	LEO1	TRIAP1
Ddx21	EYA1	DNAJC2	DNAJC2	RNF152	ECHDC2		SLC25A22	SLC25A22		RPL27A	RPL27A		KCNJ3		EGR4	FOXO1	SAMD4B	SAMD4B	CRY2									AUH	IFI204		CAPZA1	PIP5K1A	TET1	TET1		MADD	TCF12			TNFAIP8L2			ARID5B	ALKBH7	MTRF1	MRPS7	RBPMS2	ZKSCAN17	MRPL41
Dnm3	FBXW7	EBF1	EBF1	RNF216	ENDOG		SLC25A25	SLC25A25		RPL34	RPL34		KCNMA1		ENAH	SOCS3	TET1	TET1	ID1									BCL11B	EYA1		CASP4	EGR2	TBR1	TBR1		DDIT4	NAV1						ATMIN	PHB2	AUH	MRPL46	SF3B4	PPARGC1A	AKT2
Drosha	FLT1	EGR2	EGR2	RPS6KB1	FXN		SLC25A44	SLC25A44		RPL36	RPL36		KIF5C		FAM219A	RNF214	ARID1A	ARID1A	VIM									BCL3	STAT3		CAV1	PHC1	ASH1L	ASH1L		LCN2	NR1D1						BAG3	IFIT3	MECR	MRPL53	SPTY2D1	STAT5B	PEG10
Epas1	FOS	EPAS1	EPAS1	RYBP	GATB		UCP2	UCP2		RPL41	RPL41		LAPTM5		FLT1	DNAJC21	KLF4	KLF4	MXD1									BHLHE40	PBX3		CBX4	BCL11B	ARID1A	ARID1A		FAS	VEGFA						BCAT1	GLS	ENDOG	MRPS9	BCLAF1	ZFHX3	PIM2
Fam168b	FOXO1	EWSR1	EWSR1	S100A8	GATC		APOO	APOO		RPL7A	RPL7A		LCN2		FNBP1	TPR	KLF2	KLF2	TCEA2									BMPR2	NFATC2		CCDC125	MCAM	NPAS4	NPAS4		ACIN1	GADD45G						BCLAF1	GCSH	GPX4	NSA2	LEO1	SETD1B	LGALS7
Fbxw8	FOXO3	EYA1	EYA1	S100A9	GCAT		ATP5E	ATP5E		RPS11	RPS11		LRRC8A		FOXO1	HMOX1	NR4A1	NR4A1	BIRC5									C1RL	TET1		CCDC138	SYNRG	NCOR1	NCOR1		XAF1	RHOB						CCL4	ABHD12	ADPRHL2	SNRPG	EIF3J2	PBX3	MEF2A
Flt1	GATAD2B	FOXE3	FOXE3	SH3KBP1	GCSH		COA3	COA3		RPS15	RPS15		LRRC8D		GADD45B	ZC3H13	THRAP3	THRAP3										CACFD1	ASH1L		CCNO	PBX3	EWSR1	EWSR1		S100A8	NPAS4						CEBPD	PPP1CC	ACOT10	RPL27	CSNK1A1	IRF2BP2	SP110
Foxo1	GMEB2	FOXJ1	FOXJ1	SHB	GLS		COQ2	COQ2		RPS18	RPS18		MAP6		GLG1	MCL1	CRY2	CRY2										CALCOCO1	NR1D1		CCNT1	IRGM1	THRAP3	THRAP3		MTFP1	ENAH						CITED1	MTRF1	ECH1	SNRPB	SNX24	FOXJ1	DAPK3
Gsk3b	GTF2IRD1	FOXO1	FOXO1	SP110	GPX4		COX4I1	COX4I1		RPS25	RPS25		MFSD4A		H3F3B	ABCA1	ID1	ID1										CAPZA1	KLF4		CD44	NFATC2	RFX4	RFX4		CYCT	TTLL7						CKAP4	CYP1B1	MRPS7	MRPL17	GOPC	SMARCA1	UNC5C
Hip1	H3F3B	FOXO3	FOXO3	STK3	GRPEL2		COX7C	COX7C		RPS7	RPS7		MVB12B		HIST1H1C	JUN	MXD1	MXD1										CASP4	KLF2		CEBPB	MICAL2	CRY2	CRY2		BIRC5	SFRP4						CLIC4	MPV17	REXO2	MRPL14	LARP4B	KLF2	RNF41
Hmgn5	HIST1H1B	FOXP2	FOXP2	STK4	HAGH		DNAJC15	DNAJC15		RPS8	RPS8		MYO5A		HMGN5	CBX4	ZFP672	ZFP672										CAV1	PHOX2A		CELSR1	STFA2	ATF3	ATF3			DAB1						CLTB	CHCHD1	COQ10B	MRPL15	FKBP5	KLF7	THOC6
Htatsf1	HIST1H1E	GATAD2B	GATAD2B	TAOK1	HTRA2		IMMP1L	IMMP1L		RPS9	RPS9		NAPA		HMOX1	H3F3B	GTF2A2	GTF2A2										CBX4	NPAS4		CEP120	ID1	ATF4	ATF4			TCF4						COX15	FADS1	MUT	MRPL12	GMPS	SP2	RHOB
Ina	HIST1H4C	GMEB2	GMEB2	TIGAR	ISCA2		MPV17	MPV17		RPSA	RPSA		ND2		HSPB1	SYNRG	POLR2H	TCEA2										CCDC125	THRAP3		CEP162	TMCC3	CREB5	CREB5			CSPG4						CPLX2	TMEM14C	MRPL46	MRPL57	FOXO1	SP3	BRMS1
Irs2	HIST1H4M	GTF2IRD1	GTF2IRD1	TNFRSF12A	LIPT2		MPV17L2	MPV17L2		AGO2			ND4		ID1	IRGM1	TCEA2	BIRC5										CCDC138	RFX4		CEP170B	ROBO2	CEBPB	CEBPB			INA						CSNK1A1	ACOT9	MRPL53	MRPL54	BAG3	SUPT4B	PACS2
Kcnma1	HIST2H3B	HIP1	HIP1	TNFRSF1A	MECR		NDUFAF5	NDUFAF5		HNRNPA2B1			ND4L		IER3	CYBRD1	BIRC5											CCL12	TRP53		CHD2	NRP2	NFIX	NFIX			RAB29						CSNK1D	HEMK1	MRPS9	MRPL11	MBP	PHF2	PSME3
Kdm5b	HMGN5	HMGB2	HMGB2	TRAF3	METAP1D		PARL	PARL		LSM14A			ND5		IRGM1	MT2												CCL2	BCL3		CITED1	SPEF2	CEBPD	CEBPD			PRM2						CSNK1E	MECR	NDUFS8	U2AF2	MAFG	CALCOCO1	MADD
Kif3a	HNRNPA2B1	HMGN5	HMGN5	TRIB3	MIPEP		PHB	PHB		MPHOSPH10			NSF		IRS2	NR4A1												CCL3	TCF4		CLIP2	CCDC125	SRF	SRF			CAPRIN2						CSRNP1	ENDOG	DNLZ	RPL17	SP3	HIP1	DDIT4
Kif5c	ID1	HTATSF1	HTATSF1	TRP53	MMAB		PHB2	PHB2		PRPF8			PDCD6IP		JUN	TMCC3												CCL4	ATF4		CLIP3	OLA1	FOXO3	ZCCHC9									CYBRD1	ADPRHL2	MRRF	RPL19	PGM2	ZFP367	BIRC5
Klf13	KDM5B	ID1	ID1	UNC5C	MRM2		ROMO1	ROMO1		FBLL1			PEX14		KLF2	SUV39H2												CCL6	CREB5		CLK4	AKAP13	SPTY2D1	FOXO3									DDC	ACOT10	FXN	RPL41	DNM1L	MED16	ELMO2
Klf7	KLF2	IFI204	IFI204	XAF1	MRPL11		SFXN4	SFXN4		LSM1			PGAP1		KLF4	BMPR2												CCL7			CNN1	AUH	FOXO1	SPTY2D1									DDX21	ECH1	BCAT2	LSM1	PDCD6IP	AFF3	S100A9
Lrrc47	KNOP1	IRF2BP2	IRF2BP2	AKT2	MRPL12		SLC25A26	SLC25A26		LSM3			RAB11FIP5		KMT5B	FLT1												CCL9			COA5	RALGPS1	SBNO2	FOXO1									DNAJC2	ACSL6	LIPT2	MRPL28	DNAJC2	NAT14	SQSTM1
Lrrc8a	LEF1	JUND	JUND	APBB1	MRPL14		SLC25A33	SLC25A33		LSM7			RAB3C		KRT85	CITED1												CCNO			CPT1A	TCF12	SERTAD1	SBNO2									DNM1L	ACOT13	NDUFB8	LSM3	BCAT1	UXT	S100A8
Lrrc8d	LMNA	KDM2A	KDM2A	BAD	MRPL15		SLC25A39	SLC25A39		NOP10			RAB7B		LCP1	PLEK												CCNT1			CREBBP	TET2	NFIL3	SERTAD1									EBF1	ACSL3	DIABLO	RPS25	CEBPD	MED11	PSMD10
Lsamp	LUC7L3	KDM5A	KDM5A	BIRC5	MRPL17		TIMM10	TIMM10		NSA2			RHOB		LGALS3	SLC2A1												CD14			CRY2	OSMR	ATXN7	NFIL3									ECI2	TIMM8A1	NDUFB2	LSM7	LRRC8A	MED10	DIABLO
Mafg	MAFG	KDM5B	KDM5B	BNIP3	MRPL28		TIMM22	TIMM22		SNRPB			RIMS1		LITAF	HSPB1												CD44			CSDC2	COQ10B	NHLH1	ATXN7									EHD3	GCAT	MRPL17	RPL27A	VAPB	MLX	HTRA2
Map6	MEF2A	KLF13	KLF13	BRMS1	MRPL41		TIMM50	TIMM50		SNRPD2			RRBP1		LUC7L2	CHD2												CD68			CSF2RB	ENAH	EGR1	NHLH1									EIF3C	SLC9B2	HTRA2	HNRNPA2B1	EIF3C	UBTF	FOXO3
Med16	MPHOSPH10	KLF2	KLF2	CYCT	MRPL42		TIMM8A1	TIMM8A1		SNRPG			SCN8A		MAP1B	TTC28												CEBPB			CSN3	FAM234B	EGR2	EGR1									EIF3J2	DDIT4	MRPL15	MPHOSPH10	ERRFI1	SOX7	STK4
Mvb12b	MXD1	KLF7	KLF7	DAPK3	MRPL46		TIMM8B	TIMM8B		SNRPN			SFT2D2		MAPRE2	AKAP13												CEBPD			CSPG4	RAD51C	JUN	EGR2									EPAS1	TMEM126A	MTIF3	LSM14A	ECI2	MEF2A	FHIT
Myt1l	MYB	LEF1	LEF1	DIABLO	MRPL53		TIMM9	TIMM9					SLC12A5		MBD1	TIMP1												CELSR1			CTDSP2	NCOR1	CREBBP	JUN									EPRS	CARS2	MRPL12	NOP10	GOLGA3	NKX2-6	HCAR2
Nav1	NCOR1	LEO1	LEO1	DRAM2	MRPL54		TMEM126A	TMEM126A					SLC12A7		MCL1	HIST1H1C												CEP120			CYBRD1	RAB7B	JUND	CREBBP									ERRFI1	ND2	MRM2		LGALS3	KLF13	TFPT
Ncor1	NEDD4L	LHX8	LHX8	ELMO2	MRPS11		UQCC2	UQCC2					SLC15A3		MT2	DUSP1												CEP162			CYR61	PLCB1	CBX4	JUND									EZR	ND5	PARL		TBC1D22A	ACTL6A	MIEN1
Nedd4l	NFATC2	MAFF	MAFF	FGFR3	MRPS17		ABAT						SLC16A14		MTOR	TCF12												CEP170B			DAB1	MAPRE2	IFI204	CBX4									FAIM2	ND4	MRPL54		EBF1	DAPK3	APBB1
Nefh	NKTR	MAFG	MAFG	FHIT	MRPS7		AFG3L2						SLC16A3		MXD1	TET1												CHD2			DCLRE1C	CD44	EGR4	IFI204									FAM168B	LIPT2	TIMM50		TAGLN2	ASH1L	DRAM2
Nfix	NPAS4	MAFK	MAFK	FIS1	MRPS9		AKAP10						SLC16A6		MYO1H	FAM219A												CITED1			DDAH1	NFIX	EYA1	EGR4									FKBP5	GGNBP1	MRPL11		EZR	MED6	PAK4
Nsf	NR1D1	MED1	MED1	G0S2	MRRF		ALDH5A1						SLC1A4		NAB2	ARID1A												CLIP2			DDI2	SZRD1	BCL11B	EYA1									FLT1	DIABLO	PRDX5		ZFP503	MED28	FIS1
Ntrk2	NTRK2	MED16	MED16	HTRA2	MTERF1A		CASP4						SLC25A22		NEDD4	2003-09-01												CLIP3			DDIT4	TMPRSS3	MBD1	BCL11B									FOXJ1	MRPL17	GRPEL2		HTATSF1	NPAS4	BAD
Ntrk3	PDE4D	MEF2A	MEF2A	MIEN1	MTERF1B		CLIC4						SLC25A25		NFIL3	ENAH												CLK4			DMTN	UNG	STAT3	MBD1									FOXO1	ARL2	CYC1		INTS3	RFX4	BNIP3
Pabpc1	PDGFRB	MXD1	MXD1	MRPL41	MTFR1		COX15						SLC25A44		NR4A1	RAD51C												CNN1			DNAJC19	MFSD4A	PBX3	STAT3									GADD45B	HTRA2	TEFM		RCC2	PREB	G0S2
Pard3	PER1	MYB	MYB	PACS2	MTIF3		CYP1B1						SLC26A1		NRP2	DDAH1												CNTF			DNAJC21	LMNA	SAMD4B	PBX3									GMPS	MRPL14	METAP1D		SYNRG	ZFP410	GADD45G
Parm1	PPARGC1A	MYT1L	MYT1L	PIM2	MTRF1		DDIT4						SLC2A1		NTRK2	THRAP3												COA5			DPYSL5	CSMD3	NFATC2	SAMD4B									GOLGA3	MRPL15	MMAB		MYO5A	ATF4	TRP53
Pdgfrb	PPP1R15A	NCOR1	NCOR1	PSMD10	MUT		DNM1L						SLC30A1		ODC1	CTDSP2												COQ10B			DUSP1	DMTN	NR1D1	NFATC2									GOPC	PHB	UQCC2		ZZZ3	CREB5	CYCT
Phactr1	PPP2CA	NFATC2	NFATC2	RNF41	NDUFAF2		ECI2						SLC38A1		PBX3	CRY2												CPT1A			DUSP4	MBD1	KLF4	NR1D1									GPATCH1	MRPL12	GATC		ANP32E	NFIX	LCN2
Plcb1	RAI1	NFIX	NFIX	SQSTM1	NDUFAF5		GGNBP1						SLC45A4		PBXIP1	LCP1												CREB5			EBNA1BP2	STAT3	GATAD2B	KLF4									GPATCH8	MRPL11	GATB		MON1B	SRRT	FAS
Ppargc1a	RANBP9	NHLH1	NHLH1	TFPT	NDUFB2		IFIT3						SLC4A10		PDXK	PLCB1												CREBBP			ECI2	AIG1	KLF2	GATAD2B									GSK3B	TIMM50	MTERF1B		CLIC4	FOXO3	ACIN1
Ppm1l	RANGAP1	NKX2-6	NKX2-6	THOC6	NDUFB8		MTFR2						SLC4A8		PEG3	RAB7B												CRY2			EHBP1	LILRB4A	PHOX2A	KLF2									GTPBP4	APOO	MTERF1A		AKR1B8	RAI1	XAF1
Prpf38b	RARA	NPAS4	NPAS4	TRIAP1	NDUFS8		MTHFD2						SLC5A3		PIP5K1A	MAPRE2												CSDC2			EHD2	GATAD2B	SMAD7	PHOX2A									H3F3B	PRDX5	COQ9		ALDH5A1	SBNO2	FGFR3
Rab11fip5	RNF115	NR1D1	NR1D1		PARL		PPP1R15A						SLC6A3		PLCB1	LUC7L2												CSF1			ENAH	VEGFA	NR4A1	SMAD7									HRH1	CYB5R3	TRIT1		SLU7	MED30
Rangap1	RNF152	ONECUT2	ONECUT2		PRDX5		PRKCA						SLC6A6		PLEK	TRIM56												CSF2RB			EPB41L4B	TTLL7	PER1	NR4A1									HSPA4	BLOC1S1	BCKDK		NAPA	APBB1
Rara	RNF213	PBX3	PBX3		REXO2		RAB11FIP5						SLC6A9		PMAIP1	PPP1R15A												CSMD3			EPHB3	HNRNPA2B1	TRP53	PER1									HTATSF1	ATP5E	COQ2		RANBP9	ABCF1
Rcan2	RNF216	PCGF5	PCGF5		TEFM		RPS6KB1						SLC7A1		PPP1R15A	CEBPB												CSN3			EWSR1	TAOK2	BCL3	TRP53									ID1	GRPEL2	NDUFAF5		PEX14	EGR2
Rell2	RRBP1	PER1	PER1		TIMM50		SYNE2						SLC7A5		PPP1R3B	PDXK												CSPG4			FAM219A	CD68	BHLHE40	BCL3									INTS3	CYC1	NDUFAF2		KRT18	CREBBP
Rnf130	RYBP	PHF2	PHF2		UQCC2		TIGAR						SLC9A1		PRKACB	WDR26												CSRNP1			FAM234B	ADGRL3	ID1	BHLHE40									IRF2BP2	COA4	ECHDC2		NSF	CHURC1
Rnf152	SCN8A	PHOX2A	PHOX2A				TMEM14C						SLC9A7		QK	RGS16												CTDSP2			FAS	DCLRE1C	MAFF	ID1									KDM5A	DNAJC19			PRPF8	IFI204
Rybp	SERTAD1	PPARGC1A	PPARGC1A				TRIT1						SNX24		RAB7B	SRF												CXCL1			FBN1	CSF1	TCF4	MAFF									KDM5B	FIS1			STK3	EYA1
S1pr3	SH3KBP1	RARA	RARA				TRP53						SORL1		RAD51C	ODC1												CXCL10			FBXW8	ATP8A1	MAFK	TCF4									KLF2	COA3			HSPA4	USP22
Scube1	SLC9A1	RFX4	RFX4				UNG						SV2A		RGS16	PBXIP1												CYBRD1			FLT1	RASL11B	MXD1	MAFK									KLF7	UQCC2			MSN	NFATC2
Setd1b	SMAD7	RUNX1T1	RUNX1T1				USP30						SV2C		RNF214	SPTY2D1												CYP2U1			FNBP1	NAB2	ZFP672	MXD1									KRT18	MRPL28			MT2	NR1D1
Sgsm1	SMARCA1	RYBP	RYBP				XAF1						SYNRG		SAMD4B	NFIL3												CYR61			FOS	CEP120	TLE1	ZFP672									LARP4B	MTERF1B			MT1	PHOX2A
Sh3kbp1	SP3	SBNO2	SBNO2				ABHD12						TCAF1		SCN8A	NTRK2												DAAM2			FOXO1	ZBTB20	BIRC5	TLE1									LEF1	COQ9			KDM5B	MRGBP
Slc12a5	SSRP1	SCAI	SCAI				ACOT10						TTYH1		SEPT3	MBD1												DAB1			FOXO3	SLC16A6	HOMEZ	BIRC5									LEO1	MTERF1A			PLEK	TRP53
Slc30a1	TCF12	SERTAD1	SERTAD1				ACOT13						TTYH3		SLC16A6	STAT3												DCLRE1C			GABBR2	KMT5B	GTF2A2	HOMEZ									LGALS3	DNAJC15			SLC2A1	BCL3
Slc38a1	THRAP3	SETD1B	SETD1B				ACOT9						UCP2		SLC2A1	SAMD4B												DDAH1			GATAD2B	FBXW8	ANP32A	GTF2A2									LRRC8A	COQ2			TTC28	NANOG
Slc6a6	TIRAP	SIX3	SIX3				ACSL3						ABCB9		SLC45A4	KLF4												DDI2			GEM	SEMA6D	RPRD1B	ANP32A									LUC7L3	TRP53			ARID1A	TCF4
Slc6a9	TRAF3	SMAD7	SMAD7				ACSL6						ABCC5		SLC4A4	MTOR												DDIT4			GFAP	USP2	MTERF1B	RPRD1B									MAFG	NDUFAF5			CKAP4
Slc7a1	TRIM25	SMARCA1	SMARCA1				ADPRHL2						AKT2		SOCS3	KLF2												DMTN			GLG1	ARID5A	MTERF1A	POLR2H									MBP	CYCT			THRAP3
Slc7a5	TRIM32	SOX11	SOX11				AFG3L1						ANKRD27		SPEF2	NEDD4												DNAJC19			GMEB2	CLIP2	TCEA2	MTERF1B									MON1B	NDUFAF2			LUC7L3
Slc9a1	TRIM9	SOX3	SOX3				ALKBH7						ARFGAP2		SPTY2D1	VIM												DNAJC21			GPR84	SCN8A		MTERF1A									MSN	SFXN4			DDC
Soga1	TRP53	SOX7	SOX7				ARL2						ASNA1		SRF	MYO1H												DPYSL5			GRIN2B	MADD		TCEA2									MT1	ECHDC2			DDX21
Sorcs1	U2SURP	SOX9	SOX9				AUH						ATG16L1		STAT3	TJP2												DUSP1			H3F3B	SREK1											MT2	CYTB			FAM168B
Spef2	UNKL	SP110	SP110				BAD						ATOX1		SUV39H2	FAM13C												DUSP4			HCAR2	SKINT7											MTHFD2	XAF1			TRA2B
Srgap1	USP30	SP2	SP2				BCAT2						ATP5E		SYNRG	SYNPR												EBNA1BP2			HECW1	ARHGAP17											MYB	MIPEP			SSRP1
Stk4	VAPB	SP3	SP3				BCKDK						ATP6AP1		TAGLN2	RPSA												ECI2			HEMGN	RAI1											MYO5A	MRPS17			RPS6KB1
Susd4	VIM	SPTY2D1	SPTY2D1				BLOC1S1						ATP6V0B		TCF12	ARPC3												EGR1			HIP1	CNN1											MYT1L	COX4I1			SPRY1
Sv2a	WDR33	SRF	SRF				BNIP3						ATP6V1G1		TET1	TK1												EGR2			HIST1H1C	SBNO2											NAPA	MRPS11			VIM
Synrg	WNK1	SSBP3	SSBP3				CARS2						BTF3		THRAP3	SPHK1												EGR4			HMGB2	ARHGAP20											NKTR	DUSP18			SSBP3
Taok1	ZBTB20	SSRP1	SSRP1				CHCHD1						CHMP2A		TIMP1	PGAM2												EHBP1			HMGN5	MCL1											NSF	TRIAP1			VPS29
Tcf4	ZFHX3	STAT5B	STAT5B				CISD2						CHMP3		TJP2	TMEM40												EHD2			HMOX1	DNAJC19											NTNG1	ETFB			RNH1
Thrap3	ZFP319	TBR1	TBR1				CLYBL						CHMP6		TMCC3	BIRC5												ENAH			HNRNPA2B1	CBX4											NTRK2	COX7C			RPL34
Tnfrsf1a	ZFP629	TCF12	TCF12				COA4						CLCN2		TNFRSF12A	SFT2D1												EPB41L4B			HSPA1A	CACFD1											NTRK3	CLYBL			PHB2
Traf3	ZZZ3	TCF4	TCF4				COQ9						CLCNKB		TPR	MAT2A												EPHB3			HSPB1	CYBRD1											ONECUT2	SYNE2			TSEN54
Trim32	AKT2	TET1	TET1				CYB5R3						COG8		TRIM25	CBR3												EWSR1			IER3	CLK4											PARD3	MRPL33			GLS
Trim9	ANAPC11	THRAP3	THRAP3				DIABLO						COMMD3		TRIM56	TCEA2												EYA1			IFI202B	SMAD7											PBX3	MRPL41			RNF114
Ttyh3	ARL2	TRIB3	TRIB3				DNLZ						CROT		TTC28	SSBP1												FAM160B2			IGSF9	GFAP											PDCD6IP	MRPL42			LURAP1L
Unc5c	ARPC5	TRP53	TRP53				ECH1						CYB561D2		TUBB6													FAM219A			IL15RA	DAB1											PEX14	AUH			AKT2
Vat1l	BCAS3	TRRAP	TRRAP				ECHDC2						CYBA		UBE4B													FAM234B			INA	CSPG4											PGM2	CASP4			STMN1
Vim	BIRC5	TSHZ1	TSHZ1				ENDOG						CYC1		VIM													FAS			INTU	TCF4											PLEK	TSPO			NAMPT
Wdr26	BRMS1	UBTF	UBTF				ERCC6L2						CYCT		WDR26													FBN1			IRGM1	XAF1											PPARGC1A	HSDL1			RPL36
Zc3h13	CALM2	ZBTB20	ZBTB20				FIS1						DBI		WDR92													FBXW8			IRS2	MYD88											PPP1R15A	MRPS27			IER2
Zfp521	CCT3	ZFHX3	ZFHX3				FXN						DBNL		ZC3H13													FDXACB1			ITSN1	USP34											PRKCA	GPX4			MEF2A
Zhx3	CHMP2A	ZFP319	ZFP319				G0S2						DDX39B		ZFP672													FLT1			JUN	HSPB1											PRPF8	MRPS25			ACOT9
Abat	CHMP3	ZFP423	ZFP423				GADD45GIP1						DNAJC15		ZMIZ1													FNBP1			JUND	AFF3											RAB11FIP5	MRPS23			GABARAPL2
Abca1	CHMP6	ZFP503	ZFP503				GATB						DYNLT1F		ARPC3													FOS			KCNA4	RASGEF1B											RANBP9	TIMM22			MECR
Acin1	DAPK3	ZFP521	ZFP521				GATC						EIF5A		BIRC5													FOXO1			KCNJ3	CASP4											RBPMS2	MRPS7			HDHD3
Adgrg1	DDX39B	ZFP629	ZFP629				GCAT						ETFB		CBR3													FOXO3			KLF13	TLK2											RCC2	REXO2			MED6
Adgrl3	DDX5	ZFP672	ZFP672				GCSH						FADS1		FAM13C													GABBR2			KLF2	CEP170B											RNF115	COQ10B			MYL6
Afg3l2	DIABLO	ZHX3	ZHX3				GLS						FEZ1		GTF2A2													GADD45B			KLF4	UBTF											RNF130	MUT			DDX39B
Agap1	EIF2B5	ZKSCAN17	ZKSCAN17				GPX4						FXN		MAT2A													GADD45G			LAPTM5	PLEKHG3											RNF152	MRPL46			EWSR1
Ago2	EIF3I	ZZZ3	ZZZ3				GRPEL2						GABARAPL2		MTFP1													GATAD2B			LCP1	PEG3											RNF214	QTRT1			CLNS1A
Agpat3	FANCI	ACTL6A	ACTL6A				GSTP1						GET4		PGAM2													GEM			LGALS3	VWF											RNF216	MRPL53			PSME3
Aig1	FBXL5	ANP32A	ANP32A				HAGH						GLE1		POLR2H													GFAP			LILRB4A	ARHGEF15											RPS6KB1	IMMP1L			HMBS
Akap10	FEZ1	APBB1	APBB1				HAX1						GRIA2		RAB29													GLG1			LMNA	PLAUR											RYBP	MRPS9			RPL27
Akap17b	FGFR3	BARHL1	BARHL1				HEMK1						HBB-B1		RPSA													GLRX2			LSM14A	POT1A											SEMA5A	HAX1			RNF121
Akr1b8	FIS1	BCAS3	BCAS3				HSDL1						HBB-B2		SFT2D1													GMEB2			LUC7L2	NAV1											SETD1B	NDUFS8			COPS7A
Aldh5a1	FZD10	BIRC5	BIRC5				HTRA2						JAGN1		SPHK1													GPR84			MADD	GLRX2											SF3B4	PACS2			MRPL12
Alkbh1	GM10651	BRMS1	BRMS1				ISCA2						KCNE2		SSBP1													GRIN2B			MAFK	ARID1A											SH3KBP1	DNLZ			BLOC1S5
Alkbh5	GRM8	BTF3	BTF3				LIPT2						KCNK4		SYNPR													H3F3B			MAP1B	PJA2											SHB	MTFR1			PRDX5
Angpt2	HIST2H2AB	CDK7	CDK7				LYRM4						KCNMB4		TCEA2													HCAR2			MAPRE2	2003-09-01											SLC25A22	HAGH			LDHA
Ankrd34b	HMGN2	CHURC1	CHURC1				MECR						KCNS3		TK1													HECW1			MBD1	MMS22L											SLC25A44	MTFR2			CYB5R4
Anp32e	HOMEZ	CNBP	CNBP				METAP1D						KCTD21		TMEM40													HEMGN			MCAM	LUC7L2											SLC2A1	MRRF			CYB5R3
Anxa5	ID3	COMMD3	COMMD3				MIEF2						LIN7B															HIP1			MCL1	CREB5											SLC7A5	FXN			PRDX1
Apbb1ip	KDM2B	COMMD6	COMMD6				MIPEP						MPDU1															HIST1H1C			MEF2A	PPP1R15A											SLU7	BCAT2			FIGNL1
Aplf	LDHA	DAPK3	DAPK3				MMAB						NCBP2															HMGB2			MERTK	RRBP1											SMARCA1	NDUFB8			GRPEL2
Arfgef2	NEURL4	DDX5	DDX5				MPG						NDEL1															HMGN5			MICAL2	EHBP1											SNX24	TOMM40			PRPF38B
Arhgap12	PES1	DPY30	DPY30				MRM2						NDUFA11															HMOX1			MIIP	SLC25A25											SOX11	GSTP1			CREBBP
Arhgap17	PRDX1	ELOF1	ELOF1				MRPL11						NDUFA3															HNRNPA2B1			MS4A6D	FDXACB1											SP2	NDUFB4			SNAPIN
Arhgap26	RASL2-9	FHIT	FHIT				MRPL12						NDUFA7															HSPA1A			MT2	NTRK2											SP3	NDUFB2			CHKB
Arhgap35	RBM14	GTF2A2	GTF2A2				MRPL14						NDUFB2															HSPB1			MTFR2	EYA1											SPRY1	MIEF2			PMM2
Arhgef15	RNF114	GTF2H2	GTF2H2				MRPL15						NDUFB4															ID1			MTOR	IFI203											SPTY2D1	MTIF3			NR1D1
Arhgef17	RNF41	GTF3A	GTF3A				MRPL17						NDUFB8															IER3			MTSS1L	MIIP											SRF	UQCR10			GPN1
Arid5a	RPAIN	HOMEZ	HOMEZ				MRPL28						NDUFS8															IFI202B			MYD88	U2SURP											SSBP3	TIMM10			SFXN4
Arid5b	RPL10A	ID3	ID3				MRPL33						NOX1															IFI203			MYO1E	MTOR											SSRP1	MRPL57			RAD18
Arl6ip6	RPL19	ITGB1BP1	ITGB1BP1				MRPL41						NUP35															IFI204			MYO1H	TRIT1											STAT5B	PARL			PHF2
Arrdc3	SCN5A	KDM2B	KDM2B				MRPL42						NUP43															IFIT3			NAB2	SPATA2L											STK3	MRM2			HIST2H2AB
Ash1l	SMAD1	LHX6	LHX6				MRPL46						NUPL2															IGSF9			NAV1	SLC4A8											SYNRG	MRPL54			GPT
Atf3	SMC5	MBD3	MBD3				MRPL53						PITPNB															IL15RA			NCOR1	PDE10A											TAGLN2	UNG			PYGM
Atf4	SSR4	MED10	MED10				MRPL54						PLLP															INA			NEDD4	ACIN1											TAOK1	SLC25A26			MED11
Atp1b2	TCEA2	MED11	MED11				MRPL57						PREB															INTU			NEURL1B	MYO1H											TBC1D22A	UCP2			TUBA1C
Atp8a1	TPI1	MED28	MED28				MRPS11						RAB26															IRGM1			NFATC2	SPINT2											TCF12	ROMO1			TUBA1B
Atp8a2	TUBA1B	MED30	MED30				MRPS17						RAB29															IRS2			NFIL3	HTR4											TET1	SLC25A25			TUBA1A
Atxn7	U2AF2	MED6	MED6				MRPS23						RAB9															ITSN1			NFIX	SYNPR											THRAP3	TEFM			ANXA7
B3gat2	UBB	MLX	MLX				MRPS25						RAMP1															JUN			NR1D1	ANKS1B											TIGAR	TIMM8B			TK1
Bcat1	UBE2K	MRGBP	MRGBP				MRPS27						RASL2-9															JUND			NR4A1	LMAN1L											TNFRSF12A	GADD45GIP1			TPI1
Bcl3	UFM1	MTERF1A	MTERF1A				MRPS7						SAR1B															KCNA4			NTRK2	RABL2											TNFRSF1A	NDUFA7			ANXA3
Bclaf1	USF1	MTERF1B	MTERF1B				MRPS9						SCN5A															KCNJ3			ODC1	PEX11G											TRA2B	METAP1D			ACTL6A
Bhlhe40	ZFP410	NANOG	NANOG				MRRF						SEC13															KLF13			PABPC1	CLCNKB											TRAF3	TIMMDC1			ANXA5
Bmpr2	ZFYVE19	NAT14	NAT14				MTERF1A						SEC61B															KLF2			PAK4	ABCB9											TRIB3	MMAB			TMEM40
Brpf3		PBX1	PBX1				MTERF1B						SEC61G															KLF4			PATL1	C2											TRRAP	ERCC6L2			ASH1L
Bsdc1		PCGF1	PCGF1				MTFR1						SFXN4															KMT5B			PBXIP1	INPP5B											TTC28	BAD			MRPL46
Cab39		PHB2	PHB2				MTIF3						SLC16A12															LAPTM5			PDGFRB	STXBP5											USP2	NDUFA3			FAHD2A
Calcoco1		POU2F1	POU2F1				MTRF1						SLC20A2															LCN2			PDXK	B3GALNT2											USP30	BNIP3			WDR33
Capza1		PREB	PREB				MUT						SLC22A1															LCP1			PEG10	CADM2											UTP14A	GATC			PSMA6
Car12		PRMT7	PRMT7				NDUFAF2						SLC25A26															LDLRAD3			PER1	ADCK5											VAPB	G0S2			NCOR1
Casp4		RBBP5	RBBP5				PACS2						SLC25A33															LGALS3			PHC1	CYB5RL											VIM	GATB			CINP
Cav1		RBM14	RBM14				PPP1CC						SLC25A39															LILRB4A			PHF2	NOX1											ZFHX3	ND4L			PLIN2
Ccdc125		RPRD1B	RPRD1B				PRDX5						SLC2A6															LITAF			PJA2	TRMO											ZFP423	TRIT1			PAFAH1B3
Ccdc138		SIRT7	SIRT7				QTRT1						SLC35E1															LMNA			PLCB1	ZBTB8OS											ZFP503	BCKDK			SZRD1
Ccdc77		SMAD1	SMAD1				REXO2						SLC50A1															LSM14A			PLEK	TDRP											ZFP521	SLC8A3			GSTP1
Ccl4		SRRT	SRRT				SLC8A3						SLC8A3															LUC7L2			PLEKHG3	IZUMO4											ZKSCAN17	SLC25A39			SRRT
Ccl6		SUPT4B	SUPT4B				SLC9B2						SLC9B2															MADD			PLIN2	SPHK1											ZZZ3	LYRM4			TUBA3A
Ccl7		TADA3	TADA3				TEFM						SNX11															MAFF			POLM	TLCD1											ABCF1	SLC25A33			PSMA7
Ccl9		TAF6L	TAF6L				TIMMDC1						SORT1															MAFK			PPP1R15A	PTGER3											ABHD12	TOMM5			UNG
Ccno		TCEA2	TCEA2				TOMM40						STARD4															MAP1B			PPP1R16B	FILIP1L											ACAT2				ARFRP1
Ccnt1		TEFM	TEFM				TOMM5						STXBP5															MAPRE2			PPP1R3B	ERCC6L2											ACIN1				ASNA1
Ccny		TFPT	TFPT				TRIAP1						THOC6															MBD1			PRKACB	NUDT7											ACOT10				PSMB1
Cd44		USF1	USF1				TSPO						TIMM10															MCAM			PSME3	CENPK											ACOT13				PCGF1
Cd68		USP22	USP22										TIMM22															MCL1			QK	NUPL2											ACOT9				EGLN1
Cdc42ep1		UXT	UXT										TIMM50															MED16			RAB7B	CCDC167											ACSL3				YTHDF2
Cdyl2		YEATS4	YEATS4										TIMM8A1															MEF2A			RAD51C	ESPN											ACSL6				GSS
Cebpd		ZFAT	ZFAT										TIMM8B															MERTK			RAI1	TBC1D32											ACTL6A				RRP1B
Celsr1		ZFP276	ZFP276										TIMM9															MFSD4A			RANGAP1	STK32A											ACTR1B				DHRS4
Cep120		ZFP367	ZFP367										TMEM9															MICAL2			RELL2	TLE1											ADCY1				EEF1AKMT1
Cep162		ZFP410	ZFP410										TOMM40															MIIP			RGS16	CCDC159											ADD1				HSPA1A
Cep170b			DDX21										TOMM5															MMS22L			RHOB	SLC9B2											ADPRHL2				CCNT1
Cep295			ZCCHC9										TRAPPC2L															MS4A6D			RNF213	PPIH											AFF3				SAT2
Cfap126			POLR2E										TRIAP1															MT2			RNF214	HOMEZ											AHCY				RPL10A
Chd7			POLR3H										TRPC3															MTFR2			ROBO2	GRIA2											AKAP17B				HDDC3
Chgb													TRPM6															MTOR			RRBP1	CCDC148											AKR1B3				PPP1CC
Cited1													TSPO															MTSS1L			RRP1B	KLHL13											AKT2				HMGN2
Clcn5													TUSC3															MXD1			RSPH4A	RPRD1B											ALKBH7				TMSB10
Clic4													UQCR10															MYD88			RUFY2	SLC38A5											ANO8				FADS1
Clic6													VPS29															MYO1E			S1PR3	FANCI											ANXA3				RPS9
Clk4													VTA1															MYO1H			SAMD4B	DNMBP											ANXA5				FBXW8
Cltb													YIPF5															NAB2			SCN8A	CAPRIN2											ANXA7				RPS7
Cnn1																												NAV1			SEMA4C	UBA3											APBB1				RPS8
Coa5																												NCOR1			SEMA6D	LRRK1											APOO				RPSA
Col4a1																												NEDD4			2003-09-01	LRRTM3											ARFGAP2				FBXW2
Col4a2																												NEURL1B			SFT2D2	TMEM107											ARFGEF2				TUBA4A
Col4a3bp																												NFATC2			SLC12A7	HYDIN											ARFRP1				EBNA1BP2
Coq10b																												NFIL3			SLC15A3	NT5C3B											ARL2				SMS
Cox15																												NFIX			SLC16A3	BIRC5											ARPC3				TCTA
Creb5																												NHLH1			SLC16A6	PPM1M											ARPC5				S100A9
Crebbp																												NPAS4			SLC1A4	MTHFSD											ASH1L				SQSTM1
Csf1																												NR1D1			SLC26A1	PRRX1											ASNA1				LRRC59
Csf2rb																												NR4A1			SLC2A1	TSPEAR											ATF4				PHB
Csmd3																												NRP2			SLC45A4	PI16											ATOX1				FOXO3
Csn3																												NTRK2			SLC4A4												ATP5E				ACAT2
Csnk1a1																												OASL2			SLC5A3												ATP6V1G1				MED30
Cspg4																												ODC1			SMAD7												ATXN7				BAG2
Csrnp1																												OGFOD1			SOCS3												AUH				ATXN7
Ctnnal1																												OLA1			SOGA1												BAD				MPDU1
Cxcl1																												OSMR			SP110												BAG2				COA3
Cxcl10																												PABPC1			SPAG7												BANF1				NOP16
Cybrd1																												PAK4			SPATA2L												BCAS3				ARPC5
Cyp17a1																												PATL1			SPP1												BCAT2				LSM3
Cyp1b1																												PBX3			SPTY2D1												BCKDK				CDK7
Cyp2u1																												PBXIP1			SREK1												BCL11B				LSM7
Cyr61																												PDE10A			SRF												BCL3				ARPC3
CYTB																												PDGFRB			STAT3												BHLHE40				CDK4
Daam2																												PDXK			STK4												BIRC5				TADA3
Dab1																												PEG10			SUV39H2												BLOC1S1				MIPEP
Dck																												PEG3			SV2A												BLOC1S5				COX4I1
Dclre1c																												PER1			SYDE1												BLVRA				BRK1
Ddc																												PHC1			SYN3												BNIP3				ETFB
Ddi2																												PHF2			SYNPO2L												BOLA2				DUSP12
Ddit4																												PHOX2A			SYNRG												BRK1				RPL7A
Ddr1																												PIP5K1A			SZRD1												BRMS1				UBTF
Ddx55																												PJA2			TAGLN2												BUD31				EIF5A
Dennd1a																												PLAUR			TAOK2												CALCOCO1				BCAS3
Dgkk																												PLCB1			TBR1												CALM2				GPX1
Dlx2																												PLEK			TCF12												CAMK1				RPL13A
Dnajc19																												PLEKHG3			TCF4												CAPZA1				RANGAP1
Dnajc2																												PLIN2			TET1												CARS2				REXO2
Dnajc21																												PMAIP1			TET2												CASP4				ARFGAP2
Dnm1l																												POLM			THRAP3												CAV1				QTRT1
Dpysl5																												POT1A			TIMP1												CBR1				NT5C3B
Dusp1																												PPP1R15A			TIRAP												CCL6				HAX1
Dusp18																												PPP1R16B			TJP2												CCL7				BIRC5
Dusp4																												PPP1R3B			TLK2												CCL9				SFT2D2
Dvl3																												PRKACB			TMCC3												CCNT1				CRK
Dzip1																												PSME3			TMEM245												CCT3				DCTPP1
Ebf1																												QK			TMOD3												CDK4				BCAT2
Ebna1bp2																												RAB7B			TPR												CDK7				TSSC1
Ecel1																												RAD51C			TRIM25												CDV3				NDUFB4
Eci2																												RAI1			TRIM56												CHCHD1				MIEN1
Edem3																												RALGPS1			TRIT1												CHKB				U2AF2
Efcab14																												RANGAP1			TRP53												CHMP2A				POLR2E
Egr2																												RASGEF1B			TTC28												CHURC1				PCBD2
Ehbp1																												RASL11B			TUBA1C												CINP				SPAG7
Ehd2																												RELL2			TUBA3A												CISD2				NDUFA7
Ehd3																												RFX4			TUBB6												CLNS1A				PPIL2
Eif3c																												RGS16			U2SURP												CLYBL				PRRX1
Eif3j2																												RHOB			UBE4B												CMTM5				MMAB
Elmsan1																												RNF213			UBTF												CNBP				CNBP
Enah																												RNF214			UNC5C												COA3				NDUFA3
Epb41l4b																												ROBO2			UNG												COA4				FBXL15
Ephb3																												RRBP1			USP34												COL4A1				TPD52L2
Epn2																												RRP1B			VCL												COL4A2				ATOX1
Eprs																												RSAD2			VIM												COMMD6				BCKDK
Errfi1																												RSPH4A			WDR26												COPS7A				NAGK
Esm1																												RUFY2			WDR33												COQ10B				EIF3K
Ewsr1																												S100A8			ZBTB20												COQ2				PSAT1
Eya1																												S1PR3			ZC3H13												COQ9				EIF3I
Ezr																												SAMD4B			ACSL3												COX19				PITPNB
Faim2																												SBNO2			ANKS1B												COX4I1				NUBP2
Fam160a2																												SCN8A			ANP32A												COX7C				RPS15
Fam160b2																												SEMA4C			ARPC3												CREB5				SNRPD2
Fam234b																												SEMA6D			BIRC5												CREBBP				RPS18
Fas																												SEPT3			BOLA1												CRK				TRIM25
Fbn1																												SERINC5			CADM2												CROT				RPS11
Fbxw7																												SERTAD1			CAPRIN2												CRYBB1				ATP6V1G1
Fdxacb1																												SFRP4			CBR3												CRYGS				ECH1
Fgf11																												SFT2D2			CENPC1												CSPG4				GCAT
Fgfr1op2																												SKINT7			CLEC2D												CSTB				HIST2H3B
Fkbp5																												SLC12A7			CYCT												CXCL1				RRAGC
Flrt1																												SLC15A3			CYS1												CXCL10				BOLA2
Fos																												SLC16A3			DNMBP												CYB561D2				TWF2
Fosb																												SLC16A6			ERCC6L2												CYB5R3				GNG10
Foxe3																												SLC1A4			ESPN												CYB5R4				ATP5E
Foxj1																												SLC25A25			FAM13C												CYBA				FIS1
Foxo3																												SLC26A1			FANCI												CYC1				BCL11B
Foxp2																												SLC2A1			FILIP1L												CYCT				TMEM50A
Gabbr2																												SLC45A4			GIMAP4												CYP1B1				HIST1H4M
Gadd45b																												SLC4A4			GRIA2												CYR61				SMU1
Gadd45g																												SLC4A8			HIST2H2AB												CYTB				RPS25
Galnt11																												SLC5A3			HOMEZ												DAB1				RPL27A
Galnt4																												SMAD7			MAT2A												DAPK3				ECHDC2
Gatad2b																												SOCS3			MTERF1A												DBI				MPHOSPH10
Gbp2																												SOGA1			MTERF1B												DBNL				RNPS1
Gbp3																												SOX7			NCBP2												DCTPP1				HIST1H4C
Gem																												SP110			NEMP1												DDIT4				CALM2
Gfap																												SPAG7			NMI												DDX39B				RAB9
Ggnbp1																												SPATA2L			P2RY12												DDX5				PPP1R11
Glrx2																												SPEF2			PGAM2												DHRS4				GDI2
Gm13889																												SPP1			PRM2												DHX8				OLA1
Gmeb2																												SPTY2D1			PRRX1												DIABLO				ZBTB8OS
Gmps																												SREK1			PTGER3												DNAJC15				CROT
Gnl1																												SRF			PVALB												DNAJC19				AKR1B3
Golga3																												STAT3			RPRD1B												DNLZ				COX7C
Gopc																												STFA2			RPSA												DNMBP				CLYBL
Gpatch1																												STK4			SFT2D1												DNPH1				ACTR1B
Gpatch2																												SUV39H2			SLC22A1												DPY30				AUH
Gpatch8																												SV2A			SLC9B2												DRAM2				SEC61G
Gpr84																												SYDE1			SPHK1												DSEL				RAC2
Grasp																												SYN3			SSBP1												DUSP12				SEC61B
Grin2b																												SYNPO2L			STXBP5												DUSP18				CCT3
Grip1																												SYNRG			SYNPR												DYNLT1F				CBR1
Gtf2ird1																												SZRD1			TCEA2												EBNA1BP2				CDV3
Gtpbp4																												TAGLN2			TDRP												ECH1				SEC13
H3f3b																												TAOK2			TK1												ECHDC2				DBNL
Haus4																												TBR1			TLE1												EEF1AKMT1				STARD3NL
Hcar2																												TCF12			TMEM40												EGLN1				MRPS23
Hecw1																												TCF4			TRPM6												EGR2				ANO8
Hemgn																												TET1															EIF3I				MRPS7
Hist1h1b																												TET2															EIF3K				COMMD6
Hist1h1e																												THRAP3															EIF5A				KXD1
Hist1h4c																												TIMP1															ELMO2				TAX1BP3
Hist1h4m																												TIRAP															ENAH				PABPC1
Hist2h3b																												TJP2															ENDOG				CSTB
Hmgb2																												TLK2															EPHB3				AHCY
Hnrnpa2b1																												TLR2															ERCC6L2				SSNA1
Hpcal1																												TMCC3															ESM1				RASL2-9
Hrh1																												TMEM245															ETFB				PES1
Hspa1a																												TMOD3															EWSR1				LMNA
Hspa4																												TMPRSS3															EYA1				DYNLT1F
Id1																												TNFRSF12A															FADS1				GINS2
Ier2																												TPR															FAHD2A				CRYBB1
Ifi202b																												TRIB1															FAS				UBE2G2
Ifi203																												TRIM25															FBLL1				NLE1
Ifi204																												TRIM56															FBP1				FKBP1A
Ifit3																												TRIT1															FBXL15				TPPP3
Igsf9																												TRP53															FBXW2				CAPZA1
Il15ra																												TTC28															FBXW8				HNRNPA2B1
Impact																												TTLL7															FGF6				TOMM5
Ints3																												TUBA1C															FGFR3				HBB-B2
Intu																												TUBA3A															FHIT				HBB-B1
Irf2bp2																												TUBB6															FIGNL1				BANF1
Irgm1																												U2SURP															FIS1				ACOT13
Isg15																												UBE4B															FKBP1A				TMEM256
Isl1																												UBTF															FKBP1B				RPP21
Itga6																												UNC5C															FOXO3				GEMIN7
Itprip																												UNG															FXN				VCL
Itpripl2																												USP2															G0S2				IDI1
Jund																												USP34															GABARAPL2				COX19
Kcna4																												VCL															GADD45G				DDX5
Kcne3																												VEGFA															GADD45GIP1				NDRG3
Kcnf1																												VIM															GATB				PSMD13
Kcnj3																												VWF															GATC				SLC1A4
Kdm2a																												WDR26															GCAT				STK4
Kdm5a																												WDR33															GCSH				TMEM242
Klf2																												WDR92															GDI2				PSME2B
Knop1																												XAF1															GEMIN7				TMEM245
Krt18																												ZBTB20															GET4				DNAJC19
Kxd1																												ZC3H13															GFAP				SMAD1
Lancl3																												ZCCHC9															GGNBP1				CAV1
Laptm5																												ZFP672															GINS2				VTA1
Larp4b																												ABCB9															GLE1				COQ9
Lcn2																												ACSL3															GLRX3				SMAD7
Ldlrad3																												ADCK5															GLS				GM4737
Lef1																												ANKS1B															GM4737				H1F0
Leo1																												ANP32A															GMPR2				DNMBP
Lgals3																												ARPC3															GNG10				MRGBP
Lgals7																												B3GALNT2															GPN1				TRP53
Lhx8																												BIRC5															GPT				CHMP2A
Lhx9																												BOLA1															GPX1				UBA3
Lilrb4a																												C2															GPX4				CYCT
Lmna																												CADM2															GRPEL2				UBE2K
Lnx1																												CAPRIN2															GSS				LSM14A
Lsm14a																												CBR3															GSTP1				PYCRL
Luc7l3																												CCDC148															H1F0				HMGB2
Madd																												CCDC159															HAGH				DPY30
Maff																												CCDC167															HAX1				ILK
Mafk																												CD1D1															HBB-B1				DBI
March4																												CENPC1															HBB-B2				TRIAP1
Mbp																												CENPK															HCAR2				HMGB1
Mcam																												CLCNKB															HDDC3				DNPH1
Med1																												CLEC2D															HDHD3				SEPTIN6
Mef2a																												CYB5RL															HEMK1				YWHAQ
Mertk																												CYCT															HIP1				HIST1H1E
Mex3a																												CYS1															HIST1H1A				HIST1H1A
Mfsd4a																												DNMBP															HIST1H1B				HIST1H1B
Mgll																												ERCC6L2															HIST1H1E				GET4
Mical2																												ESPN															HIST1H4C				RBM14
Midn																												FAM13C															HIST1H4M				HSDL1
Miip																												FANCI															HIST2H2AB				GLRX3
Mms22l																												FILIP1L															HIST2H3B				NCBP2
Mon1b																												GIMAP4															HMBS				BUD31
Mphosph10																												GRIA2															HMGB1				NAV1
Ms4a6d																												GTF2A2															HMGB2				SYNGR3
Msn																												HIST2H2AB															HMGN2				YWHAZ
Mt1																												HOMEZ															HNRNPA2B1				MUT
Mt2																												HTR4															HSDL1				PJA2
Mtfr2																												HYDIN															HSPA1A				NAA38
Mthfd2																												INPP5B															HTRA2				MVD
Mtss1l																												IZUMO4															ID3				HAGH
Mxd1																												KLHL13															IDI1				PFDN5
Myb																												LMAN1L															IER2				FBP1
Mycl																												LRRK1															IFI204				INA
Myd88																												LRRTM3															IFIT3				BLVRA
Myo1e																												MAT2A															IGSF9				GMPR2
Myo5a																												MTERF1A															IGSF9B				RRBP1
Napa																												MTERF1B															ILK				RNF7
ND2																												MTFP1															IMMP1L				ADD1
ND4																												MTHFSD															IMPACT				U2AF1L4
ND4L																												NCBP2															INA				MAT2A
ND5																												NEMP1															ISCA2				TMEM208
Necab1																												NMI															ISG15				NUP43
Neurl1b																												NOX1															ITGB1BP1				TIMM8B
Nfatc2																												NT5C3B															KLF13				CRYGS
Nhlh1																												NUDT7															KXD1				ARFGEF2
Nhsl2																												NUPL2															LCN2				USP22
Nkd1																												P2RY12															LDHA				U2SURP
Nktr																												PEX11G															LGALS7				ACIN1
Nkx2-6																												PGAM2															LIPT2
Npas4																												PI16															LMNA
Nphp1																												POLR2H															LRR1
Nr1d1																												PPIH															LRRC59
Ntng1																												PPM1M															LSM1
Oasl2																												PRM2															LSM14A
Ocrl																												PRRX1															LSM3
Ola1																												PTGER3															LSM7
Onecut2																												PVALB															LURAP1L
Osmr																												RABL2															LYRM4
Otx2																												RPRD1B															MADD
Pak4																												RPSA															MAT2A
Patj																												SFT2D1															MECR
Patl1																												SLC22A1															MED10
Pbld1																												SLC38A5															MED11
Pbx3																												SLC9B2															MED16
Pcgf5																												SPHK1															MED28
Pdcd6ip																												SPINT2															MED30
Pde4d																												SSBP1															MED6
Peg10																												STK32A															MEF2A
Per1																												STXBP5															METAP1D
Pex14																												SYNPR															MIEF2
Pgap1																												TBC1D32															MIEN1
Pgm2																												TCEA2															MIPEP
Phc1																												TDRP															MLX
Phf2																												TK1															MMAB
Phox2a																												TLCD1															MPDU1
Phrf1																												TLE1															MPG
Pick1																												TMEM107															MPHOSPH10
Pja2																												TMEM40															MPV17
Pknox1																												TNFAIP8L2															MPV17L2
Plagl1																												TNFRSF13B															MRGBP
Plaur																												TRMO															MRM2
Plch1																												TRPM6															MRPL11
Plek																												TSPEAR															MRPL12
Plekhg3																												UBA3															MRPL14
Plin2																												ZBTB8OS															MRPL15
Pmm2																																											MRPL17
Pnpla2																																											MRPL28
Polm																																											MRPL33
Pot1a																																											MRPL41
Ppp1r12a																																											MRPL42
Ppp1r15a																																											MRPL46
Ppp1r16b																																											MRPL53
Ppp1r3b																																											MRPL54
Ppp2ca																																											MRPL57
Prkca																																											MRPS11
Prm1																																											MRPS17
Prpf8																																											MRPS23
Psme3																																											MRPS25
Rab3c																																											MRPS27
Rab43																																											MRPS7
Rab7b																																											MRPS9
Rac2																																											MRRF
Rad18																																											MTERF1A
Rai1																																											MTERF1B
Ralgps1																																											MTFR1
Ranbp9																																											MTFR2
Rasl11b																																											MTIF3
Rbms1																																											MTRF1
Rbpms2																																											MUT
Rcc2																																											MVD
Rfx4																																											MYL6
Rgs7bp																																											NAA38
Rgs8																																											NAGK
Rhob																																											NAMPT
Rhou																																											NANOG
Rims1																																											NAT14
Rnf115																																											NAV1
Rnf145																																											NCBP2
Rnf213																																											NCOR1
Rnf214																																											ND2
Rnf216																																											ND4
Rnf217																																											ND4L
Rnf6																																											ND5
Robo2																																											NDEL1
Rpgrip1																																											NDRG3
Rps6kb1																																											NDUFA11
Rrbp1																																											NDUFA3
Rrp1b																																											NDUFA7
Rsad2																																											NDUFAF2
Rsph4a																																											NDUFAF5
Rubcn																																											NDUFB2
Rufy2																																											NDUFB4
Runx1t1																																											NDUFB8
S100a8																																											NDUFS8
S100a9																																											NFATC2
Sash1																																											NFIX
Sbno2																																											NKX2-6
Scai																																											NLE1
Scn8a																																											NOP10
Sema4c																																											NOP16
Sema5a																																											NOX1
Sema6d																																											NPAS4
Serpinb8																																											NR1D1
Sertad1																																											NSA2
Sf3b4																																											NT5C3B
Sfrp4																																											NUBP2
Sft2d2																																											NUP35
Shb																																											NUP43
Shisa6																																											NUPL2
Shq1																																											OLA1
Sik3																																											PABPC1
Six3																																											PACS2
Skint7																																											PAFAH1B3
Slc12a7																																											PAK4
Slc15a3																																											PARL
Slc16a14																																											PBLD1
Slc16a3																																											PCBD2
Slc16a6																																											PCGF1
Slc1a4																																											PDGFRB
Slc25a22																																											PEG10
Slc25a25																																											PER1
Slc25a44																																											PES1
Slc26a1																																											PFDN5
Slc2a1																																											PHB
Slc45a4																																											PHB2
Slc4a10																																											PHF2
Slc4a8																																											PHOX2A
Slc5a3																																											PIM2
Slc6a3																																											PITPNB
Slc9a7																																											PJA2
Slu7																																											PLIN2
Smad7																																											PMM2
Smarca1																																											POLR2E
Snx24																																											PPIL2
Sorl1																																											PPP1CC
Sox11																																											PPP1R11
Sox3																																											PRDX1
Sox7																																											PRDX5
Sox9																																											PREB
Sp110																																											PRPF38B
Sp140																																											PRRX1
Sp2																																											PSAT1
Sp3																																											PSMA6
Spag7																																											PSMA7
Sparc																																											PSMB1
Spata21																																											PSMD10
Spata2l																																											PSMD13
Specc1																																											PSME2B
Spp1																																											PSME3
Spry1																																											PTGES2
Spty2d1																																											PUSL1
Srek1																																											PYCRL
Srf																																											PYGM
Ssbp3																																											QTRT1
Ssrp1																																											RAB9
Stat5b																																											RAC2
Stfa2																																											RAD18
Stk3																																											RAI1
Stk32b																																											RANGAP1
Stk32c																																											RASL2-9
Sv2c																																											RBM14
Syde1																																											REXO2
Syn3																																											RFX4
Syne2																																											RHOB
Synm																																											RITA1
Synpo2l																																											RNF114
Szrd1																																											RNF121
Tagln2																																											RNF213
Taok2																																											RNF41
Tbc1d22a																																											RNF7
Tbr1																																											RNH1
Tcaf1																																											RNPS1
Tcf12																																											ROBO2
Tet1																																											ROMO1
Tet2																																											RPL10A
Tigar																																											RPL13A
Timp1																																											RPL17
Timp3																																											RPL19
Tirap																																											RPL27
Tlk2																																											RPL27A
Tmbim1																																											RPL34
Tmcc3																																											RPL36
Tmem14c																																											RPL41
Tmem184a																																											RPL7A
Tmem245																																											RPP21
Tmem255a																																											RPS11
Tmem57																																											RPS15
Tmod3																																											RPS18
Tmprss3																																											RPS25
Tnfaip1																																											RPS7
Tnfrsf12a																																											RPS8
Tob1																																											RPS9
Tox																																											RPSA
Tpp1																																											RRAGC
Tra2b																																											RRBP1
Trib3																																											RRP1B
Trim25																																											S100A1
Trim45																																											S100A8
Trim56																																											S100A9
Trit1																																											SAT2
Trp53																																											SBNO2
Trp53i11																																											SEC13
Trrap																																											SEC61B
Tshz1																																											SEC61G
Ttc28																																											SEMA4C
Ttc9																																											SEMA6D
Ttll7																																											SEPT6
Ttyh1																																											SFT2D2
Tuba1c																																											SFXN4
Tuba3a																																											SLC1A4
Tubb6																																											SLC25A25
U2surp																																											SLC25A26
Ubash3b																																											SLC25A33
Ubtf																																											SLC25A39
Uchl3																																											SLC8A3
Ucp2																																											SLC9B2
Unc13c																																											SMAD1
Ung																																											SMAD7
Unkl																																											SMS
Usp2																																											SMU1
Usp30																																											SNAPIN
Usp34																																											SNRNP25
Usp51																																											SNRPB
Utp14a																																											SNRPD2
Vapb																																											SNRPG
Vcl																																											SNRPN
Vegfa																																											SOX7
Vwf																																											SP110
Wdr33																																											SPAG7
Wnk1																																											SQSTM1
Xaf1																																											SREK1
Zbtb20																																											SRRT
Zc3h4																																											SSNA1
Zc3h6																																											STARD3NL
Zcchc24																																											STK4
Zcchc9																																											STMN1
Zfand3																																											SUPT4B
Zfhx3																																											SYNE2
Zfp319																																											SYNGR3
Zfp423																																											SZRD1
Zfp503																																											TADA3
Zfp629																																											TAX1BP3
Zfp672																																											TCF4
Zfp777																																											TCTA
Zfp791																																											TEFM
Zfp867																																											TFPT
Zkscan17																																											THOC6
Zmynd8																																											TIMM10
Zzz3																																											TIMM22
Abcb9																																											TIMM50
Abcf1																																											TIMM8A1
Abhd12																																											TIMM8B
Abhd16a																																											TIMMDC1
Acat2																																											TK1
Acat3																																											TMEM126A
Acot10																																											TMEM14C
Acot13																																											TMEM208
Acot9																																											TMEM242
Acsl3																																											TMEM245
Acsl6																																											TMEM256
Actl6a																																											TMEM40
Actr1b																																											TMEM50A
Acyp2																																											TMSB10
Adamtsl2																																											TOMM40
Add1																																											TOMM5
Adk																																											TPD52L2
Adora2b																																											TPI1
Adprhl2																																											TPPP3
AF067063																																											TRIAP1
Ahcy																																											TRIM25
Aip																																											TRIT1
Akr1b3																																											TRP53
Akr1c19																																											TRUB2
Akt2																																											TSEN54
Alad																																											TSPO
Alkbh7																																											TSSC1
Anapc11																																											TTLL7
Ankrd27																																											TUBA1A
Anks1b																																											TUBA1B
Ano8																																											TUBA1C
Anp32a																																											TUBA3A
Anxa3																																											TUBA4A
Anxa7																																											TWF2
Apbb1																																											U2AF1L4
Aph1a																																											U2AF2
Apoo																																											U2SURP
Arfgap2																																											UBA3
Arfrp1																																											UBE2G2
Arhgdig																																											UBE2K
Arl1																																											UBTF
Arl2																																											UCP2
Arl5a																																											UNC5C
Arpc3																																											UNG
Arpc5																																											UQCC2
Arrdc1																																											UQCR10
Arv1																																											USP22
Asna1																																											UXT
Atg16l1																																											VCL
Atox1																																											VEGFA
Atp5e																																											VPS29
Atp6ap1																																											VTA1
Atp6v0b																																											WARS
Atp6v1g1																																											WDR33
Auh																																											XAF1
Aym1																																											YTHDF2
B3galt4																																											YWHAQ
B3gat3																																											YWHAZ
B9d1																																											ZBTB8OS
B9d2																																											ZFP367
Bad																																											ZFP410
Bag2																																											ZMAT5
Banf1
Barhl1
Bbip1
Bcas3
Bcat2
Bckdk
Bgn
Birc5
Bloc1s1
Bloc1s3
Bloc1s5
Blvra
Bnip3
Bola1
Bola2
Bri3
Brk1
Brms1
Bsg
Btf3
Btnl10
Bud31
C1qtnf2
C2
C78653
Cab39l
Cacfd1
Cadm2
Calm2
Caln1
Camk1
Capn1
Capn3
Caprin2
Car4
Cars2
Cbarp
Cbr1
Cby1
Ccdc107
Ccdc148
Ccdc159
Ccdc167
Ccl27a
Cct3
Cd151
Cd1d1
Cd300lg
Cd82
Cd99
Cdh15
Cdk4
Cdk7
Cdv3
Cenpa
Cenpc1
Cenpx
Cfc1
Cfp
Chchd1
Chid1
Chkb
Chmp2a
Chmp3
Chmp6
Chn1
Churc1
Cinp
Cisd2
Clcn2
Clcnkb
Clec2d
Clec4f
Clns1a
Clp1
Clybl
Cmtm5
Cnbp
Cntn6
Coa3
Coa4
Cog8
Colgalt1
Commd3
Commd6
Cops7a
Coq2
Coq9
Coro1b
Cox19
Cox4i1
Cox7c
Cript
Crk
Crlf1
Crot
Crybb1
Crygs
Cryzl1
Csnk1g2
Cst6
Cstad
Cstb
Ctsd
Ctsg
Cyb561d2
Cyb5r3
Cyb5r4
Cyb5rl
Cyba
Cyc1
Cyct
Cyp46a1
Cys1
Dalrd3
Dapk3
Dbi
Dbnl
Dcdc2b
Dctpp1
Ddx39b
Derl2
Dhps
Dhrs4
Dhrs7c
Dhx8
Diablo
Dimt1
Dnajc15
Dnlz
Dnmbp
Dnph1
Dph3
Dpp9
Dpy30
Dram2
Dsel
Dtnb
Dusp12
Dydc2
Dynlt1f
Ebpl
Ech1
Echdc2
Eef1akmt1
Efna3
Egln1
Eif2b5
Eif3h
Eif3i
Eif3k
Eif5a
Elmo2
Elob
Elof1
Emg1
Eml1
Endog
Ercc6l2
Ermap
Erp29
Espn
Etfb
Fads1
Fahd2a
Fam13c
Fam171a2
Fam212a
Fam69b
Fam71e1
Fam96a
Fanci
Fbll1
Fbp1
Fbxl15
Fbxl20
Fbxl5
Fbxw13
Fbxw2
Fez1
Fgd2
Fgf14
Fgf20
Fgfr3
Fhit
Fignl1
Filip1l
Fis1
Fkbp1a
Fkbp1b
Fmc1
Foxd2os
Fuca2
Fundc2
Fxn
Fzd10
G0s2
Gabarapl2
Gadd45gip1
Galk1
Galnt7
Gatb
Gatc
Gcat
Gcsh
Gdi2
Gemin7
Get4
Gimap4
Gins2
Gipc2
Gle1
Glrx3
Gls
Gm10406
Gm10413
Gm10651
Gm10731
Gm10814
Gm13861
Gm14288
Gm15413
Gm1943
Gm20878
Gm26808
Gm29968
Gm30984
Gm3115
Gm3264
Gm3317
Gm3383
Gm34466
Gm36718
Gm4425
Gm4737
Gm4786
Gm5136
Gm5141
Gm5458
Gm5602
Gm5617
Gm5741
Gm5766
Gm5779
Gm5796
Gm5797
Gm5820
Gm6548
Gm7972
Gm8096
Gm8273
Gm9079
Gmpr
Gmpr2
Gna13
Gng10
Gng13
Gpn1
Gpr34
Gpr37l1
Gpt
Gpx1
Gpx4
Gramd1a
Gria2
Grm8
Grpel2
Gss
Gstp1
Gstp2
Gstt2
Gtf2a2
Gtf2h2
Gtf3a
Guk1
H1f0
Hagh
Hapln1
Hax1
Hbb-b1
Hbb-b2
Hddc3
Hdhd3
Hebp1
Hemk1
Higd1b
Hist2h2ab
Hmbs
Hmgn2
Homez
Hsbp1
Hsdl1
Hspb2
Hspb7
Htr4
Htra2
Hyal2
Hydin
Hyls1
Id3
Idi1
Idnk
Ier5
Igsf9b
Il11ra1
Ilk
Immp1l
Inpp5b
Iqcb1
Iqcc
Isca2
Itgb1bp1
Itm2a
Izumo4
Jagn1
Jmjd7
Josd2
Kcnd3os
Kcne1l
Kcne2
Kcnk4
Kcnmb4
Kcns3
Kctd21
Kdm2b
Klhdc2
Klhl13
Klk8
Kptn
Krcc1
Krtap20-2
Lage3
Lamtor3
Lbhd1
Ldha
Lhpp
Lhx1os
Lhx6
Lin7b
Lipt2
Lman1l
Lockd
Lrig2
Lrr1
Lrrc17
Lrrc42
Lrrc59
Lrrk1
Lrrtm3
Lsm1
Lsm3
Lsm7
Luc7l
Lurap1l
Ly6g6e
Lypd2
Lyrm4
Map1lc3a
March2
Mast3
Mat2a
Mb21d2
Mbd3
Mcf2l
Mcrip1
Mea1
Mecr
Med10
Med11
Med28
Med30
Med6
Metap1d
Mettl8
Mgst3
Mief2
Mien1
Mipep
Mir670hg
Mis18a
Mkks
Mlip
Mlx
Mob3a
Mocs2
Mpdu1
Mpg
Mpv17
Mpv17l2
Mrgbp
Mrgpra6
Mrm2
Mroh2a
Mrpl11
Mrpl12
Mrpl14
Mrpl15
Mrpl17
Mrpl28
Mrpl33
Mrpl41
Mrpl42
Mrpl46
Mrpl53
Mrpl54
Mrpl57
Mrps11
Mrps17
Mrps23
Mrps25
Mrps27
Mrps7
Mrps9
Mrrf
Msmo1
Mterf1a
Mterf1b
Mtfr1
Mtfr1l
Mthfsd
Mtif3
Mtrf1
Mus81
Mut
Mvd
Myl3
Myl6
Naa38
Nagk
Nampt
Nanog
Nat14
Nat8f1
Naxe
Ncaph2
Ncbp2
Ndel1
Ndrg3
Ndufa11
Ndufa3
Ndufa7
Ndufaf2
Ndufaf5
Ndufb2
Ndufb4
Ndufb8
Ndufs8
Nemp1
Neurl4
Nhej1
Nipsnap3b
Nle1
Nme2
Nme3
Nme6
Nmi
Nnmt
Nop10
Nop16
Nox1
Nphs2
Nprl2
Nr2c2ap
Nrxn3
Nsa2
Nsmce1
Nt5c3b
Nt5dc2
Nts
Nubp2
Nudt14
Nudt22
Nup35
Nup43
Nupl2
Oacyl
Oaz2
Olfr1415
Olfr156
Olfr446
Olfr522
Olfr544
Olfr629
Olfr94
Omd
Oprl1
Orc5
Ormdl1
Osgep
Ostc
Oxld1
P2ry12
Pacs2
Pafah1b3
Parl
Pcbd2
Pcdhac1
Pcgf1
Pcif1
Pclo
Pde1a
Pde6d
Pdlim7
Pes1
Pex11g
Pfdn5
Phb
Phb2
Phospho2
Pi16
Pigp
Pim2
Pimreg
Pisd-ps3
Pitpnb
Pkd1l2
Pkig
Plac9a
Plekhb1
Plekhb2
Plekhj1
Pllp
Plxna1
Poglut1
Pold4
Poldip2
Polr2e
Polr3h
Pomp
Pon2
Pop1
Ppil2
Ppm1m
Ppp1cc
Ppp1r10
Ppp1r11
Ppp1r14a
Ppp1r35
Ppp2r3d
Pradc1
Prdx1
Prdx5
Preb
Prkab1
Prm2
Prmt1
Prmt7
Prrx1
Prss53
Psat1
Psd
Psma6
Psma7
Psmb1
Psmd10
Psmd13
Psmd14
Psme2b
Pstk
Ptchd4
Ptdss2
Ptger3
Ptges2
Pth2
Ptpn18
Ptpn5
Ptprg
Pusl1
Pvt1
Pycrl
Pygm
Qdpr
Qtrt1
Rab26
Rab29
Rab9
Rabepk
Rabl2
Rac3
Ramp1
Rasl12
Rasl2-9
Rbbp5
Rbm14
Ren2
Retn
Rexo2
Rgcc
Rgs12
Rgs13
Rgs14
Rhbdl1
Rhov
Rita1
Rn18s
Rn45s
Rnd1
Rnd2
Rnf114
Rnf121
Rnf32
Rnf41
Rnf7
Rnh1
Rnps1
Romo1
Rpain
Rpl10a
Rpl13a
Rpl17
Rpl19
Rpl27
Rpl27a
Rpl34
Rpl36
Rpl41
Rpl7a
Rpp21
Rprd1b
Rps11
Rps15
Rps18
Rps25
Rps6kb2
Rps7
Rps8
Rps9
Rpsa
Rragc
Rs5-8s1
Rsl1
Rsl24d1
Rwdd2a
S100a1
S100a16
Sar1b
Sat2
Schip1
Scn5a
Sctr
Sdcbp
Sdf2l1
Sec13
Sec61b
Sec61g
Selenov
Selenow
Sept5
Sept6
Serf2
Serhl
Serpinf1
Setmar
Sfxn4
Sgsm3
Sh3yl1
Sirt7
Ska1
Slc16a12
Slc20a2
Slc22a1
Slc22a28
Slc25a26
Slc25a33
Slc25a39
Slc2a6
Slc35e1
Slc38a5
Slc50a1
Slc8a3
Slc9b2
Slitrk6
Slx1b
Smad1
Smc5
Smim1
Smim11
Smim20
Smim26
Smim4
Smim7
Sms
Smu1
Snap47
Snapin
Snrnp25
Snrpb
Snrpd2
Snrpg
Snrpn
Snx11
Spg21
Sphk1
Spink8
Spint2
Sqor
Sqstm1
Srgap3
Srprb
Srrt
Ssna1
Ssr4
Sstr1
Ssu2
St8sia4
Stard3nl
Stard4
Stk16
Stk32a
Stmn1
Stmn3
Stum
Stxbp5
Sult4a1
Supt4b
Swi5
Syngr3
Syt17
Tacr2
Tada3
Taf6l
Tax1bp3
Tbc1d32
Tcea2
Tcta
Tdrp
Tefm
Ten1
Tfpt
Tgm7
Thoc6
Timm10
Timm22
Timm50
Timm8a1
Timm8b
Timm9
Timmdc1
Tk1
Tlcd1
Tm2d2
Tm7sf2
Tmem121
Tmem126a
Tmem147
Tmem160
Tmem17
Tmem174
Tmem192
Tmem205
Tmem208
Tmem222
Tmem223
Tmem242
Tmem256
Tmem40
Tmem50a
Tmem68
Tmem74b
Tmem9
Tmprss11b
Tmsb10
Tmsb15b1
Tmub2
Tnfaip8l2
Tnfrsf13b
Tnfrsf25
Tomm40
Tomm5
Tpd52l2
Tpgs1
Tpi1
Tppp3
Trappc2l
Trav3-3
Triap1
Trio
Trmo
Trp53rkb
Trpc3
Trpm6
Trub2
Tsen54
Tspear
Tspo
Tssc1
Ttc21b
Ttc27
Ttc3
Ttc30a1
Ttc32
Tub
Tuba1a
Tuba1b
Tuba4a
Tubb2a-ps2
Tusc2
Tusc3
Twf2
Txndc12
Txnl4a
U2af1l4
U2af2
Uba3
Ubb
Ube2g2
Ube2k
Ube2v1
Uchl1
Ufm1
Uqcc2
Uqcr10
Usb1
Usf1
Usp19
Usp22
Uxt
Virma
Vps29
Vta1
Wars
Wasf3
Washc3
Wdr45b
Wnt10a
Wrb
Wsb1
Xntrpc
Yeats4
Yipf1
Yipf5
Ypel1
Ythdf2
Ywhaq
Ywhaz
Zbtb8os
Zfat
Zfp219
Zfp276
Zfp352
Zfp367
Zfp410
Zfp429
Zfp455
Zfp637
Zfp758
Zfp85
Zfp933
Zfp954
Zfp994
Zfyve19
Zfyve21
Zmat5
Zmym1
Znhit3
Zp1
[truncated: 39 more columns]

## Sheet: C. Go-terms per List
List B																					List C														List ③														List ⑦
GO terms
DAVID release										Release Revigo
	Excluded for too high p value and/or FE			> 1E-04		Top FE	top significant															Excluded for too high p value and/or FE			> 1E-04					Top FE	top significant					Excluded for too high p value and/or FE			> 1E-04					Top FE	top significant
CatEgory	Term	Count	%	p-Value EASE	Genes	Fold enrichment	Bonferroni	FDR		BP	description	frequency	log10 p-value	p value	uniqueness	dispensability					BP	Term	Count	%	p-Value EASE	Genes	List Total	Pop Hits	Pop Total	Fold enrichment	Bonferroni	Benjamini	FDR		BP	Term	Count	%	p-Value EASE	Genes	List Total	Pop Hits	Pop Total	Fold enrichment	Bonferroni	Benjamini	FDR		BP
GOTERM_BP_DIRECT	GO:0006915~apoptotic process	84	4.28571	1.5753e-05	CLIC4, DYRK2, HIP1, SH3KBP1, JADe1, FAIM2, TRIAP1, SHB, MRPL41, ATCAY, AKT2, PeG10, PIM3, PIM2, RNF152, LGALS7, eIF5A, MeF2A, PDCD6IP, GPX1, CSNK2A1, SP110, DAPK3, PRKCA, UNC5C, RNF41, TNFRSF1A, THOC6, RHOB, BRMS1, RABeP1, PACS2, TRAF3, PSMe3, MADD, DDIT4, PPIF, eLMO2, CDIP1, TRIB3, GAPDH, S100A9, SQSTM1, S100A8, PSMD10, RTN3, DIABLO, HTRA2, FOXO3, STK4, FHIT, STK3, HCAR2, TFPT, BCLAF1, MIeN1, RN…	1.60428	0.0687282	0.0711878		GO:0006915	apoptotic process	0.00406	-1.1629	0.0687227	1	0					GOTERM_BP_DIRECT	GO:0045944~positive regulation of transcription from RNA polymerase II promoter	29	12.5541	4.60178e-06	ATF2, CSRNP1, CeBPB, GTF2A2, BMPR2, CeBPD, SRF, FOXO1, ZMIZ1, PLAGL1, CCL3, eGR1, JUN, eGR4, AUTS2, PeG3, TCF12, STAT3, ARID5A, PBX3, IL18, NMe2, TeT1, KLF4, KLF2, NR4A1, THRAP3, CeNPK, TCeA2	200	995	18082	2.63507	0.00686977	0.00688886	0.00682444		GOTERM_BP_DIRECT	GO:0045944~positive regulation of transcription from RNA polymerase II promoter	71	9.88858	6.08996e-09	ATF2, CSRNP1, CALCOCO1, BMPR2, CCNT1, HMGB2, CYR61, ZMIZ1, HYAL2, MeF2A, KLF13, PeG3, TCF12, IL18, NMe2, ARID5A, TeT2, TeT1, TBR1, ASH1L, FOS, CYS1, NPAS4, THRAP3, RFX4, ATF3, ATF4, TLR2, CReB5, CeBPB, GTF2A2, NFIX, CeBPD, SRF, FOXO3, FOXO1, RAI1, SBNO2, SeRTAD1, ATXN7, NHLH1, PLAGL1, CCL3, RPRD1B, eGR1, eGR2, JUN, CReBBP, JUND, eGR4, eYA1, BCL11B, AUTS2, PRRX1, STAT3, IGF2, PBX3, NFATC2, KLF4, K…	617	995	18082	2.0912	1.71005e-05	1.70945e-05	1.6857e-05		GOTERM_BP_DIRECT
GOTERM_BP_DIRECT	GO:0007417~central nervous system development	20	1.02041	0.000386812	ZBTB16, CHD7, STK4, HAPLN1, THOC6, STK3, ALDH3A2, DRP2, DAB1, ALDH5A1, LMX1A, TRP53, ZIC1, NDN, ID3, MBP, TPP1, OTX2, SOX9, TRP53BP2	2.44634	0.826005	0.437001		CC	description	frequency	log10 p-value	p value	uniqueness	dispensability					GOTERM_BP_DIRECT	GO:0010628~positive regulation of gene expression	17	7.35931	9.21983e-06	PPP1R15A, NTRK2, eGR1, CNTF, CITeD1, CSF1, STAT3, TCF12, IL18, KLF4, MTOR, HMGN5, NFIL3, ID1, CCL3, QK, VIM	200	399	18082	3.85206	0.0137164	0.00690104	0.00683651		GOTERM_BP_DIRECT	GO:0010628~positive regulation of gene expression	37	5.1532	1.12677e-07	PPP1R15A, CNTF, CALCOCO1, CITeD1, CSF1, PTGeR3, SeRPINe1, HMGB2, ePB41L4B, HMGN5, NFIL3, LMNA, CCL3, QK, eGR1, NTRK2, WNT10A, CReBBP, TLe1, CAV1, TCF12, STAT3, PLAUR, IL18, NFATC2, KLF4, MTOR, VeGFA, SFRP4, TRP53, ID1, LCN2, VIM, ATF3, CD44, ATF4, TLR2	617	399	18082	2.71763	0.000316348	0.000158143	0.000155946		CC
GOTERM_CC_DIRECT	GO:0005739~mitochondrion	282	14.3878	3.32052e-24	ISCA2, RPL34, CISD2, ABAT, MTFR1L, ALKBH7, PHB2, IFIT3, GLS, GCSH, ALKBH1, BSG, CYP1B1, MPV17, ACOT9, HeMK1, STARD4, MeCR, eNDOG, RSAD2, eCH1, BOLA1, ACSL6, PRKCA, ACSL3, HDHD3, GCAT, PISD, AFG3L1, AFG3L2, MTHFD2, FeZ1, DDIT4, TMeM126A, LIPT2, GGNBP1, SMIM4, SP140, MRPL17, MRPL14, MRPL15, MRPL12, MRPL11, APOO, CYB5R1, PRDX5, LDHA, CYB5R3, BLOC1S1, PRDX1, ATP5e, GRPeL2, RDH13, RAB11FIP5, FIS1, NDF…	1.80189	2.61325e-21	2.53356e-21		GO:0005739	mitochondrion	0.02156	-20.5828	2.61336e-21	0.43	0					GOTERM_BP_DIRECT	GO:0006366~transcription from RNA polymerase II promoter	10	4.329	2.22995e-05	eGR1, GTF2A2, JUN, BMPR2, NFIL3, THRAP3, SRF, STAT3, POLR2H, KLF4	200	138	18082	6.55145	0.0328532	0.0103893	0.0102922		GOTERM_BP_DIRECT	GO:0007623~circadian rhythm	17	2.36769	7.53415e-07	NTRK2, JUN, CPT1A, JUND, NR1D1, ADCY1, PeR1, NCOR1, NFIL3, MAT2A, THRAP3, TRP53, CRY2, BHLHe40, ID1, FAS, ATF4	617	108	18082	4.61303	0.00211335	0.000704945	0.000695151		GOTERM_CC_DIRECT
GOTERM_CC_DIRECT	GO:0005737~cytoplasm	776	39.5918	1.3971e-19	FZD10, HTR4, MPRIP, UBASH3B, DPYSL5, AKT2, FGFR1OP2, PKNOX1, MeF2A, GABARAPL2, RBFOX2, eML1, DDX39B, eWSR1, ZFYVe19, CLNS1A, PSMe3, FeZ1, DDIT4, ATF4, SLBP, AGAP1, COPS7A, AGAP3, PLA2G7, OAZ2, CYB5R4, RNF213, CYB5R3, RNF216, FIGNL1, RNF217, HCRT, PPARGC1A, GSTM4, CReBBP, CADM2, PMM2, MRPL28, BBIP1, PBX1, STFA2, ZFAT, AGO2, NMT2, PKIG, DZIP1, NOX1, DUBR, TDRP, SHB, PANX2, TUBA1C, TUBA1B, TUBA1A, T…	1.28689	1.09952e-16	5.32992e-17		GO:0005925	focal adhesion	0.00109	-3.6479	0.000224957	0.86	0					GOTERM_BP_DIRECT	GO:0034097~response to cytokine	8	3.4632	3.07407e-05	JUN, SeRPINA3F, CITeD1, SRF, STAT3, TIMP1, OSMR, MCL1	200	81	18082	8.92938	0.045006	0.0103893	0.0102922		GOTERM_BP_DIRECT	GO:0060326~cell chemotaxis	13	1.81058	1.22148e-05	PDGFRB, CCL12, SAA3, HMGB2, CXCL1, VeGFA, CXCL10, CCL9, CCL6, CCL4, CCL3, PIP5K1A, CCL2	617	78	18082	4.88439	0.0337179	0.00857177	0.00845267		GOTERM_CC_DIRECT
GOTERM_CC_DIRECT	GO:0005634~nucleus	703	35.8673	1.73668e-16	TRRAP, MYT1L, GPATCH2, SMC5, PHB2, TSeN54, GLe1, ALKBH5, RNF114, UBASH3B, CLP1, AKT2, MYB, NAMPT, PIP4K2A, LUC7L, CYP1B1, PKNOX1, IeR2, ANKS1B, CHID1, MeF2A, RNF138RT1, MeD1, MeCR, eNDOG, RBFOX2, NKX2-6, CSNK2A1, DAPK3, SeTMAR, SOX11, PRKCA, ISL1, PRKAB1, KNSTRN, MeD6, GTPBP4, WDR77, DDX39B, eWSR1, CLNS1A, RFX4, PSMe3, HeCW1, RUFY2, HMBS, CDIP1, TCeANC2, RPL27, ATF3, PRR13, ATF4, RHNO1, MeG3, SLB…	1.28437	1.74749e-13	4.41695e-14		GO:0016020	membrane	0.61592	-4.9933	1.01555e-05	0.95	0					GOTERM_BP_DIRECT	GO:0006351~transcription, DNA-templated	41	17.7489	3.47005e-05	SUV39H2, ATF2, CSRNP1, CeBPB, GTF2A2, CeBPD, CITeD1, SRF, NAB2, CHD2, SPTY2D1, LITAF, FOXO1, HMGN5, NFIL3, ZMIZ1, KMT5B, POLR2H, eGR1, JUN, CBX4, eGR4, PeG3, MBD1, TCF12, STAT3, ARID5A, PBX3, SAMD4B, TeT1, ARID1A, KLF4, KLF2, NR4A1, THRAP3, CRY2, ID1, TCeA2, BIRC5, MXD1, ZFP672	200	1885	18082	1.96648	0.0506543	0.0103893	0.0102922		GOTERM_BP_DIRECT	GO:0071347~cellular response to interleukin-1	13	1.81058	1.5926e-05	CeBPB, CCL12, SAA3, SeRPINe1, KLF2, CCL9, CCL7, CCL6, HYAL2, CCL4, CCL3, LCN2, CCL2	617	80	18082	4.76228	0.0437353	0.00894085	0.00881663		GOTERM_CC_DIRECT
GOTERM_CC_DIRECT	GO:0070062~extracellular exosome	345	17.602	1.72449e-12	IFITM3, VPS29, NCKAP1, PBLD1, PATJ, RNH1, CPNe4, RPL34, PITPNB, SeRPINe1, ABAT, SOGA1, PHB2, AQP1, SNRPD2, PPP2R1A, RPS18, NAMPT, STMN1, BSG, RPS11, LGALS7, CHID1, ATP6V1G1, ARRDC1, SeRPINF1, BROX, eCH1, OMD, HPCAL1, PRKCA, HIST2H3B, MYL6, CCNY, DAAM2, GINM1, TAGLN2, RPL27, eZR, PLPP1, TTYH3, SDC4, SMIM1, TWF2, LYPD2, NeDD4L, C2, SNX3, CYB5R1, FAM171A1, GNG10, PRDX5, LDHA, CYB5R3, BLOC1S1, S100A1…	1.41879	1.35719e-09	3.28947e-10		GO:0070469	respiratory chain	0.00296	-0.939	0.11508	0.86	0					GOTERM_BP_DIRECT	GO:0043524~negative regulation of neuron apoptotic process	10	4.329	7.12397e-05	NTRK2, CeBPB, CNTF, CCL12, JUN, CITeD1, BIRC5, HMOX1, CCL2, MT1	200	160	18082	5.65062	0.101223	0.0157976	0.0156499		GOTERM_BP_DIRECT	GO:0006366~transcription from RNA polymerase II promoter	17	2.36769	1.92811e-05	eGR1, GTF2A2, eGR2, JUN, BMPR2, KLF13, JUND, SRF, STAT3, FOS, NMI, KLF4, MeD16, NFIL3, THRAP3, FOSB, POLR2H	617	138	18082	3.6102	0.0527022	0.00902032	0.00889499		GOTERM_CC_DIRECT
GOTERM_CC_DIRECT	GO:0005829~cytosol	248	12.6531	2.93878e-12	VPS29, eRRFI1, DIXDC1, GLS, GOLGA3, RNF115, SNRPD2, PPP2R1A, RPS18, AKT2, NAMPT, STMN1, MYB, GABARAPL2, ATP6V1G1, STARD4, MeCR, eNDOG, COG2, AP1AR, PRKCA, CSNK1D, CSNK1e, PRKAB1, eML1, WDR77, CLNS1A, CRYZL1, DDIT4, IGTP, eZR, ANP32A, AGAP1, OAZ2, UBA1Y, SNX3, INPP5B, TRP53RKB, PRDX5, LDHA, RNF213, BLOC1S1, S100A16, PRDX1, BLOC1S3, PPARGC1A, RALGDS, SeRF2, LHPP, GSTM4, STAT5B, SNAPIN, PMM2, NFATC2…	1.52868	2.3128e-09	4.48458e-10		GO:0043005	neuron projection	0.0019	-0.684	0.207014	0.78	0.06					GOTERM_BP_DIRECT	GO:0002548~monocyte chemotaxis	6	2.5974	7.38699e-05	LGALS3, CCL12, FLT1, CCL4, CCL3, CCL2	200	40	18082	13.5615	0.104758	0.0157976	0.0156499		GOTERM_BP_DIRECT	GO:0001525~angiogenesis	23	3.20334	2.4355e-05	CCL12, NRP2, JUN, FLT1, ANGPT2, TNFRSF12A, MCAM, CAV1, SeRPINe1, IL18, APOLD1, VeGFA, RHOB, eSM1, RNF213, COL4A2, COL4A1, HMOX1, CCL2, CYP1B1, CSPG4, NOX1, ePHB3	617	239	18082	2.82027	0.0661036	0.00976637	0.00963068		GOTERM_CC_DIRECT
GOTERM_CC_DIRECT	GO:0030529~intracellular ribonucleoprotein complex	64	3.26531	3.15056e-09	MRPS17, GSK3B, DYRK2, MRPS11, FBLL1, RPL10A, ePRS, MRPL33, MRPL41, RPS15, RPL7A, MRPL42, SNRPD2, RPS18, RPL36, RPS11, RPS9, MRPS27, SNRPN, RPS7, MRPS25, RPS8, SeCISBP2L, MRPS23, MRPS2, RPL13A, CSNK1e, MRPS7, MRPL46, MRPL53, MRPS9, NSA2, GM5766, RPL27, PABPC1, GAPDH, SNRPB, SLBP, DDX5, MRPL17, MRPL14, MRPL15, MRPL12, MRPL57, PRPF8, MRPL54, MRPL11, U2AF2, RPL17, TeFM, RPL19, CSNK1A1, LSM1, MRPL28, …	2.19933	2.47949e-06	4.00646e-07		GO:0005737	cytoplasm	0.26017	-15.9588	1.09951e-16	0.61	0.26					GOTERM_BP_DIRECT	GO:0007623~circadian rhythm	8	3.4632	0.000192045	NTRK2, JUN, CPT1A, MAT2A, NFIL3, THRAP3, CRY2, ID1	200	108	18082	6.69704	0.250021	0.0359364	0.0356003		GOTERM_BP_DIRECT	GO:0032496~response to lipopolysaccharide	20	2.78552	4.58272e-05	CeBPB, JUN, JUND, CITeD1, TNFRSF9, PTGeR3, HMGB2, CXCL1, ADM, FOS, LITAF, TIRAP, CXCL10, FAS, TNFRSF25, CTSG, TRIB1, S100A8, MYD88, TLR2	617	197	18082	2.97526	0.12075	0.0129657	0.0127856		GOTERM_CC_DIRECT
GOTERM_CC_DIRECT	GO:0016020~membrane	746	38.0612	1.29042e-08	VPS29, CNTFR, NCKAP1, PATJ, PGAP1, eMC10, FZD10, HTR4, ePRS, PHB2, GLe1, AKT2, STMN1, AP1S2, RPL36, PIP4K2A, CYP1B1, MPV17, ANKS1B, CHID1, UNC13C, MeD1, HPCAL1, PRKCA, UNC5C, GABRG3, FRS3, MeD6, GTPBP4, MYL6, eWSR1, PARD3, FeZ1, PSMe3, TMeM126A, IGTP, RPL27, RNF121, ATF4, TTYH3, TTYH1, SAR1B, CLCNKB, AGAP1, LYPD2, ABCB9, AGAP3, SLC5A3, CYB5R1, TRP53RKB, FAM171A2, LDHA, CYB5R3, RNF213, BLOC1S1, RN…	1.17226	1.01556e-05	1.40656e-06		GO:0070062	extracellular exosome	0.00682	-8.8674	1.35706e-09	0.58	0.38					CC	Term	Count	%	PValue	Genes	List Total	Pop Hits	Pop Total	Fold enrichment	Bonferroni	Benjamini	FDR		GOTERM_BP_DIRECT	GO:0006935~chemotaxis	15	2.08914	4.8889e-05	ROBO2, PDGFRB, CCL12, FLT1, HMGB2, CYR61, CXCL10, CCL9, CCL7, CCL6, CCL4, CCL3, RAC2, CCL2, S100A8	617	118	18082	3.72538	0.128277	0.0129657	0.0127856		GOTERM_CC_DIRECT
GOTERM_CC_DIRECT	GO:0005840~ribosome	43	2.19388	3.32972e-08	MRPS17, RPL34, MRPS11, MRPL17, MRPL14, RRBP1, MRPL15, MRPL12, RPL10A, MRPL57, MRPL54, MRPL33, MRPL11, MRPL41, RPS15, MRPL42, RPL7A, RPS18, RPL36, RPS11, RPL17, RPL19, ABCF1, RPL41, RPS9, MRPS27, RPS7, MRPS25, RPS8, MRPS23, PRMT3, MRPL28, RPL13A, MRPS2, MRPS7, MRPL46, MRPL53, RPS25, MRPS9, RPL27A, KXD1, RPL27, RSL24D1	2.51519	2.62046e-05	3.17572e-06		GO:0005743	mitochondrial inner membrane	0.00623	-3.8177	0.00015216	0.44	0.4					GOTERM_CC_DIRECT	GO:0005829~cytosol	43	18.6147	9.06675e-07	CNTF, PDXK, MVK, CITeD1, UBA7, ODC1, SLC2A1, IRS2, TAZ, DUSP16, FOXO1, TRIM8, AKAP13, SOCS3, MAT2A, CCL3, RAB29, HMOX1, PIP5K1A, PMAIP1, PRKACB, CBR3, MCL1, NTRK2, JUN, SYNRG, SPHK1, PGAM2, STAT3, RPSA, MT2, MT1, MTOR, SePT3, eNAH, NeDD4, MAP1B, CRY2, BIRC5, MVD, LCP1, VIM, PLCB1	212	1784	19662	2.23545	0.00022483	0.000224855	0.000222135		GOTERM_BP_DIRECT	GO:0050729~positive regulation of inflammatory response	11	1.53203	4.90778e-05	CCL9, CCL12, CCL7, CCL6, HYAL2, SeRPINe1, CCL4, CCL3, CCL2, S100A8, TLR2	617	63	18082	5.11698	0.128739	0.0129657	0.0127856		GOTERM_CC_DIRECT
GOTERM_CC_DIRECT	GO:0005743~mitochondrial inner membrane	68	3.46939	1.93336e-07	NDUFA11, COX4I1, MPV17L2, DUSP18, PHB2, COX7C, NAT8F1, MPV17, SLC25A44, TMeM14C, RSAD2, GPX4, TIMM22, COQ10B, ATAD3A, TIMM8A1, GCAT, PISD, ALDH3A2, AFG3L2, IMMP1L, TMeM256, PPIF, TMeM126A, NDUFS2, SLC25A5, ND2, SMIM20, ND5, NDUFB8, COX15, NDUFB4, TIMM9, NDUFB2, MRPL17, UQCR10, TIMM10, PHB, COX5B, PARL, TIMM50, APOO, SLC25A26, CYB5R3, ATP5e, GRPeL2, UCP2, ROMO1, CYC1, SLC25A22, SLC25A25, RHBDL1, D…	1.93223	0.000152144	1.63906e-05		GO:0005829	cytosol	0.02553	-8.6359	2.3126e-09	0.56	0.48					GOTERM_CC_DIRECT	GO:0005634~nucleus	93	40.2597	4.28256e-05	ATF2, SUV39H2, CSRNP1, CNTF, FLT1, CITeD1, NAB2, HSPB1, TAZ, CHD2, DUSP16, TRIM8, AKAP13, LGALS3, TUBB6, HMGN5, ZMIZ1, OGFOD1, KMT5B, QK, PRKACB, HIST1H1C, IeR3, IZUMO4, PeG3, DUSP1, SPHK1, USP2, TCF12, PGAM2, NMe2, ARID5A, TeT1, RPSA, UBe4B, ARID1A, RAD51C, THRAP3, CTDSP2, CRY2, BIRC5, TRIB1, PLCB1, CCNO, LUC7L2, DNASe1L1, CeBPB, GTF2A2, PDXK, UBA7, CeBPD, SRF, PBXIP1, SPTY2D1, FOXO1, NFIL3, PLA…	212	6019	19662	1.43301	0.0105648	0.00531037	0.00524614		GOTERM_BP_DIRECT	GO:0034097~response to cytokine	12	1.67131	9.13109e-05	JUN, SeRPINA3F, JUND, CITeD1, SRF, TRP53, STAT3, TIMP1, FOS, SeRPINA3N, OSMR, MCL1	617	81	18082	4.34168	0.226177	0.0190325	0.018768		GOTERM_CC_DIRECT
GOTERM_CC_DIRECT	GO:0005925~focal adhesion	68	3.46939	2.85895e-07	NCKAP1, SH3KBP1, GDI2, DIXDC1, ILK, RPL10A, SYNe2, RPS15, RPL7A, PPP1CC, MPRIP, YWHAQ, RPS18, BSG, RAC2, CAPN1, RPS11, PDGFRB, RPS9, PPP1R12A, PDCD6IP, RPS7, RPS8, ANXA5, PLAUR, ZFYVe21, RPL13A, CYBA, ReXO2, YWHAZ, RHOB, eNAH, APBB1IP, CDC42eP1, ITGA6, RHOU, RPL27, PABPC1, eZR, ATP6V0C, VCL, CD44, CD151, AHNAK, SDC4, PRUNe1, CORO1B, ADD1, SLC9A1, GNA13, SDCBP, CNN1, FLRT1, CLASP1, PDLIM7, MAPK3, …	1.91246	0.000224974	2.18138e-05		GO:0005840	ribosome	0.04198	-4.5816	2.6206e-05	0.32	0.53					GOTERM_CC_DIRECT	GO:0005654~nucleoplasm	38	16.4502	0.000373813	ATF2, CeBPB, GTF2A2, PDXK, WDR26, PFKFB3, CeBPD, eCI2, CeLSR1, CHD2, LITAF, DUSP16, FOXO1, TRIM8, HMGN5, ZMIZ1, PLAGL1, PIP5K1A, TRIM25, POLR2H, ZC3H13, CBR3, MCL1, eGR1, JUN, H3F3B, PeG3, STAT3, ARID5A, TeT1, ARID1A, KLF4, RAD51C, THRAP3, CRY2, ID1, TCeA2, CCNO	212	1935	19662	1.82135	0.0885539	0.0309018	0.030528		GOTERM_BP_DIRECT	GO:0070098~chemokine-mediated signaling pathway	10	1.39276	9.13231e-05	CXCL10, CCL9, CCL12, CCL7, CCL6, CCL4, CCL3, CCL2, CXCL1, ACKR1	617	55	18082	5.32842	0.226204	0.0190325	0.018768		GOTERM_CC_DIRECT
GOTERM_CC_DIRECT	GO:0005730~nucleolus	114	5.81633	1.47935e-05	MIDN, CCNT1, RPL34, GPATCH2, RPL10A, TSeN54, PPP1CC, GOLGA3, HMGN5, RPL36, RPS11, CHCHD1, MeD1, RPS9, KDM2A, KDM2B, RPS7, FBXW7, DIMT1, SP110, LARP4B, GTPBP4, eBNA1BP2, eWSR1, GRWD1, TRIB3, eZR, ATF3, HOMeZ, DDX5, SP140, ZCCHC9, ACAT3, ACAT2, eMG1, RNF213, S100A16, ATXN7, PRDX1, ZFHX3, SNAPIN, NOP16, ZBTB16, RCC2, KNOP1, SMAD7, RPS25, H1F0, DAB1, ZZZ3, CDK4, TRP53, BHLHe40, MPHOSPH10, NANOG, RSL2…	1.48886	0.0115751	0.00102613		GO:0005634	nucleus	0.08965	-12.7576	1.74743e-13	0.42	0.55					GOTERM_CC_DIRECT	GO:0000790~nuclear chromatin	10	4.329	0.000823457	CeBPB, JUN, MBD1, SRF, STAT3, TCF12, ARID1A, KLF4, PLCB1, MXD1	212	228	19662	4.06778	0.184783	0.0510543	0.0504367		GOTERM_BP_DIRECT	GO:0006351~transcription, DNA-templated	95	13.2312	9.49251e-05	ATF2, SUV39H2, PHF2, CSRNP1, CALCOCO1, GMeB2, HIP1, CITeD1, CCNT1, NAB2, HMGB2, ZBTB20, CHD2, MeD16, AFF3, LITAF, HMGN5, ZMIZ1, UBTF, KMT5B, SOX7, MeF2A, KLF13, TLe1, PeG3, SP110, TCF12, ARID5A, TeT1, TBR1, ASH1L, ARID1A, NPAS4, NCOR1, COL4A2, eWSR1, THRAP3, RFX4, CRY2, BIRC5, ATF3, ATF4, CReB5, HOMeZ, CeBPB, GTF2A2, NFIX, CeBPD, ANP32A, SRF, ZCCHC9, FOXO3, SPTY2D1, FOXO1, SBNO2, SeRTAD1, NFIL3, …	617	1885	18082	1.47698	0.233992	0.0190325	0.018768		MF
GOTERM_CC_DIRECT	GO:0070469~respiratory chain	16	0.816327	0.000155342	NDUFB8, NDUFA7, NDUFA11, NDUFA3, NDUFA10, NDUFB2, ND4L, UQCR10, NDUFS8, CYCT, NDUFS2, CYC1, CYTB, ND2, ND5, ND4	3.03356	0.115085	0.00911736		GO:0005730	nucleolus	0.00664	-1.9365	0.0115744	0.43	0.57					MF	Term	Count	%	PValue	Genes	List Total	Pop Hits	Pop Total	Fold enrichment	Bonferroni	Benjamini	FDR		GOTERM_BP_DIRECT	GO:0030593~neutrophil chemotaxis	11	1.53203	0.000108721	LGALS3, CCL9, CCL12, CCL7, CCL6, CCL4, SPP1, CCL3, CCL2, CXCL1, S100A8	617	69	18082	4.67202	0.263101	0.0203453	0.0200626		GOTERM_MF_DIRECT
GOTERM_CC_DIRECT	GO:0000786~nucleosome	22	1.12245	0.000648131	HIST2H2AA2, PRM2, HIST1H2AO, HIST1H2AN, PRM1, H2AFY, HIST1H4K, HIST1H2AH, HIST1H2AK, HIST1H4M, HIST2H2AB, CeNPA, HIST2H2AC, H1F0, HIST2H3B, HIST1H1e, HIST1H2AG, HIST1H2AF, HIST1H4C, HIST1H1A, HIST1H1B, HIST1H2AB	2.24006	0.399651	0.0260276		GO:0000790	nuclear chromatin	0.00228	-1.8714	0.0134462	0.39	0.67					GOTERM_MF_DIRECT	GO:0005515~protein binding	81	35.0649	4.35012e-08	LGALS3BP, ATF2, SUV39H2, BTG3, NRP2, SPeF2, CITeD1, CSF1, SLC2A1, IRS2, CeLSR1, CHD2, SLC4A4, LITAF, DUSP16, SGSH, TRIM8, LGALS3, ADAMTS1, HIST1H1C, IeR3, TNFRSF12A, FNBP1, TCF12, PGAM2, TeT1, UBe4B, ARID1A, eNAH, TWSG1, RAD51C, THRAP3, SCN8A, MAP1B, CRY2, BIRC5, LCP1, PLCB1, MAPRe2, TRIM56, CeBPB, CeBPD, SRF, NID1, FOXO1, SOCS3, NFIL3, RAB26, PLAGL1, TPR, CCL4, CCL3, RAB29, PIP5K1A, PMAIP1, CCL2…	197	4092	17446	1.75299	1.85313e-05	1.85315e-05	1.8401e-05		GOTERM_BP_DIRECT	GO:0048511~rhythmic process	15	2.08914	0.000119335	SUV39H2, CReBBP, USP2, NR1D1, ADCY1, GRIN2B, PeR1, RAI1, NFIL3, THRAP3, TRP53, CRY2, BHLHe40, ID1, ATF4	617	128	18082	3.43433	0.284742	0.0209358	0.0206449		GOTERM_MF_DIRECT
GOTERM_CC_DIRECT	GO:0000790~nuclear chromatin	39	1.9898	0.000183485	HIST2H2AA2, CALCOCO1, LDB1, PPP1R10, HMGB2, HIST2H2AB, HIST2H2AC, HIRA, TTC21B, DVL3, HIST1H2AG, HIST1H2AF, HIST1H2AB, BRD4, MBD3, MeF2A, TCF7L2, HIST1H2AO, CReBBP, HIST1H2AN, KDM2A, JUND, H2AFY, HIST1H2AH, HIST1H2AK, BUD31, ACTL6A, TCF12, NFATC2, NR1D1, SMARCA1, GATAD2B, PHOX2A, H1F0, NCOR1, HNRNPK, TRP53, RARA, TCF4	1.881	0.134473	0.00983856		MF	description	frequency	log10 p-value	p value	uniqueness	dispensability																			GOTERM_BP_DIRECT	GO:0006954~inflammatory response	27	3.76045	0.000133765	CCL12, CSF1, HMGB2, CXCL1, CCL9, CCL7, CCL6, CASP4, CCL4, SPP1, CCL3, CCL2, S1PR3, CD14, SPHK1, TNFRSF9, IL18, IFI202B, TIRAP, CXCL10, FAS, TNFRSF25, CSPG4, ACKR1, MYD88, S100A8, TLR2	617	344	18082	2.30021	0.313149	0.0220301	0.021724		GOTERM_MF_DIRECT
GOTERM_CC_DIRECT	GO:0043005~neuron projection	61	3.11224	0.00029471	GDI1, SH3KBP1, eNO1B, STMN3, ABAT, HMGB1, SLC6A3, AQP1, CALB2, GRIP1, ATCAY, PCLO, KIF5C, KIF5B, CASP4, GRM8, STMN1, RAC3, SLC32A1, S100A1, PRKCA, UNC5C, CSNK1D, FOS, CSNK1e, SSTR1, VGF, RARA, PICK1, ND5, ATF4, GRIA2, AHCY, PTGeR3, OPRL1, KLC1, LIN7B, PPP2CA, CALCR, SV2C, UBB, SV2A, KIF3A, BAG3, LRIG2, GABBR2, GABBR1, ANKRD27, BCL11B, MYO5A, ARPC5, GRIN2B, QDPR, SLC4A8, DAB1, RPS6KB1, HNRNPA2B1, …	1.59713	0.207031	0.014054		GO:0003735	structural constituent of ribosome	0.02679	-0.7114	0.194357	0.46	0																			GOTERM_BP_DIRECT	GO:0006915~apoptotic process	38	5.29248	0.000141269	PPP1R15A, CSRNP1, HIP1, CITeD1, MTFP1, FOXO3, STK4, LITAF, FOXO1, HCAR2, WDR92, PeG10, HMOX1, PMAIP1, PAK4, MCL1, MeF2A, TNFRSF12A, GADD45B, PeG3, SP110, TNFRSF9, UNC5C, GADD45G, RHOB, NR4A1, TRP53, PSMe3, MADD, DDIT4, CYCT, LCN2, FAS, BIRC5, ACIN1, XAF1, MYD88, S100A8	617	570	18082	1.95375	0.327471	0.0220301	0.021724		GOTERM_MF_DIRECT
GOTERM_CC_DIRECT	GO:0000139~Golgi membrane	57	2.90816	0.000904091	RAB9, GPSM1, GALNT11, ATP8A2, ATP8A1, PLeKHB1, MIA3, GOLGA3, HYAL2, MYO18A, DNM1L, GABARAPL2, SCARA3, TMeD9, COG8, DBNL, LMAN1L, COG2, TMeM130, ARFGAP1, PJA2, TNFRSF1A, ARFGAP2, TPST1, TMeM5, RHOU, PReB, RNF121, RTN3, PARM1, ARL1, GOLGA7B, APOO, INPP5e, MAN1C1, MGAT3, MGAT2, GBP2, YKT6, RAB11FIP5, GBP3, GALNT7, ARFGeF2, NDFIP2, SNAPIN, SeC24A, GALNT4, B3GAT3, PTGeS2, B3GAT2, CAV1, B3GALT4, SLC50A…	1.55536	0.50926	0.0328486		GO:0005515	protein binding	0.0441	-5.8532	1.40217e-06	0.42	0																			GOTERM_BP_DIRECT	GO:0032760~positive regulation of tumor necrosis factor production	10	1.39276	0.000159911	ARFGeF2, CCL4, IL18, CCL3, CCL2, ZBTB20, CD14, MYD88, TIRAP, TLR2	617	59	18082	4.96717	0.361776	0.0236248	0.0232965
GOTERM_MF_DIRECT	GO:0005515~protein binding	477	24.3367	1.01451e-09	VPS29, CNTFR, NCKAP1, PATJ, MYT1L, SeRPINe1, STMN3, HTR4, TPGS1, PHB2, GPATCH8, GLS, RNF115, UBASH3B, DPYSL5, ALKBH1, AKT2, STMN1, MYB, AP1S2, LUC7L, PKNOX1, CHGB, ANKS1B, MeF2A, ACOT9, GABARAPL2, MeD1, RBFOX2, CSNK2A1, DAPK3, HPCAL1, PRKCA, UNC5C, ISL1, PRKAB1, KNSTRN, MeD6, WDR77, MYL6, eWSR1, RFX4, PARD3, FeZ1, RABL2, ATF4, LIPT2, SAR1B, CLCNKB, NeDD4L, OAZ2, BLOC1S5, CYB5R4, CYB5R3, BLOC1S1, …	1.26708	1.40205e-06	1.39901e-06		GO:0008022	protein C-terminus binding	0.00035	-0.6785	0.209652	0.41	0.05																			GOTERM_BP_DIRECT	GO:0006357~regulation of transcription from RNA polymerase II promoter	29	4.039	0.000241359	ATF2, GMeB2, CeBPD, CITeD1, HMGB2, FOXO3, FOXO1, RAI1, HMGN5, ATXN7, eLMSAN1, TTC21B, SOX7, HIST1H1C, JUND, KLF13, TLe1, IFI204, FOS, KLF4, NCOR1, RFX4, TRP53, MAFF, TCeA2, FOSB, MAFK, ATF3, ATF4	617	397	18082	2.14076	0.492276	0.0338747	0.033404
GOTERM_MF_DIRECT	GO:0044822~poly(A) RNA binding	161	8.21429	4.30034e-09	POP1, H2-K1, CISD2, RPL10A, GPATCH8, RPS15, eFTUD2, RIMS1, PPP1CC, ALKBH5, HMGN5, SNRPD2, RPS18, PeG10, RPL36, TRIM25, RPS11, CHCHD1, SLC16A3, RPS9, RBFOX2, RPS7, RPS8, DIMT1, LARP4B, CSNK1e, GTPBP4, eBNA1BP2, DDX39B, eWSR1, CLNS1A, GRWD1, RPL27, SReK1, eZR, SNRPB, SLBP, LRRC59, DDX5, DHX8, ZCCHC9, TWF2, MRPL14, UBFD1, MRPL15, HTATSF1, PRPF8, MRPL11, eMG1, S100A16, PRDX1, ZC3H13, BTF3, PRPF38B, H…	1.57236	5.94305e-06	2.96508e-06		GO:0044822	poly(A) RNA binding	0.00168	-5.226	5.94292e-06	0.41	0.05																			GOTERM_BP_DIRECT	GO:0043065~positive regulation of apoptotic process	25	3.48189	0.000521975	ADM, FOXO3, STK4, CYR61, FOXO1, HMOX1, CYP1B1, PMAIP1, PDGFRB, JUN, TNFRSF12A, GADD45B, SP110, DUSP1, ANXA5, IL18, UNC5C, GADD45G, RHOB, CLIP3, NR4A1, SFRP4, TRP53, FAS, ACIN1	617	335	18082	2.18704	0.769174	0.0637037	0.0628186
GOTERM_MF_DIRECT	GO:0003735~structural constituent of ribosome	44	2.2449	0.000156372	MRPS17, RPL34, MRPS11, MRPL17, MRPL14, MRPL15, MRPL12, RPL10A, MRPL57, MRPL33, MRPL11, MRPL41, RPS15, SLC25A26, RPS18, UCP2, RPL36, RPS11, SLC25A44, RPL17, SLC25A22, SLC25A25, RPL19, RPL41, RPS9, NDUFA7, RPS7, MRPS25, RPS8, MRPS23, MRPL28, RPL13A, MRPS2, MRPS7, MRPL46, RPS25, MRPS9, SLC25A39, RPL27A, KXD1, RPL27, SLC25A5, SLC25A33, RSL24D1	1.81163	0.194364	0.0586842																											GOTERM_BP_DIRECT	GO:0006355~regulation of transcription, DNA-templated	106	14.7632	0.000710037	ATF2, ZFP961, CCNT1, NAB2, ZBTB20, HMGN5, ZMIZ1, KMT5B, SOX7, MeF2A, TLe1, ZFP455, SP110, ARID5A, TBR1, NPAS4, eWSR1, RFX4, ATF3, ATF4, HOMeZ, ANP32A, FOXO3, FOXO1, SBNO2, ATXN7, NHLH1, RPRD1B, GM14432, eGR1, eGR2, JUN, CReBBP, JUND, ZFP994, eGR4, BCL11B, CBX4, ZFP758, PBX3, NFATC2, MTeRF1B, NR1D1, MTeRF1A, PHOX2A, SMAD7, NR4A1, TRP53, BCL3, ID1, BHLHe40, MAFF, TCF4, MAFK, MXD1, CSRNP1, SUV39H2, …	617	2279	18082	1.36308	0.863917	0.0830447	0.0818909
GOTERM_MF_DIRECT	GO:0008022~protein C-terminus binding	37	1.88776	0.000170222	CLIC6, CALCOCO1, ANP32A, PLeKHB1, CeP120, OPRL1, STMN3, YeATS4, FIGN, PHB, PHB2, PPP2CA, SDCBP, GRIP1, PPP1CC, YWHAQ, PCGF1, BANF1, SASH1, BRD4, NSF, DBNL, VTA1, ZBTB16, DAPK3, ATP2B2, CDK7, TRP53, AGO2, PICK1, GOPC, ITGB1BP1, TCF4, TAX1BP3, PABPC1, SAe1, ATF4	1.92432	0.20964	0.0586842																											GOTERM_BP_DIRECT	GO:0030154~cell differentiation	45	6.26741	0.000757654	HeMGN, ROBO2, SUV39H2, CeBPB, CNTF, NRP2, HIP1, FLT1, CITeD1, PBXIP1, FOXO1, IGSF9, LGALS3, SBNO2, NHLH1, PeG10, ALKBH1, TLK2, RAB29, QK, MCL1, MeF2A, NTRK2, PRM2, ANGPT2, TNFRSF12A, GADD45B, SeMA6D, SeMA4C, TCF12, NAV1, NR1D1, KLF4, VeGFA, GADD45G, RHOB, eNAH, TTLL7, SFRP4, TWSG1, DAB1, CAPRIN2, TCF4, CSPG4, INA	617	780	18082	1.69075	0.88096	0.0831678	0.0820122
										excluded																									CC	Term	Count	%	p-Value EASE	Genes	List Total	Pop Hits	Pop Total	Fold enrichment	Bonferroni	Benjamini	FDR
										GO:0030529	intracellular ribonucleoprotein complex	0.05291	-5.6056	2.4797e-06	0.51	0.91																			GOTERM_CC_DIRECT	GO:0000790~nuclear chromatin	24	3.34262	1.91254e-06	MeF2A, CeBPB, CALCOCO1, CReBBP, JUN, JUND, MBD1, SRF, STAT3, TCF12, HIST2H2AB, HMGB2, NFATC2, NR1D1, ARID1A, KLF4, GATAD2B, PHOX2A, NCOR1, TTC21B, TRP53, TCF4, PLCB1, MXD1	646	228	19662	3.20385	0.000871737	0.000872116	0.000849166
										GO:0000786	nucleosome	0.00191	-0.3983	0.399669	0.45	0.86																			GOTERM_CC_DIRECT	GO:0005737~cytoplasm	267	37.1866	3.08766e-05	ATF2, PBLD1, CNTF, SeRPINe1, FZD10, SPINT2, HTR4, IFIT3, LGALS3, ZMIZ1, DPYSL5, PeG10, OGFOD1, TRIM25, QK, SOX7, PRKACB, IeR2, ANKS1B, MeF2A, FNBP1, SFRP4, ARC, eWSR1, PSMe3, MAP1B, HeCW1, DDIT4, TRIB1, CCNO, ATF4, LIPT2, INTU, ANP32A, SKA1, INPP5B, RNF213, FIGNL1, RNF217, PIP5K1A, STXBP5, eGR1, CReBBP, eGR2, GADD45B, CADM2, SYNRG, PMM2, NFATC2, NR1D1, NMI, STFA2, GADD45G, eHD2, ID1, GIPC2, NOX1,…	646	6631	19662	1.22554	0.0139813	0.0065594	0.00638679
																																			GOTERM_CC_DIRECT	GO:0005634~nucleus	245	34.1226	4.3154e-05	ATF2, CNTF, LGALS3, ZMIZ1, PeG10, OGFOD1, CYP1B1, QK, SOX7, PRKACB, IeR2, IeR3, ANKS1B, MeF2A, RNF138RT1, IL15RA, SP110, SFRP4, eWSR1, PSMe3, RFX4, HeCW1, RUFY2, TRIB1, CCNO, ATF3, ATF4, ANP32A, FIGNL1, NHLH1, HMOX1, PIP5K1A, eGR1, JUN, CReBBP, eGR2, JUND, PHC1, H3F3B, eGR4, BCL11B, GADD45B, TIPARP, MCAM, PBX3, NFATC2, MICAL2, NR1D1, GADD45G, ID1, CYB5RL, XNTRPC, SUV39H2, PHF2, CSRNP1, HIP1, GMeB…	646	6019	19662	1.2389	0.0194863	0.0065594	0.00638679
																																			GOTERM_CC_DIRECT	GO:0005829~cytosol	88	12.2563	0.000113022	CNTF, CITeD1, ITSN1, SLC2A1, GIMAP4, IRS2, TAZ, DUSP16, ACTG1, TRIM8, AKAP13, SYDe1, HYAL2, RAC2, PRKACB, MKKS, STARD4, TLe1, SPHK1, PGAM2, ANXA5, ACOT13, RPSA, FOS, CYS1, RANGAP1, SeRPINB8, RHOB, SePT3, eNAH, APBB1IP, NCOR1, MAP1B, MADD, CRY2, DDIT4, IGTP, BIRC5, PLIN2, MVD, LCP1, PLCB1, PDXK, MVK, UBA7, ANP32A, AHNAK, RGS13, ODC1, FOXO3, FOXO1, INPP5B, SOCS3, RNF213, MAT2A, CCL3, RAB29, HMOX1, …	646	1784	19662	1.50135	0.0502354	0.0128846	0.0125455
																																			GOTERM_CC_DIRECT	GO:0042995~cell projection	43	5.98886	0.000185361	KCNe3, ITSN1, KCNA4, eSPN, TBC1D32, TTC21B, SPP1, HYDIN, PIP5K1A, TTC30A1, ePHB3, ANKS1B, PPP1R16B, ARFGeF2, RSPH4A, DMTN, ANGPT2, ARHGeF15, CADM2, ANXA5, NMe2, IRGM1, MTSS1L, NR1D1, CYS1, TSPeAR, GFAP, eNAH, TTLL7, APBB1IP, ARC, BBS10, BBS12, ARPC3, MAP1B, TAOK2, CSPG4, LCP1, VIM, KPTN, NOX1, TLR2, ADGRL3	646	712	19662	1.83816	0.081058	0.0169049	0.01646
	Genes in Revigo filtered enriched GO terms																																		GOTERM_CC_DIRECT	GO:0005654~nucleoplasm	92	12.8134	0.0002738	ATF2, GMeB2, CCNT1, eCI2, HSPB7, ZBTB20, DUSP18, CeLSR1, CHD2, MeD16, AFF3, LITAF, DUSP16, TRIM8, ZMYM1, HMGN5, ZMIZ1, DDI2, TRIM25, IeR2, DUSP4, MeF2A, PeG3, NCBP2, ARID5A, TeT2, POT1A, TeT1, ASH1L, FOS, GLRX2, ARID1A, TIRAP, GCAT, MMS22L, RAD51C, NCOR1, THRAP3, PSMe3, CRY2, SReK1, INA, CCNO, HeMGN, CeBPB, GTF2A2, PDXK, PFKFB3, WDR26, CeBPD, FOXO3, FOXO1, RAI1, ATXN7, eLMSAN1, PLAGL1, LMNA, PIP5…	646	1935	19662	1.44711	0.117388	0.0208088	0.0202612
																																			GOTERM_CC_DIRECT	GO:0048471~perinuclear region of cytoplasm	40	5.57103	0.000767632	ANP32A, CSF1, ODC1, HMGB2, AKAP13, HYAL2, LMNA, SPP1, TLK2, RAB29, HMOX1, CCL2, GBP2, PRKACB, GBP3, CAR4, ABCA1, PPP1R16B, ARFGeF2, DMTN, GALNT4, FBXW8, CAV1, USP2, NMe2, MT2, MT1, ACSL3, RANGAP1, eHD2, DAB1, NCOR1, RAD51C, NeDD4, MAP1B, BCL3, FAS, VIM, KPTN, HSPA1A	646	692	19662	1.75934	0.295435	0.0500058	0.0486898
												Excluded for too high p value and/or FE																							MF	Term	Count	%	p-Value EASE	Genes	List Total	Pop Hits	Pop Total	Fold enrichment	Bonferroni	Benjamini	FDR
Up/Down ratio	0.791028	0.333333	0.860051	0.333333	0.773364	0.604762	0.641892	0.0487805	0.908333	1.04386	0.725275	1.01786	2.54545	0.157895	0.283019	1.375	0.914286	0.894737	1.15385																GOTERM_MF_DIRECT	GO:0005515~protein binding	203	28.273	1.23994e-09	ATF2, ITSN1, SeRPINe1, HTR4, SLC4A4, IFIT3, LGALS3, DPYSL5, ALKBH1, IeR3, ARL6IP6, ANKS1B, MeF2A, RSAD2, FNBP1, HPCAL1, UNC5C, TWSG1, eWSR1, MAP1B, RFX4, RABL2, ATF4, LIPT2, ANP32A, CLCNKB, PIP5K1A, STXBP5, ABCA1, JUN, CReBBP, eGR2, JUND, PHC1, BCL11B, GADD45B, CADM2, PBX3, IGF2, NFATC2, NR1D1, NMI, GRIN2B, GADD45G, eHD2, ID1, SUV39H2, BTG3, NRP2, HIP1, SPeF2, CITeD1, LITAF, TRIM8, ePB41L4B, TNFR…	592	4092	17446	1.46196	9.73353e-07	9.73353e-07	9.60954e-07
Up	723	70	338	4	331	127	95	2	327	238	66	57	28	6	15	33	32	17	45																GOTERM_MF_DIRECT	GO:0044212~transcription regulatory region DNA binding	26	3.62117	3.77571e-07	CeBPB, CALCOCO1, CeBPD, CITeD1, CCNT1, HMGB2, RAI1, eLMSAN1, SOX7, eGR1, eGR2, JUN, JUND, CBX4, TCF12, STAT3, ARID5A, NFATC2, FOS, NR1D1, KLF4, SMAD7, NCOR1, TRP53, ATF3, ATF4	592	233	17446	3.28845	0.000296349	0.000148197	0.000146309
Down	914	210	393	12	428	210	148	41	360	228	91	56	11	38	53	24	35	19	39																GOTERM_MF_DIRECT	GO:0001077~transcriptional activator activity, RNA polymerase II core promoter proximal region sequence-specific binding	27	3.76045	1.76045e-06	ATF2, CeBPB, CeBPD, SRF, MeF2A, eGR1, eGR2, JUN, JUND, KLF13, BCL11B, TCF12, STAT3, NFATC2, TBR1, FOS, CYS1, KLF4, PHOX2A, NPAS4, NR4A1, RFX4, TRP53, FOSB, TCF4, ATF4, CReB5	592	270	17446	2.94696	0.001381	0.000404756	0.0003996
Biph	31	2	15	0	17	8	5	0	16	11	4	1	0	0	0	4	1	1	0																GOTERM_MF_DIRECT	GO:0008134~transcription factor binding	31	4.31755	2.06245e-06	ATF2, CeBPB, GTF2A2, CCNT1, SRF, NAB2, HMGB2, STK4, FOXO1, eLMSAN1, eGR1, JUN, CReBBP, JUND, TLe1, IFI204, IFI203, TCF12, STAT3, ARID5A, NFATC2, FOS, KLF4, PeR1, NR4A1, CSDC2, TRP53, BCL3, ID1, TRIB1, ATF4	592	342	17446	2.67122	0.00161772	0.000404756	0.0003996
Total	1668	282	746	16	776	345	248	43	703	477	161	114	39	44	68	61	68	37	84																GOTERM_MF_DIRECT	GO:0003690~double-stranded DNA binding	16	2.22841	5.85393e-05	eGR1, JUN, JUND, IFI204, IFI203, HMGB2, MTeRF1B, FOS, MTeRF1A, IFI202B, KLF4, AFF3, RAD51C, FOSB, TCF4, LSM14A	592	136	17446	3.46701	0.0449148	0.00919068	0.0090736
	All genes in seGO-terms	mitochondrion	membrane	respiratory chain	cytoplasm	extracellular exosome	cytosol	ribosome	nucleus	protein binding	poly(A) RNA binding	nucleolus	nuclear chromatin	structural constituent of ribosome	mitochondrial inner membrane	neuron projection	focal adhesion	protein C-terminus binding	apoptotic process																GOTERM_MF_DIRECT	GO:0000978~RNA polymerase II core promoter proximal region sequence-specific DNA binding	27	3.76045	0.000239919	CeBPB, GMeB2, CeBPD, SRF, MeF2A, eGR2, JUN, JUND, KLF13, IFI204, BCL11B, IFI203, TCF12, STAT3, NFATC2, FOS, NR1D1, CYS1, GATAD2B, NPAS4, PeR1, RFX4, FOSB, TCF4, MXD1, ATF3, ATF4	592	359	17446	2.21638	0.171683	0.0258218	0.0254929
	ABCC5	AFG3L1	TMEM189	ND4L	PBX1	CALM2	CSNK1D	RRBP1	KNSTRN	KNSTRN	DDX5	DDX5	HIST2H2AA2	UCP2	DUSP18	HMGB1	PTK7	ATP2B2	CLIC4
	ADAMTS4	MMAB	F3	CYTB	F3	GAA	CALM2	KXD1	PRPF38B	PBX1	HTATSF1	MIDN	CALCOCO1	SLC25A44	SLC25A44	CSNK1D	SH3KBP1	CLIC6	DYRK2
	AFG3L1	ABAT	SLC12A5	ND5	NELL2	F3	AHCY	MRPS17	PBX1	TRIM9	PRPF38B	CCNT1	HMGB2	SLC25A22	TMEM14C	AHCY	DIXDC1	CALCOCO1	HIP1
	AHCY	IFIT3	NELL2	ND4	ALDH8A1	AHCY	SORT1	RPL34	ZMYND8	ADAMTS4	MYO18A	GPATCH2	HIST2H2AC	SLC25A25	RSAD2	CALM2	SYNE2	CEP120	SH3KBP1																REVIGO filtering
	ALDH8A1	ALKBH1	CSNK1D	NDUFB8	CSNK1D	FKBP1A	FKBP1A	MRPS11	CSNK1D	SLC12A5	GPATCH8	GOLGA3	DVL3	KXD1	COQ10B	SH3KBP1	RAC2	FIGN	FAIM2																tErm ID	description	frequency	p value	uniqueness	dispensability	N
	ATP2B2	CYP1B1	AFG3L1	NDUFA7	CALM2	DDX5	ERRFI1	MRPL17	HTATSF1	CSNK1D	RIMS1	HMGN5	HIST1H2AG	SLC25A5	AFG3L2	ABAT	PDGFRB	PPP2CA	SHB																GO:0005515	protein binding	4.410 %	1.23994e-09	0.58	0.00	203
	CALM2	RSAD2	PTK7	NDUFA11	AHCY	ATP2B2	DIXDC1	MRPL14	CALM2	SORT1	ALKBH5	MED1	HIST1H2AF	MRPS17	SLC25A5	SLC6A3	PPP1R12A	GRIP1	PEG10																GO:0045944	positive regulation of transcription from RNA polymerase II promoter	0.369 %	6.08976e-09	0.50	0.00	71
	CNEP1R1	PRKCA	GAA	NDUFA3	FKBP1A	ALDH8A1	GOLGA3	MRPL15	CNEP1R1	FKBP1A	HMGN5	KDM2A	HIST1H2AB	RPL34	ND5	AQP1	PDCD6IP	SASH1	RNF152																GO:0044212	transcription regulatory region DNA binding	0.275 %	3.77572e-07	0.29	0.06	26
	CSNK1D	AFG3L2	CNEP1R1	NDUFA10	HMGB1	IFITM3	RNF115	MRPL12	AHCY	DDX5	PEG10	FBXW7	BRD4	MRPS11	COX15	GRIP1	ANXA5	BRD4	LGALS7																GO:0007623	circadian rhythm	0.057 %	7.53356e-07	0.91	0.00	17
	DDX5	MTHFD2	SORT1	NDUFB2	MYO18A	PBLD1	MYB	RPL10A	SORT1	POU2F1	TRIM25	SP110	MEF2A	MRPL17	COX5B	KIF5C	PLAUR	NSF	MEF2A																GO:0001077	transcriptional activator activity, RNA polymerase II core promoter proximal region sequence-specific binding	0.053 %	1.76035e-06	0.64	0.00	27
	F3	DDIT4	FKBP1A	UQCR10	ATP2B2	PATJ	AP1AR	MRPL57	DDX5	HIST1H1A	SLC16A3	LARP4B	TCF7L2	MRPL14	UCP2	KIF5B	RHOB	ZBTB16	PDCD6IP																GO:0000790	nuclear chromatin	0.228 %	1.91249e-06	0.32	0.00	24
	FKBP1A	GGNBP1	DDX5	NDUFS8	KNSTRN	SERPINE1	PRKCA	MRPL54	RPRD1B	CNTFR	RBFOX2	GTPBP4	HIST1H2AO	MRPL15	SLC25A22	CASP4	ENAH	TRP53	SP110																GO:0008134	transcription factor binding	0.320 %	2.06253e-06	0.58	0.06	31
	GAA	SP140	MYO18A	CYCT	TMEM189	ABAT	CSNK1E	MRPL33	POU2F1	PATJ	LARP4B	EBNA1BP2	CREBBP	MRPL12	SLC25A25	PRKCA	APBB1IP	AGO2	PRKCA																GO:0060326	cell chemotaxis	0.060 %	1.22152e-05	0.50	0.03	13
	HIST1H1A	RAB11FIP5	ABCC5	NDUFS2	TRIM9	SOGA1	DDIT4	MRPL11	HMGB1	MYT1L	CSNK1E	EWSR1	HIST1H2AN	RPL10A	DNAJC19	UNC5C	CDC42EP1	PICK1	UNC5C																GO:0071347	cellular response to interleukin-1	0.014 %	1.59258e-05	0.57	0.56	13
	HMGB1	NDFIP2	ATP2B2	CYC1	ZMYND8	AQP1	IGTP	MRPL41	HIST1H1A	SERPINE1	GTPBP4	TRIB3	KDM2A	MRPL57	CYTB	FOS	ITGA6	GOPC	TNFRSF1A																GO:0006366	transcription from RNA polymerase II promoter	1.430 %	1.92797e-05	0.69	0.41	17
	HTATSF1	VASN	CNTFR	ND2	CNEP1R1	LGALS7	EZR	RPS15	SLFN9	GPATCH8	EBNA1BP2	EZR	JUND	MRPL33	NDUFA11	CSNK1E	RHOU	TCF4	RHOB																GO:0001525	angiogenesis	0.096 %	2.43557e-05	0.79	0.06	23
	KNSTRN	AGO2	PATJ		RPRD1B	HPCAL1	AGAP1	MRPL42	TRRAP	RNF115	EWSR1	ATF3	HIST1H2AH	MRPL11	COX4I1	VGF	PABPC1	PABPC1	TRAF3																GO:0005737	cytoplasm	26.017 %	3.08745e-05	0.43	0.26	267
	MMAB	CLIC4	PGAP1		UBASH3B	PRKCA	RNF213	RPL7A	MYT1L	UBASH3B	SREK1	SP140	HIST1H2AK	MRPL41	MPV17L2	RARA	EZR	ATF4	PSME3																GO:0005634	nucleus	8.965 %	4.31519e-05	0.32	0.40	245
	MYO18A	AKAP10	EPRS		DPYSL5	HIST2H3B	PPARGC1A	RPS18	GPATCH2	DPYSL5	EZR	ZCCHC9	TCF12	RPS15	PHB2	PICK1	VCL	ANP32A	MADD																GO:0032496	response to lipopolysaccharide	0.043 %	4.58247e-05	0.56	0.56	20
	NELL2	NEFH	CYP1B1		FGFR1OP2	CCNY	RALGDS	RPL36	ALKBH5	ALKBH1	ZCCHC9	RNF213	NFATC2	SLC25A26	COX7C	ND5	CD44	PLEKHB1	DDIT4																GO:0050729	positive regulation of inflammatory response	0.016 %	4.90795e-05	0.45	0.55	11
	PBX1	COQ10B	UNC13C		PKNOX1	DAAM2	STAT5B	RPS11	UBASH3B	MYB	UBFD1	ATXN7	NR1D1	RPS18	NAT8F1	ATF4	AHNAK	OPRL1	TRIB3																GO:0003690	double-stranded DNA binding	0.508 %	5.85329e-05	0.43	0.32	16
	POU2F1	ALDH5A1	MED1		MEF2A	GINM1	PMM2	RPL17	MYB	PKNOX1	PRPF8	ZFHX3	SMARCA1	RPL36	MPV17	PPP2CA	SDC4	STMN3	S100A9																GO:0034097	response to cytokine	0.136 %	9.13061e-05	0.59	0.65	12
	PRPF38B	KCNMA1	HPCAL1		RBFOX2	TAGLN2	NFATC2	RPL19	CYP1B1	CHGB	ZC3H13	ZBTB16	GATAD2B	RPS11	GPX4	CALCR	SLC9A1	YEATS4	S100A8																GO:0006351	transcription, DNA-templated	10.659 %	9.49292e-05	0.65	0.61	95
	PTK7	PICK1	PRKCA		EWSR1	EZR	MYO5A	ABCF1	PKNOX1	MEF2A	HIST1H4K	RCC2	PHOX2A	RPL17	TIMM22	SV2C	CNN1	PHB	FOXO3
	RPRD1B	COX5B	UNC5C		PSME3	TTYH3	EHD2	RPL41	IER2	MED1	RCC2	KNOP1	NCOR1	RPL19	ATAD3A	SV2A	FLRT1	PHB2	STK4
	SLC12A5	UNG	GABRG3		DDIT4	SDC4	EHD3	RPS9	MEF2A	RBFOX2	HIST1H4M	SMAD7	TRP53	RPL41	TIMM8A1	KIF3A	CLASP1	SDCBP	STK3
	SLFN9	CYP17A1	FRS3		ATF4	NEDD4L	FAM160A2	MRPS27	RNF138RT1	HPCAL1	KNOP1	DAB1	RARA	RPS9	GCAT	BAG3	PAK4	PPP1CC	HCAR2
	SORT1	UCP2	GTPBP4		AGAP1	FAM171A1	WNK1	RPS7	MED1	PRKCA	MYO5A	ZZZ3	TCF4	NDUFA7	PISD	GABBR2	MCAM	YWHAQ	BCLAF1
	TMEM189	RUNX1T1	EWSR1		PLA2G7	CD14	AGO2	MRPS25	RBFOX2	UNC5C	ANKHD1	TRP53	LDB1	RPS7	ALDH3A2	BCL11B	CAV1	PCGF1	RNF216
	TRIM9	TIGAR	PARD3		RNF213	HIST1H4K	PLCH1	RPS8	NKX2-6	ISL1	MEX3A	BHLHE40	PPP1R10	MRPS25	IMMP1L	MYO5A	MSN	BANF1	BAG3
	ZMYND8	PRSS35	PSME3		RNF216	HIST1H4M	CLIC4	MRPS23	SOX11	EWSR1	AGO2	MPHOSPH10	HIST2H2AB	RPS8	TMEM256	GRIN2B	EHD3	DBNL	TRP53BP2
	ABAT	ND4L	IGTP		RNF217	PMM2	RAC2	PRMT3	PRKCA	RFX4	MPHOSPH10	KDM5A	HIRA	MRPS23	PPIF	SLC4A8	CSPG4	VTA1	RNF130
	ABCA1	HSPA1A	ATF4		HCRT	IGF2	ANXA5	MRPL28	ISL1	PARD3	HIST1H4C	PHF2	TTC21B	MRPL28	TMEM126A	DAB1	HSPA1A	DAPK3	PAK4
	ABCC4	COL4A3BP	TTYH3		PPARGC1A	MYO5A	FOS	RPL13A	GTPBP4	ATF4	LSM14A	HMGB2	MBD3	RPL13A	NDUFS2	RPS6KB1	NCKAP1	CDK7	TIGAR
	ACIN1	SLC25A44	TTYH1		CREBBP	VASN	SERPINB8	MRPS2	EWSR1	NEDD4L	ZC3H4	OLA1	H2AFY	MRPS2	ND2	HNRNPA2B1	GDI2	ITGB1BP1	TNFRSF9
	ACKR1	TMEM14C	AGAP1		PMM2	EHD2	RHOB	MRPS7	RFX4	PPARGC1A	CELF2	TNFAIP1	BUD31	MRPS7	SMIM20	TMEM57	ILK	TAX1BP3	GADD45G
	ADCY1	FBXW7	SLC5A3		STFA2	HIST1H4C	APBB1IP	MRPL46	PSME3	ABCA1	HMGB2	UBTF	ACTL6A	MRPL46	NDUFB8	FAS	RPL10A	SAE1	RYBP
	ADGRG1	CMPK2	RNF213		AGO2	DDR1	ENAH	MRPL53	HECW1	CREBBP	UBTF	HIST1H1E	H1F0	RPS25	NDUFB4	GDI1	RPS15		RPS6KB1
	ADGRL3	ND5	RNF217		DZIP1	ROBO2	SLC7A5	RPS25	RUFY2	JUND	HIST1H1E	UTP14A	HNRNPK	MRPS9	TIMM9	ENO1B	RPL7A		TAOK1
	ADM	ND4	FLRT1		DUBR	CLIC6	NCOR1	MRPS9	ATF3	PHC1	UTP14A	WDR33		SLC25A39	NDUFB2	STMN3	PPP1CC		TRP53
	AFF4	COX15	ABCA1		SHB	COL18A1	PLIN2	RPL27A	ATF4	NFATC2	ZCCHC24	GPRC5B		RPL27A	MRPL17	CALB2	MPRIP		LCN2
	AFG3L2	FOXO3	EDEM3		TUBA1C	HIST2H2AA2	MGLL	RPL27	MEG3	NR1D1	LRRC47	FRG1		RPL27	UQCR10	ATCAY	YWHAQ		FAS
	AGAP1	SLC9A1	GPR17		NEFH	CLIC4	AHNAK	RSL24D1	NEDD4L	GRIN2B	DDX55	DDX21		SLC25A33	TIMM10	PCLO	RPS18		ACIN1
	AGO2	RAI1	NDFIP2		FOS	OLA1	PPP2CA		AKAP17B	EHD2	SECISBP2L	MLLT1		RSL24D1	PHB	GRM8	BSG		XAF1
	AGPAT3	DNAJC19	ICMT		SLC7A5	PRSS23	SH3BGR		RNF216	EHD3	CKAP4	BCLAF1			PARL	STMN1	CAPN1		MYD88
	AHNAK	MGEA5	MCAM		KCNMA1	AKR1B8	TIGAR		PPARGC1A	KITL	PATL1	LEO1			TIMM50	RAC3	RPS11		JADE1
	AIG1	ZFHX3	GRIN2B		PICK1	HIST2H2AC	CSNK1A1		CREBBP	AGO2	WDR33	DROSHA			APOO	SLC32A1	RPS9		TRIAP1
	AKAP10	CAV1	EHD2		CDC42EP1	RAC2	RRP1B		JUND	DZIP1	DNAJC2	BRD4			SLC25A26	S100A1	RPS7		MRPL41
	AKAP17B	TRP53	SLC6A6		TUBA3A	TIMP3	SGSM1		PHC1	RAD18	FRG1	RSPH4A			CYB5R3	SSTR1	RPS8		ATCAY
	AKR1B8	MAFF	EHD3		NEURL1B	ANXA5	PER1		MCAM	DENND1A	RBMS1	IFI204			ATP5E	GRIA2	ZFYVE21		AKT2
	ALDH5A1	TPP1	SLC6A9		UCP2	ASH1L	HSPA1A		SETD1B	ANXA5	LUC7L3	PCGF5			GRPEL2	PTGER3	RPL13A		PIM3
	ALKBH1	CYTB	KITL		SPP1	UCHL3	PNPLA2		NFATC2	TCF12	PABPC1	IFI203			ROMO1	OPRL1	CYBA		PIM2
	ALKBH5	XAF1	AGO2		TRP53BP2	SERPINB8	RAB3C		IRF2BP2	TET1	SLC25A5	RRP1B			CYC1	KLC1	REXO2		EIF5A
	ANKHD1	GSK3B	PLCH1		IFI202B	RHOB	MIDN		NR1D1	APBB1IP	SF3B4	SSRP1			RHBDL1	LIN7B	YWHAZ		GPX1
	ANKRD34B	DUSP18	PIGS		TTLL7	SLC7A5	ARHGAP35		AGO2	NCOR1	AHNAK	PEX14			TIMM8B	UBB	RPL27		CSNK2A1
	ANP32E	SYNE2	GPR26		TAOK1	GPRC5B	SYDE1		GTF2IRD1	KCNMA1	DDX21	KRT18			COA3	LRIG2	ATP6V0C		DAPK3
	ANXA5	CASP4	DENND1A		TAOK2	KCNMA1	COL4A3BP		DZIP1	RARA	RRBP1	TAOK2			NDUFA7	GABBR1	CD151		RNF41
	AP1AR	USP30	CLTB		GOPC	PABPC1	KIF5B		RAD18	PICK1	BCLAF1	ACIN1			UQCC2	ANKRD27	PRUNE1		THOC6
	APBB1IP	DNM1L	MED16		PTAR1	CD44	LMTK2		PHF2	CDC42EP1	TRA2B	RPL34			NDUFA3	ARPC5	CORO1B		BRMS1
	APLF	COA5	SHB		FBXW8	NAPA	LARP4B		DUBR	PLIN2	DROSHA	RPL10A			COQ9	QDPR	ADD1		RABEP1
	AQP1	GLRX2	SLC6A3		FBXW7	AHNAK	SHQ1		HIST2H2AA2	NEURL1B	IFI204	TSEN54			DNAJC15	KCNK2	GNA13		PACS2
	ARFGEF2	TNFRSF1A	RNF152		S100A9	CAB39	MADD		GMEB2	BCLAF1	IFI203	PPP1CC			DHRS1		SDCBP		PPIF
	ARHGAP17	DNM3	ANXA5		PVALB	ADCY1	CMPK2		MED16	LEO1	FAM46A	RPL36			COQ5		PDLIM7		ELMO2
	ARHGAP23	MTFR2	EMP1		S100A8	PPP2CA	GMPS		PRSS23	STX2	RRP1B	RPS11			COQ2		MAPK3		CDIP1
	ARHGAP35	BCAT1	FOS		KCNE3	SPP1	CPLX2		HIST2H2AC	RUNX1T1	SSRP1	CHCHD1			SLC25A39		RPL19		GAPDH
	ARHGEF15	SLC25A5	COQ10B		GMPS	STX2	FOXO3		TUBA1C	BRD4	U2SURP	RPS9			NDUFAF5		ARPC5		SQSTM1
	ARID5B	NT5DC3	APBB1IP		FOXO3	GDF15	BAG3		TIMP3	RRP1B	KRT18	KDM2B			SFXN4		HNRNPK		PSMD10
	ARL6IP6	SLC25A22	SLC7A5		SLC9A1	KRT12	KIF3A		NEFH	GATAD2B	HNRNPA2B1	RPS7			SLC25A33		LAMTOR3		RTN3
	ARRDC3	SLC25A25	FAM234B		NPAS3	LILRB4A	DVL3		DUSP4	RYBP	ACIN1	DIMT1							DIABLO
	ASB4	TRIT1	GPRC5B		SOCS2	KRT18	TBC1D14		ANXA5	GOPC	EIF3C	GRWD1							HTRA2
	ASH1L	RPS6KB1	NCOR1		ATXN7	CAPZA1	TBC1D16		TCF12	HSPA1A	POP1	HOMEZ							FHIT
	ATF3	GLOD4	KCNMA1		MBP	TAOK1	MGEA5		TET2	ADGRL3	H2-K1	ACAT3							TFPT
	ATF4	ISCA2	PICK1		SP3	HNRNPA2B1	HSPA4		TET1	RAB3C	CISD2	ACAT2							MIEN1
	ATMIN	RPL34	CDC42EP1		MYD88	FAS	CAV1		ASH1L	CCNT1	RPL10A	EMG1							APBB1
	ATP1B2	CISD2	PLIN2		CELF2	SEMA5A	ZBTB16		FOS	RASL11B	RPS15	S100A16							DRAM2
	ATP8A1	MTFR1L	MGLL		CELF6	ATP8A1	SMAD7		GNL1	ATP8A1	EFTUD2	PRDX1							MAPK3
	ATP8A2	ALKBH7	AHNAK		DDI2	RAB43	SYT6		CDYL2	CEP120	PPP1CC	SNAPIN							FIS1
	ATXN7	PHB2	KCNA4		PGM2	C1RL	DAB1		WDR33	RIMS1	SNRPD2	NOP16							BAD
	B3GAT2	GLS	ADCY1		DNM1L	HIST1H2AG	HOOK1		GPRC5B	FBXW8	RPS18	RPS25							BNIP3
	BAG3	GCSH	SLC7A1		UNKL	HIST1H2AB	TRP53		NCOR1	FBXW7	RPL36	H1F0							HIP1R
	BCAT1	BSG	MS4A6D		PPP1R12A	PDGFRB	LCN2		RARA	SEMA6D	RPS11	CDK4							G0S2
	BCL11B	MPV17	UCP2		CEP295	NSF	MYD88		PLIN2	BTN1A1	CHCHD1	NANOG							BLCAP
	BCL3	ACOT9	CSMD3		IMPACT	SLC38A1	GSK3B		SF3B4	NEAT1	RPS9	RSL24D1							CYCT
	BCLAF1	HEMK1	GPR156		SYNPO2L	HIST1H2AO	PHACTR1		NFIX	FOXP2	RPS7	MUS81							FGFR3
	BHLHE40	STARD4	STX2		BCAT1	HIST1H2AN	DNM1L		AHNAK	CLIP3	RPS8	RPAIN
	BRD4	MECR	RNF130		MLLT1	HIST1H2AH	PDCD6IP		FIGN	CLIP2	DIMT1	RPL7A
	BTN1A1	ENDOG	GABRA2		EHBP1	HIST1H2AK	RANGAP1		ADCY1	MALAT1	DDX39B	BCAS3
	C1RL	ECH1	CSNK1A1		LRRC8D	OCRL	DCK		TUBA3A	DLX2	CLNS1A	CDV3
	CAB39	BOLA1	ECEL1		TRIM45	COL4A2	TNFRSF1A		UNG	FOXO3	GRWD1	RBM14
	CALCOCO1	ACSL6	LAPTM5		NTRK3	MYADM	DNAJC2		BCLAF1	NPAS3	RPL27	SUN1
	CALCR	ACSL3	SNX24		MERTK	S100A9	BCAT1		LEO1	SBNO2	SNRPB	PRMT7
	CAMSAP1	HDHD3	RNF145		MYO1E	S100A8	NT5DC3		TRP53BP2	BAG3	SLBP	H2AFY
	CAPZA1	GCAT	TMEM57		APLF	VCL	MVB12B		RNF130	ATXN7	LRRC59	PARP2
	CAR12	PISD	TAOK2		EIF3C	PVALB	CTNNAL1		RUNX1T1	DVL3	DHX8	RPL13A
	CASP4	FEZ1	GOPC		TRIM32	FKBP5	GBP3		BRD4	SRGAP1	TWF2	SIRT7
	CAV1	TMEM126A	ADGRL3		ERRFI1	SLC1A4	ARFGEF2		TIGAR	CTLA2B	MRPL14	MED27
	CBX6	LIPT2	SEMA5A		PBLD1	SLC9A1	TCF7L2		RSPH4A	ZBTB16	MRPL15	REXO2
	CCDC125	SMIM4	RAB3C		PEG10	ADGRG1	RPS6KB1		PCGF5	GFAP	MRPL11	SENP3
	CCDC77	MRPL17	ATP8A2		TRIM25	KIF3A	APLF		CSNK1A1	MAFB	EMG1	MRPS9
	CCDC88B	MRPL14	RASL11B		LGALS7	HSPA4	SPRY1		RRP1B	DAB1	S100A16	NSA2
	CCNT1	MRPL15	ATP8A1		CSNK1E	MSN	VPS29		IFI202B	SP3	PRDX1	PAFAH1B2
	CCNY	MRPL12	RAB43		SFRP4	SERPINA3N	GLS		GATAD2B	BCL3	BTF3	CSTB
	CD109	MRPL11	RIMS1		RIN2	ARHGAP23	SNRPD2		RYBP	LCN2	NOP16	VPRBP
	CD14	APOO	SLC25A44		GGNBP1	COL5A3	PPP2R1A		TMEM57	CSPG4	LSM1	MRM2
	CD44	CYB5R1	SLC16A3		EPAS1	LCN2	RPS18		TAOK2	TPP1	MRPL28	TFPT
	CD68	PRDX5	PPP1R16B		CFAP126	CSPG4	AKT2		FOSB	MAFK	MTERF1B	RBBP5
	CD93	LDHA	SLC38A1		RAB11FIP5	TPP1	NAMPT		HSPA1A	MYD88	MTERF1A	PES1
	CDC42EP1	CYB5R3	SEMA6D		STAT5B	FBN1	STMN1		CCNT1	LHX9	LSM3	ASNA1
	CDH18	BLOC1S1	BTN1A1		EGR2	SYNE2	GABARAPL2		ZBTB20	CALCOCO1	RPS25	RPL19
	CDYL2	PRDX1	LARP4B		RCC2	HIST1H1E	ATP6V1G1		HMGN5	UBTF	H1F0	MBD3
	CELF2	ATP5E	CLIP3		IQSEC3	PGM2	STARD4		PPP1R16B	GRASP	HNRNPK	PRRX1
	CELF6	GRPEL2	TPST1		MYO5A	PDCD6IP	MECR		FBXW7	PDCD6IP	RPL27A	CRIPT
	CEP120	RDH13	SLC9A7		WNK1	VWF	ENDOG		TBR1	PPP1R12A	FUBP1	NLE1
	CEP162	FIS1	MADD		FBXL7	VPS13D	COG2		FOXP2	VWF	RNPS1	TTC3
	CEP170B	MRPL28	S100A9		MON1B	PLAUR	PRKAB1		NPAS4	TIRAP	FARSA
	CEP295	GPN1	ND5		SYNM	CKAP4	EML1		EBNA1BP2	TNFRSF1A	H2-Q10
	CFAP126	HNRNPK	S100A8		CCDC125	DNM3	WDR77		MADD	DNAJC2	RBM27
	CHD7	NDUFAF5	ND4		AKR1B8	TMBIM1	CLNS1A		SREK1	IMPACT	PPP1R10
	CHGB	NDUFAF2	FKBP5		PCM1	SFT2D2	CRYZL1		TOX	SYNPO2L	MRPS11
	CKAP4	SFXN4	PARM1		AKAP10	SLC25A5	ANP32A		S100A9	TRAF3	ENO1B
	CLASP1	ECHDC2	SLC26A1		RAC2	CREB5	OAZ2		S100A8	ITGA6	GDI2
	CLCN5	MRPS17	KCNE3		ENAH	DDC	UBA1Y		PVALB	ZFP423	ADK
	CLIC4	MRPS11	SKINT7		PABPC1	PCOLCE2	SNX3		FKBP5	PPM1L	MRPL41
	CLIC6	CROT	SLC38A10		SLU7	LUZP1	INPP5B		DLX2	MLLT1	RPL7A
	CLIP2	COX7C	GPR84		CD44	PPM1L	TRP53RKB		PARM1	EHBP1	MRPL42
	CLIP3	CLYBL	FOXO3		CAB39	FAM168B	PRDX5		FOXO3	ZKSCAN17	ANXA7
	CLK4	MRPL33	SLC9A1		SERTAD1	MVB12B	LDHA		NPAS3	NTRK3	SEC61B
	CLTB	MRPL41	ITPRIPL2		PAK4	MAN1C1	BLOC1S1		ATXN7	SEMA4C	EIF5A
	CMIP	MRPL42	GOLGA7B		GABBR2	SLC25A25	S100A16		MBP	FBXL18	CCT3
	CMPK2	AUH	TRP53I11		VEGFA	CLASP1	PRDX1		ANKRD34B	SORL1	RBM14
	CNN1	TSPO	MBP		SGSM1	OPCML	BLOC1S3		ZBTB16	RPGRIP1	GLRX3
	CNTFR	CTSD	SLC15A3		PER1	GALNT4	SERF2		FOXN3	VAPB	PRMT1
	COA5	MRPS27	KCNF1		ZDHHC9	SORL1	LHPP		MAFB	CEP162	NCBP2
	COL18A1	MRPS25	TNFRSF9		CSDC2	MYO1E	GSTM4		SP2	TRIM32	ELAC2
	COL4A2	MRPS23	SLC4A10		HNRNPA2B1	GLOD4	SNAPIN		MAFG	SPARC	MRPS23
	COL4A3BP	MRPS2	MARCH4		TACC1	VPS29	HNRNPK		SP3	DIXDC1	RPL13A
	COL5A3	NME3	GFAP		CRTC3	NCKAP1	ZFAT		MAFF	IFIT3	MRPS7
	COQ10B	TIMM22	DAB1		KIF5C	RNH1	RAB9		BCL3	GOLGA3	YWHAZ
	COX15	MRPS7	CSPG4		KIF5B	CPNE4	MOCS2		MAFK	SOX9	MRPS9
	COX5B	MRPL46	CYTB		RGS8	RPL34	ADK		MDM4	ARL6IP6	NSA2
	CPLX2	FAHD2A	GPR101		PDGFRB	PITPNB	AKR1B3		XAF1	EPHA5	TRUB2
	CREB5	MRPL53	DAGLA		PRM1	PHB2	TUBA1B		MYD88	RSAD2	CSTB
	CREBBP	IMMP1L	DUSP18		TMOD3	SNRPD2	UCHL1		LHX9	EBF1	SRRT
	CRTC3	MRPS9	SYNE2		LMTK2	PPP2R1A	MAP1LC3A		LHX8	EBF3	MRPL54
	CSDC2	NME6	SGCA		SLC30A1	RPS18	GUK1		CALCOCO1	CSNK1E	ADD1
	CSF2RB	PACS2	DNM1L		SHQ1	NAMPT	HYAL2		ZFP521	SIK3	TBRG4
	CSMD3	MRRF	GRASP		VCL	STMN1	RAC3		ONECUT2	TRIB3	MTHFSD
	CSNK1A1	TOMM40	PDCD6IP		RAI1	BSG	ANXA7		CELF2	EZR	U2AF2
	CSNK1E	GSTP2	PIANP		KIF3A	RPS11	SEC13		CELF6	GGNBP1	PES1
	CSPG4	GSTP1	TMEM255A		NPHP1	CHID1	PRMT7		DUSP18	EPAS1	RPL17
	CTLA2B	TIMM9	RANGAP1		ZFHX3	ATP6V1G1	DBNL		SYNE2	TSHZ1	PURG
	CTNNAL1	MIEF2	TIRAP		CAV1	ARRDC1	TPI1		TLK2	CFAP126	TEFM
	CYP17A1	TMEM160	TNFRSF1A		MSN	SERPINF1	PRMT1		UBTF	INPP5F	RPL19
	CYP1B1	UQCR10	TMBIM1		ISG15	BROX	PRMT3		PHACTR1	RALGDS	ABCF1
	CYP2U1	TIMM10	ITGA6		ANKHD1	ECH1	JOSD2		UNKL	SCAI	YTHDF2
	CYTB	MRPL57	SFT2D2		SYT6	OMD	PSMA6		RANGAP1	NTNG1	CNBP
	DAAM2	MRPL54	SLC25A5		HOOK1	MYL6	PAFAH1B3		PATL1	STAT5B	TPD52L2
	DAB1	CSTAD	VSTM2B		TRP53	RPL27	PAFAH1B2		TNFRSF1A	EGR2	SNRNP40
	DAGLA	CKB	LUZP1		BHLHE40	PLPP1	GSTP2		DNAJC2	BCL11B	EIF3H
	DCK	YKT6	PPM1L		LSM14A	SMIM1	WDR45B		MMS22L	IQSEC3	HDGF
	DCLRE1C	TEFM	LRTM2		GSK3B	TWF2	GSTP1		SYNPO2L	IGF2	NUPL2
	DDC	P2RY12	EHBP1		DYRK2	LYPD2	PSMA7		SLC25A5	MYO5A
	DDI2	TIMMDC1	LRRC8D		HMGB2	C2	ARFRP1		LCORL	VASN
	DDIT4	PTGES2	LRRC8A		OXT	SNX3	PSMB1		ZFP423	GADD45G
	DDR1	ERCC6L2	CCDC77		TNFAIP1	CYB5R1	YKT6		LUZP1	WNK1
	DDX21	GATC	CTNNAL1		ZIC1	GNG10	EGLN1		MLLT1	FBXL7
	DDX55	G0S2	SLC25A22		ARHGEF15	PRDX5	YTHDF2		ZKSCAN17	SYNM
	DENND1A	GATB	SLC25A25		NAV1	LDHA	PTGES2		TRIM45	HIP1
	DIXDC1	DHRS1	KCNJ3		PJA2	CYB5R3	GSS		IRX1	SH3KBP1
	DLK1	DHRS4	NTRK3		EPN2	BLOC1S1	UBE2G2		SPAG7	EPB41L4B
	DLX2	SLC8A3	SEMA4C		RNF6	S100A16	SGSM3		ZFP319	PCM1
	DNAJC19	LYRM4	SYT13		SV2A	PRDX1	JADE1		FOXJ1	ZHX3
	DNAJC2	TOMM5	MERTK		SPOCK1	FIGNL1	GIMAP4		TRIT1	RHOB
	DNM1L	NDUFA11	SORL1		ARFGEF2	NR2C2AP	CAPN3		KLF7	ENAH
	DNM3	MPG	VAPB		IFI204	FUCA2	CAPN1		APLF	KXD1
	DPYSL5	TUSC3	SYT10		EYA1	TMEM192	AIP		POLR3F	PABPC1
	DROSHA	TUSC2	MDGA2		IFI203	RPS25	ACOT13		ZFP791	RGS7BP
	DUBR	NDUFA10	IFITM3		SSRP1	HNRNPK	CYS1		CEP162	CD44
	DUSP18	MPV17L2	ERRFI1		LNX1	GIPC2	ALDH3A2		TRIM32	TLR2
	DUSP4	RPL10A	LDLRAD3		ACIN1	ITM2A	SNRPG		ZFP672	NAPA
	DVL3	ABHD12	AQP1		ASB4	RAB9	ELMO2		IFITM3	NKD1
	DYRK2	PPP1CC	GOLGA3		PATJ	MOCS2	GEMIN7		ERRFI1	PPP2CA
	DZIP1	MTRF1	NIPAL3		SERPINE1	ACY1	SNRPB		SPARC	SERTAD1
	EBF1	ATCAY	SLC12A7		EPRS	CAB39L	COX19		AQP1	LMNA
	EBF3	CAPN1	EPHB3		RNF115	ENO1B	NNMT		SOX3	GABBR2
	EBNA1BP2	CHCHD1	ARL6IP6		IER2	GDI2	PSMD13		GOLGA3	RANBP9
	ECEL1	FADS1	SCN1A		UNC13C	HIST2H2AB	ARL1		PEG10	VEGFD
	EDEM3	AP2M1	EPHA5		SOX11	ZBTB8OS	ARL2		SOX9	VEGFA
	EGR2	ADPRHL2	IL15RA		PRKCA	PYGM	GSTT2		SOX7	SGSM1
	EHBP1	ACOT10	RSAD2		GTPBP4	GPT	HTRA2		LGALS7	PER1
	EHD2	ACOT13	ARRDC3		PARD3	AKR1B3	KLC1		IL15RA	KRT18
	EHD3	CYBA	AFG3L2		HECW1	PTPRG	ACAT3		SP110	CAPZA1
	EIF3C	ACYP2	HIST2H3B		MEG3	TUBA1B	FHIT		EBF1	FAS
	EMP1	ATAD3A	CCNY		NEDD4L	UCHL1	CORO1B		EBF3	PNPLA2
	ENAH	TIMM8A1	CYP2U1		FLRT1	TUBA1A	ACAT2		CSNK1E	ITPRIP
	EPAS1	SLC9B2	CD109		NDFIP2	ACTR1B	SDCBP		SFRP4	SYDE1
	EPB41L4B	ALDH3A2	GINM1		SETD1B	PCLO	UBB		HIST2H3B	GRIP1
	EPHA5	PPIF	HECA		NFATC2	RAC3	KIF3B		CCNY	KIF5C
	EPHB3	CARS2	EZR		IRF2BP2	TSPO	DPP9		TRIB3	KIF5B
	EPN2	ND2	GGNBP1		NR1D1	ANXA7	NDN		HECA	PDGFRB
	EPRS	IDI1	SDC4		EHD2	CTSG	ANKRD27		NECAB1	NSF
	ERRFI1	COX19	TEX261		EHD3	CTSD	VTA1		EPAS1	NANOS2
	EWSR1	DIABLO	IGSF9		KITL	CCT3	QDPR		TSHZ1	MYCL
	EYA1	ARL2	CFAP126		PLCH1	CBR1	GM4737		ZFP503	SCN8A
	EZR	HTRA2	INPP5F		GTF2IRD1	SEC13	CDK7		ZFP629	VCL
	FAIM2	PHB	INPP5E		RAD18	TMED9	FGF14		NHLH1	KIF3A
	FAM160A2	ACAT3	CD14		PHF2	WARS	ATG16L1		RALGDS	NPHP1
	FAM163A	ACAT2	SCAI		GMEB2	DBNL	CDK4		SCAI	OTX2
	FAM168B	TIMM50	RAB11FIP5		CLTB	TPI1	UBA3		STAT5B	TGFB2
	FAM171A1	UBB	TMEM184A		ADM	SSR4	CHMP2A		EGR2	HSPA4
	FAM234B	CYC1	NTNG1		RBPMS2	PLLP	SAE1		HIST1H4K	CAV1
	FAM46A	MPDU1	HIST1H4K		TIMP3	ANXA3	GPSM1		BCL11B	ISG15
	FAS	COA4	RCC2		TCF12	BGN	PYCRL		INTS3	SYT6
	FBN1	COA3	ST8SIA2		ANXA5	NME3	RND1		RCC2	SMAD7
	FBXL18	UQCC2	HIST1H4M		ASH1L	GFRA4	CALB2		HIST1H4M	HOOK1
	FBXL7	MTERF1B	MYO5A		SERPINB8	TAF6L	ALAD		KNOP1	TRP53
	FBXW7	COQ9	VASN		APBB1IP	PSMA6	HEBP1		MICAL2	BHLHE40
	FBXW8	MTERF1A	CCDC88B		NCOR1	TAX1BP3	DUSP12		SMARCA1	TCF4
	FDXACB1	DNAJC15	WNK1		RARA	PAFAH1B3	YWHAQ		GADD45G	FBN1
	FGF11	COQ5	HIST1H4C		PLIN2	ATP6V0C	GET4		ZZZ3	KDM5A
	FGFR1OP2	QDPR	DDR1		MGLL	PAFAH1B2	PSTK		ANP32E	GSK3B
	FIGN	COQ2	CLIC6		AHNAK	CSTB	MKKS		MPHOSPH10	CHD7
	FKBP5	CDK7	ROBO2		FIGN	TOMM40	GPX1		HIST1H4C	AFF4
	FLRT1	CAPRIN2	CLIC4		ADCY1	SLC20A2	GPX4		CLIC4	ZIC1
	FOS	CYCT	SYNM		BCLAF1	GSTP2	YWHAZ		FOXE3	SIX3
	FOSB	COX4I1	HIP1		RNF130	GSTP1	CHMP3		HIP1	HIST1H1E
	FOXE3	HSPB7	SH3KBP1		RUNX1T1	UQCR10	ITGB1BP1		OLA1	USP30
	FOXJ1	LRRK1	OLA1		BRD4	CST6	GAPDH		UTP14A	HIST1H1B
	FOXN3	DBI	MIA3		TIGAR	PSMA7	FBP1		ZHX3	PDE4D
	FOXO3	ETFB	MAGT1		RSPH4A	HIRA	DCTPP1		ATMIN	PLAUR
	FOXP2	TRIAP1	PCM1		CSNK1A1	ASNA1	FXN		UCHL3	POT1A
	FRG1	HEBP1	AKAP10		RYBP	PSMB1	RGS13		RHOB	PJA2
	FRRS1L	FUNDC2	RAC2		HSPA1A	AGA	POMP		TOX4	DNM3
	FRS3	TMEM223	SCD3		CEP120	CKB	USP19		FRG1	INA
	GABBR2	ALDH2	RALGPS1		LARP4B	YKT6	DNAJB2		PABPC1	LEF1
	GABRA2	PSTK	SLC35G3		CLIP3	GSS	MAPK8		RGS7BP	DDX21
	GABRG3	HSDL1	SORCS1		CLIP2	TUBB4A	MIEN1		SLU7	RNF6
	GADD45G	GPX1	SYN3		MADD	DHRS4	MAT2A		CD44	RRBP1
	GALNT11	GPX4	RHOB		FKBP5	TPPP3	PDE6D		ZFP704	TOB1
	GALNT4	ELAC2	KXD1		PARM1	FAM212A	MAPK3		PPP2CA	TRA2B
	GATAD2B	REXO2	RHOU		BAG3	LAMTOR3	TUB		SERTAD1	DROSHA
	GBP2	YWHAZ	PABPC1		DVL3	EEF1AKMT1	NIPSNAP3B		LMNA	CLASP1
	GBP3	MUT	RGS7BP		SRGAP1	POGLUT1	BAD		GDF15	TCF7L2
	GDF15	QTRT1	SLU7		ANKRD34B	CD82	CNBP		RANBP9	IFI204
	GEM	OXLD1	CD44		GFAP	H2-K1	ATOX1		VAX2	EYA1
	GFAP	NDUFS8	TLR2		RCAN2	SAT2	RGS12		VEGFA	DLK1
	GGNBP1	HAX1	NAPA		BCL3	AUP1	PTPN5		PER1	LNX1
	GINM1	DNLZ	SLC43A2		XAF1	RPL10A	SPG21		KRT18	SPRY1
	GLOD4	NDUFS2	TMPRSS3		CALCOCO1	BASP1			CSDC2	SSBP3
	GLRX2	MTFR1	NKD1		DUSP18	BANF1			HNRNPA2B1	VPS29
	GMEB2	HAGH	CYP17A1		SYNE2	CAPN1			FAS	NCKAP1
	GMPS	GAPDH	MFSD4A		SGCA	NUDT14			TACC1	STMN3
	GNL1	SMIM20	SUSD4		CEP170B	SH3GL2			MIDN	HTR4
	GOLGA3	FXN	MGAT3		TLK2	AP2M1			DCLRE1C	TPGS1
	GOLGA7B	BCAT2	MGAT2		PHACTR1	CAR4			CRTC3	PHB2
	GOPC	NDUFB8	GABBR2		GRASP	RPS9			PMCH	GLS
	GPATCH2	POLDIP2	LSAMP		PDCD6IP	RPS7			PHRF1	AKT2
	GPATCH8	PON2	ND4L		VWF	RPS8			ARHGAP35	STMN1
	GPR101	NDUFB4	VEGFD		HAUS4	ACOT13			CMIP	AP1S2
	GPR156	NDUFB2	LILRB4A		RANGAP1	CYS1			HIST1H2AG	LUC7L
	GPR17	BPHL	AIG1		TIRAP	TUBA4A			HIST1H2AF	ANKS1B
	GPR26	PARL	PEX14		PATL1	ALDH3A2			RGS8	ACOT9
	GPR84	MRM2	VEGFA		DNAJC2	TMEM256			HIST1H2AB	GABARAPL2
	GPRC5B	TBRG4	SGSM1		TRAF3	FCGR3			PDGFRB	CSNK2A1
	GRASP	SLC25A26	ZDHHC9		CTNNAL1	SMS			NANOS2	DAPK3
	GRIN2B	MAPK8	PCDHB18		FDXACB1	ERP29			HIST1H2AO	PRKAB1
	GRIP1	ROMO1	CAPZA1		TRIT1	UBE2V1			KDM2A	MED6
	GSK3B	PCBD2	HNRNPA2B1		VAPB	SQSTM1			PRM1	WDR77
	GTF2IRD1	ABCF2	FAS		CEP162	SNRPB			HIST1H2AN	MYL6
	GTPBP4	MAPK3	CD68		IFITM3	RTN3			HIST1H2AH	FEZ1
	GXYLT2	GADD45GIP1	PNPLA2		SPARC	NDRG3			HIST1H2AK	RABL2
	HAUS4	TIMM8B	GALNT11		DIXDC1	PSMD14			ARID5B	LIPT2
	HCAR2	NIPSNAP3B	ITPRIP		IFIT3	PSMD13			OCRL	SAR1B
	HCRT	NDUFA7	FAIM2		AQP1	ARL1			GEM	CLCNKB
	HECA	METAP1D	GXYLT2		GOLGA3	ARL2			MYCL	OAZ2
	HECW1	BAD	PHRF1		SOX7	GSTT2			SHQ1	BLOC1S5
	HEMGN	NDUFA3	GRIP1		ARRDC3	PHB			LMX1A	CYB5R4
	HIP1	BNIP3	FRRS1L		SIK3	ACAT3			CMPK2	CYB5R3
	HIST1H1B	BCKDK	KIF5B		HECA	FHIT			ZCCHC9	BLOC1S1
	HIST1H1E	SLC25A39	CAR12		EZR	CORO1B			STK4	BLOC1S3
	HIST1H2AB	SERHL	RGS8		NECAB1	ACAT2			PRPF8	KCNMB4
	HIST1H2AF	SLC25A33	TMEM14C		INTU	SDCBP			STK3	SNAPIN
	HIST1H2AG		PDGFRB		INPP5F	PSME2B			RAI1	CADM2
	HIST1H2AH		SCARA3		INPP5E	KIF3B			OTX2	HNRNPK
	HIST1H2AK		CD93		MAP6	PLXNA1			ZC3H13	NANOG
	HIST1H2AN		LMTK2		RALGDS	CD300LG			SPECC1	TUBA1B
	HIST1H2AO		OCRL		SCAI	MPDU1			MGEA5	ANXA7
	HIST1H4C		SLC30A1		TMEM184A	VTA1			ZFHX3	ACTL6A
	HIST1H4K		ATP1B2		GADD45G	ARPC5			CBX6	TIMM22
	HIST1H4M		TMEM130		ANP32E	QDPR			HSPA4	MED28
	HIST2H2AA2		GEM		CLIC6	GM4737			MSN	AES
	HIST2H2AC		SHISA6		CLIC4	MOB1A			CLK4	MED25
	HIST2H3B		SCN8A		HIP1	CHMP2A			PHOX2A	SRRT
	HMGB2		MYADM		SH3KBP1	COPS8			SMAD7	CKB
	HMGN5		RELL2		OLA1	UBE2K			TRP53	RPL17
	HNRNPA2B1		VCL		EPB41L4B	H2-Q10			BHLHE40	MBD3
	HOOK1		COX15		RALGPS1	GALK1			TCF4	NDE1
	HPCAL1		SLC1A4		UCHL3	COX4I1			FGF11	TTLL1
	HRH1		CSF2RB		FRG1	BRK1			KDM5A	LAMTOR3
	HSPA1A		ARHGAP17		RGS7BP	DBI			GSK3B	YEATS4
	HSPA4		PRPF8		TLR2	ETFB			KDM5B	PPP1CC
	ICMT		HCAR2		NKD1	DNPH1			DYRK2	CCL27A
	IER2		HRH1		PPP2CA	ALAD			CHD7	PIM3
	IFI202B		ADGRG1		LMNA	HEBP1			HMGB2	PIM2
	IFI203		TMEM245		SH3BGR	RPL7A			TNFAIP1	S100A1
	IFI204		CALCR		GDF15	YWHAQ			AFF4	AIP
	IFIT3		SCUBE1		MTSS1L	ALDH2			ZIC1	CYS1
	IFITM3		SPECC1		RANBP9	PRADC1			SIX3	FBXW2
	IGF2		OST4		VAX2	SUMO3			HIST1H1E	RNF41
	IGSF9		MGEA5		KRT18	EIF5A			HIST1H1B	THOC6
	IGTP		TCAF1		CAPZA1	IQCB1			KLF13	SQSTM1
	IL15RA		CAV1		FAS	TMPRSS11B			POT1A	SNRPB
	IMPACT		MSN		CMIP	GPX1			GLRX2	GRIA2
	INA		SYT6		ARHGAP35	GPX4			DCK	CSF1R
	INPP5E		FAM163A		COL4A3BP	ATP6AP1			SETBP1	KCNE2
	INPP5F		TMEM239		NSF	GLRX3			LUC7L3	ARL2
	INTS3		GSK3B		NANOS2	H2AFY			RBMS1	KLC1
	INTU		CASP4		OCRL	YWHAZ			CREB5	LIN7B
	IQSEC3		USP30		ATP1B2	CHMP3			HEMGN	CORO1B
	IRF2BP2		ABCC4		ARHGAP17	ITGB1BP1			SLFN5	MED30
	IRX1		DDX55		CPLX2	CDH15			LEF1	PLXNA1
	ISG15		PDE4D		STK4	HAGH			DDX21	NDN
	ISL1		PLAUR		CAMSAP1	CHMP6			RNF6	SRGAP3
	ITGA6		SYNGR4		STK3	GAPDH			TOB1	TRAPPC1
	ITPRIP		CKAP4		HRH1	CRK			USP18	ANKRD27
	ITPRIPL2		PJA2		OTX2	FBP1			AGPAT3	TRAPPC5
	JUND		CDH18		MGEA5	BLVRA			TRA2B	CDK9
	KANSL1		NPY4R		TGFB2	NDUFB4			MVB12B	CDK7
	KCNA4		DDX21		HSPA4	RETN			DROSHA	LSM7
	KCNE3		RRBP1		SMAD7	BPHL			GBP3	TMEM17
	KCNF1		AGPAT3		KDM5A	GNA13			TCF7L2	RGCC
	KCNJ3		FAM168B		KDM5B	MIEN1			IFI204	CDK4
	KCNMA1		SV2C		CASP4	TMEM205			EYA1	TADA3
	KDM2A		SV2A		RUBCN	WASF3			POLM	LHX6
	KDM5A		MVB12B		PDE4D	MAPK3			IFI203	COPS8
	KDM5B		MAN1C1		CKAP4	GALNT7			ZIC4	SCHIP1
	KIF3A		LRIG1		DNM3	B3GAT3			SSRP1	LRRK1
	KIF5B		S1PR3		RBMS3	UFM1			U2SURP	RPL7A
	KIF5C		GBP2		DDC	NAGK			RPS6KB1	IQCB1
	KITL		SASH1		LEF1	EIF3K			KANSL1	GPX1
	KLF13		CLASP1		TOB1	PSAT1			ACIN1	ARFGAP1
	KLF7		GBP3		FAM168B	NPHS2			ASB4	QTRT1
	KNOP1		ARFGEF2		GBP2	EIF3I			SSBP3	HAX1
	KRT12		GALNT4		CLASP1	EIF3H			SMC5	NEMP1
	KRT18		IFI204		GBP3	PI16			PHB2	CRK
	KXD1		B3GAT2		TCF7L2				TSEN54	MIEN1
	LAPTM5		IFI203		RPS6KB1				GLE1	RBBP5
	LARP4B		DLK1		SPRY1				RNF114	U2AF2
	LCN2		SLC4A8		FZD10				CLP1	PCBD2
	LCORL		CLCN5		HTR4				AKT2	TUB
	LDLRAD3		RPS6KB1		MPRIP				NAMPT	GADD45GIP1
	LEF1		SPRY1		AKT2				PIP4K2A	PTPN18
	LEO1		ACKR1		GABARAPL2				LUC7L	HIP1R
	LGALS7		VPS29		EML1				ANKS1B	KCNK2
	LHX8		NCKAP1		DDX39B				CHID1	CLEC2D
	LHX9		EMC10		ZFYVE19				MECR	CPNE4
	LILRB4A		FZD10		CLNS1A				ENDOG	PLEKHB1
	LMNA		HTR4		FEZ1				CSNK2A1	NUBP2
	LMTK2		PHB2		SLBP				DAPK3	RPS15
	LMX1A		GLE1		COPS7A				SETMAR	PPP2R1A
	LNX1		AKT2		AGAP3				PRKAB1	SCN1B
	LRIG1		STMN1		OAZ2				MED6	ATP6V1G1
	LRRC47		AP1S2		CYB5R4				WDR77	ATP6V1G2
	LRRC8A		RPL36		CYB5R3				DDX39B	ACSL6
	LRRC8D		PIP4K2A		FIGNL1				CLNS1A	GPR37L1
	LRTM2		MPV17		GSTM4				HMBS	ANP32A
	LSAMP		ANKS1B		CADM2				CDIP1	APH1A
	LSM14A		CHID1		MRPL28				TCEANC2	SNX3
	LUC7L3		MED6		BBIP1				RPL27	SWI5
	LUZP1		MYL6		ZFAT				PRR13	STXBP5
	MADD		FEZ1		NMT2				RHNO1	MAGEE1
	MAFB		TMEM126A		PKIG				SLBP	DTNB
	MAFF		RPL27		NOX1				COPS7A	NMI
	MAFG		RNF121		TDRP				AGAP3	FUBP1
	MAFK		SAR1B		PANX2				OAZ2	ID3
	MAGT1		CLCNKB		TUBA1B				ANAPC11	RAB9
	MALAT1		LYPD2		TUBA1A				UBA1Y	PPP1R10
	MAN1C1		ABCB9		TSPO				TRP53RKB	ENO1B
	MAP6		AGAP3		BGN				PRDX5	MAP1LC3A
	MARCH4		CYB5R1		SIRT7				LDHA	PCLO
	MBP		TRP53RKB		JOSD2				S100A16	MLX
	MCAM		FAM171A2		MED27				PRDX1	RAC3
	MDGA2		LDHA		MED28				FIGNL1	NDEL1
	MDM4		CYB5R3		PSMA6				NHEJ1	CCT3
	MED1		BLOC1S1		PAFAH1B3				SERF2	PBRM1
	MED16		KCNMB4		PAFAH1B2				LHPP	PRMT7
	MEF2A		KCNE1L		TRUB2				NR2C2AP	DBNL
	MEG3		IL11RA1		GSTP2				BTF3	PRMT1
	MERTK		RHBDL1		GSTP1				NCAPH2	PARP2
	MEX3A		SNAPIN		SRRT				GPN1	PRMT3
	MFSD4A		CADM2		PSMA7				HNRNPK	GAB1
	MGAT2		NCAPH2		PSMB1				ZFAT	CENPC1
	MGAT3		SLC16A12		YKT6				CYB5RL	TAX1BP3
	MGEA5		TMEM192		MBD3				NANOG	ATP6V0C
	MGLL		HNRNPK		EGLN1				PKIG	VGLL4
	MIA3		SFXN4		TTLL1				MOCS2	PTGER3
	MICAL2		NMT2		SAT2				ZFP367	DRP2
	MIDN		FARSA		MTRF1				ADK	HIRA
	MLLT1		NOX1		ATCAY				HIST2H2AB	PES1
	MMS22L		PIGP		STK16				TDRP	APBB1
	MON1B		SNX11		PIM3				MED11	GABBR1
	MPHOSPH10		CYB561D2		PIM2				TUBA1A	UBE2G2
	MS4A6D		PANX2		NUDT14				MED10	MIS18A
	MSN		TMEM44		S100A1				ANXA7	SGSM3
	MTFR2		ANXA7		FBXW2				TPI1	TTC3
	MTHFD2		TSPO		TUBA4A				HSBP1	FKBP1B
	MTSS1L		STUM		FRMD5				ACTL6A	B9D1
	MVB12B		GPR34		SQSTM1				SIRT7	HDGF
	MYADM		SSR4		ARL1				MED27	B9D2
	MYB		PLLP		GSTT2				MED28	CAMK1
	MYCL		ANXA3		GMPR				AES	ARHGDIG
	MYD88		SSR2		ARL2				TAF6L	ESPN
	MYO1E		TACR2		ACAT3				PSMA6	EFTUD2
	MYO5A		TIMM22		FHIT				NSA2	BASP1
	MYT1L		TMEM174		CORO1B				MED25	TBC1D32
	NANOS2		MED28		ACAT2				CINP	CAPN3
	NAPA		PAFAH1B3		ODF2				ELOF1	CAPN1
	NAV1		NBAS		ARPC5				GSTP2	SH3GL2
	NCOR1		GRAMD1A		RGCC				GSTP1	CYBA
	ND4		TIMM9		SCHIP1				SRRT	BRMS1
	ND4L		WRB		LRRK1				PRUNE1	DOK5
	ND5		MIEF2		PIK3CD				CENPA	PPIF
	NDFIP2		TMEM160		SUMO3				CENPB	UBE2V1
	NEAT1		TIMM10		PPP6R3				PSMA7	GEMIN7
	NECAB1		FGD2		EIF5A				FGD2	RTN3
	NEDD4L		ARFRP1		BCAS3				ASNA1	PSMD14
	NEFH		TMEM68		DHPS				PSMB1	HPCA
	NEURL1B		YKT6		ARFGAP1				PCGF1	SDCBP
	NFATC2		RPL19		ARFGAP2				RPL17	KIF3B
	NFIX		P2RY12		QTRT1				EGLN1	CYC1
	NHLH1		TIMMDC1		HAX1				MBD3	CD99
	NIPAL3		NDE1		GAPDH				YTHDF2	KLHDC2
	NKD1		SCTR		DCTPP1				GTF2H2	SMAD1
	NKX2-6		BLCAP		FXN				TUBB4A	CBX3
	NPAS3		TMCO3		BCAT2				FAM71E1	VTA1
	NPAS4		SLC8A3		SNAP47				LYRM4	MTERF1A
	NPHP1		VMA21		MTHFSD				YPEL1	DNAJC15
	NPY4R		LAMTOR3		MIEN1				HYLS1	DNMBP
	NR1D1		TUSC3		DRAM2				ZFP276	ATG16L1
	NSF		H2-K1		PPP1R14A				YEATS4	CHMP2A
	NT5DC3		MPV17L2		SEC24A				RPL10A	UBA3
	NTNG1		AUP1		CNBP				CCL27A	FGFR3
	NTRK3		RPL10A		HIP1R				TXNL4A	GALK1
	OCRL		TM7SF2		TPD52L2				HMGN2	GPSM1
	OLA1		ABHD12		ATOX1				FADS1	LDB1
	ONECUT2		STK16		EIF3K				RPS9	PYCRL
	OPCML		STK32A		EIF3I				SNRPN	ILK
	OST4		FADS1		EIF3H				RPS7	RND2
	OTX2		AP2M1		PTPN5				ZFP219	CD1D1
	OXT		RPS9		SPG21				RPS8	2006-09-01
	PABPC1		RPS7		PLEKHB1				S100A1	YWHAQ
	PAK4		RPS8		NUBP2				GTF3A	MCF2L
	PARD3		AIP		UXT				CYS1	SCN5A
	PARM1		CYS1		SNRPD2				FBXW2	SUN1
	PATJ		SLC9B2		CALN1				THOC6	GLRX3
	PATL1		FCGR3		DHX8				SNRNP25	SYNGR3
	PBLD1		ARMCX6		OSGEP				SQSTM1	YWHAZ
	PCDHB18		ERP29		SNX3				CSNK1G2	2005-09-01
	PCGF5		TCTA		SEC14L1				SNRPB	SENP3
	PCM1		LY6H		BBS2				LRRC59	RABEP1
	PCOLCE2		ND2		ID3				ARL2	ITGB1BP1
	PDCD6IP		CLEC4F		FBXL5				GSTT2	CDH15
	PDE4D		CSNK1G2		PPP1R11				PHB	RGS14
	PDGFRB		GRIA2		ACY1				ACAT3	RGS13
	PEG10		CSF1R		ENO1B				FHIT	POMP
	PER1		LRRC59		AKR1B3				ACAT2	RNF7
	PEX14		CD151		AKAP11				ORC5	U2AF1L4
	PGAP1		KCNE2		MAP1LC3A				MED30	MAPK8
	PGM2		BRI3		ACTR1B				PLXNA1	MTA1
	PHACTR1		ARL1		HYAL2				NDN	PPP2R3D
	PHC1		PHB		MLX				EIF2B5	PDE6D
	PHF2		KLC1		RAC3				FANCI	LRIG2
	PHOX2A		LIN7B		CTSG				NOP16	PDLIM7
	PHRF1		DSEL		NDEL1				ODF2	MAPK3
	PIANP		PLXNA1		CCT3				RITA1	BAD
	PICK1		CD300LG		DBNL				LSM1	BNIP3
	PIGS		SLC38A5		WARS				LSM3	NPHS2
	PJA2		MPDU1		GAB1				CDK9
	PKNOX1		FANCI		COMMD3				RCAN1
	PLA2G7		COA3		COMMD6				CDK7
	PLAUR		ANKRD27		TAX1BP3				RGCC
	PLCH1		SDF2L1		SSNA1				CDK4
	PLIN2		B3GALT4		RASL2-9				TADA3
	PMCH		MARCH6		PES1				LHX6
	PMM2		CDK9		FILIP1L				COPS8
	PNPLA2		MARCH2		GABBR1				RSL24D1
	POLM		CDK7		ERCC6L2				RNF14
	POLR3F		TMEM17		CRIPT				COX4I1
	POT1A		CDK4		MIS18A				ALAD
	PPARGC1A		COX4I1		KCNS3				DUSP12
	PPM1L		RPL7A		SGSM3				RPL7A
	PPP1R12A		SMIM11		TTC3				FUNDC2
	PPP1R16B		EIF5A		FKBP1B				SUMO3
	PPP2CA		TRPC3		PNPLA3				PPP6R3
	PRKCA		RPL13A		HDGF				EIF5A
	PRM1		ARFGAP2		MPG				BCAS3
	PRPF8		QTRT1		JADE1				GPX1
	PRSS23		HAX1		GIMAP4				GPX4
	PRSS35		ADORA2B		TBC1D32				ELAC2
	PSME3		NEMP1		CAPN3				RPL13A
	PTAR1		GAPDH		BANF1				REXO2
	PVALB		CRK		CAPN1				QTRT1
	RAB11FIP5		SNAP47		SH3GL2				HAX1
	RAB3C		NDUFB8		PRM2				NEMP1
	RAB43		CLEC2L		DIMT1				ZFP410
	RAC2		NDUFB2		ADPRHL2				GAPDH
	RAD18		SLC25A26		ACOT13				BCAT2
	RAI1		MIEN1		CYBA				PPM1M
	RALGDS		SLITRK6		BRMS1				LAGE3
	RALGPS1		RAB28		EEF1A2				DNAJB2
	RANBP9		DRAM2		GEMIN7				RBBP5
	RANGAP1		TUB		UBE2V1				U2AF2
	RARA		NDUFA7		CARS2				POLR2E
	RASL11B		SEC24A		PSMD10				PCBD2
	RBFOX2		NDUFA3		HOMEZ				TUB
	RBMS1		HIP1R		COX19				GADD45GIP1
	RBMS3		SYT17		NDRG3				PTPN18
	RBPMS2		SLC25A39		NNMT				PPIL2
	RCAN2		EIF3K		DIABLO				PRRX1
	RCC2		EIF3H		KIF3B				SMOX
	RELL2		PI16		VTA1				CNBP
	RFX4		KCNK2		GM4737				SNRNP40
	RGS7BP		CLEC2D		QDPR				EIF3K
	RGS8		PTPN5		UBE2K				POLR3H
	RHOB		SLC25A33		GALK1				KCNK2
	RHOU		KCNK4		RBM27				NUBP2
	RIMS1		PLEKHB2		ILK				UXT
	RIN2		PLEKHB1		TRIAP1				SNRPD2
	RNF115		CISD2		AFF3				RPS18
	RNF130		RPS15		MEA1				NSMCE1
	RNF138RT1		RPS18		DNPH1				ACSL6
	RNF145		BSG		RND1				PISD
	RNF152		RPS11		CALB2				RRAGC
	RNF213		SCN1B		CD1D1				GRWD1
	RNF216		CALN1		YWHAQ				PREB
	RNF217		COG8		SULT4A1				DHX8
	RNF6		LMAN1L		GET4				ANP32A
	ROBO2		BROX		RBM14				PDE1A
	RPGRIP1		ECH1		SUN1				DCUN1D1
	RPS6KB1		COG2		MKKS				OSGEP
	RRBP1		ACSL6		GLRX3				DPH3
	RRP1B		GPR37L1		NCBP2				SWI5
	RSAD2		ACSL3		GM10651				RTFDC1
	RSPH4A		PISD		TMSB15B1				MAGEE1
	RUBCN		PLPP5		SSTR1				ZFP637
	RUFY2		PREB		YWHAZ				SMU1
	RUNX1T1		PEX11G		FAM96A				RPS25
	RYBP		PLPP1		NAA38				FUBP1
	S100A8		TMEM161A		FBP1				INTS4
	S100A9		SMIM4		BLVRA				ID3
	S1PR3		SMIM1		VPRBP				RNPS1
	SASH1		SLC22A1		RNF7				XNTRPC
	SBNO2		APCDD1		ADD1				RPAIN
	SCAI		CBARP		MTA1				BARHL1
	SCARA3		APH1A		PDLIM7				SUPT4B
	SCD3		INPP5B		NIPSNAP3B				PPP1R11
	SCN1A		APOO		BNIP3				PPP1R10
	SCN8A		PTDSS2		UFM1				ENO1B
	SCUBE1		SCFD1		VPS29				GM5136
	SDC4		GNG10		NCKAP1				MLX
	SECISBP2L		PTDSS1		TRIO				CTSG
	SEMA4C		ATP5E		RNH1				CBR1
	SEMA5A		ST8SIA4		STMN3				CDV3
	SEMA6D		STXBP5		TPGS1				PBRM1
	SERPINA3N		TRPM6		PHB2				SEC13
	SERPINB8		BBS2		GLS				PRMT7
	SERPINE1		FIS1		GLE1				WARS
	SERTAD1		CARMIL3		RNF114				TSC22D1
	SETBP1		MAGEE1		CLP1				PRMT1
	SETD1B		TMEM50A		STMN1				PARP2
	SF3B4		SLC35E1		NAMPT				COMMD3
	SFRP4		GNG13		PIP4K2A				COMMD6
	SFT2D2		RPL27A		ANKS1B				CENPC1
	SGCA		NDUFAF5		DAPK3				TAX1BP3
	SGSM1		NDUFAF2		WDR77				VGLL4
	SH3BGR		IGSF9B		HMBS				CSTB
	SH3KBP1		ITM2A		LIPT2				SSNA1
	SHB		RAB9		ANAPC11				RASL2-9
	SHISA6		TNFRSF13B		LDHA				HIRA
	SHQ1		FAM69B		PRDX5				PES1
	SIK3		ENO1B		BLOC1S1				SHOC2
	SIX3		GDI2		S100A16				CTNNA2
	SKINT7		NAT14		PRDX1				APBB1
	SLC12A7		COX7C		BLOC1S3				METTL8
	SLC15A3		PTPRG		LHPP				FILIP1L
	SLC16A3		ARV1		BTF3				PURG
	SLC1A4		UCHL1		SNAPIN				GINS2
	SLC25A22		MAP1LC3A		GPN1				ERCC6L2
	SLC25A25		ACTR1B		HNRNPK				NFYB
	SLC25A44		HYAL2		GIPC2				PTGES2
	SLC25A5		NKIRAS2		FARSA				CRIPT
	SLC26A1		SEC61G		MOCS2				NLE1
	SLC30A1		NAT8F1		WDR47				MIS18A
	SLC35G3		UBXN8		ADK				TTC3
	SLC38A1		RAC3		GPT				HDGF
	SLC38A10		CTSG		PYGM				B9D2
	SLC43A2		SEC61B		CLUH				CAMK1
	SLC4A10		ERMAP		ANXA3				NUPL2
	SLC4A8		PSD		TIMM22				MPG
	SLC5A3		ATP6V0B		PRUNE1				ROGDI
	SLC6A3		SEC13		FGD2				JADE1
	SLC6A6		TMED9		ASNA1				EFTUD2
	SLC6A9		DBNL		CHN1				BASP1
	SLC7A1		STARD3NL		CKB				CAPN3
	SLC7A5		SLC32A1		RPL19				BANF1
	SLC9A1		PRMT1		YTHDF2				CHCHD1
	SLC9A7		ANO8		NDE1				MLIP
	SLFN5		GFRA4		RFLNB				PRM2
	SLU7		IMMP1L		TUBB4A				KDM2B
	SMAD7		TAX1BP3		MZT2				DIMT1
	SMARCA1		RHOV		SLC8A3				ADPRHL2
	SNX24		ATP6V0C		HYLS1				SLX1B
	SOCS2		TOMM40		EEF1AKMT1				ACOT13
	SOGA1		SLC20A2		AUP1				CYBA
	SORCS1		PTGER3		RPL10A				ALDH3A2
	SORL1		DERL2		TXNL4A				BRMS1
	SOX11		UQCR10		HMGN2				EEF1A2
	SOX3		BTNL10		TMSB10				RPP21
	SOX7		DRP2		RPS9				UBE2V1
	SOX9		PES1		SNRPN				GEMIN7
	SP110		CTNNA2		RPS7				PSMD10
	SP140		APBB1		RPS8				HOMEZ
	SP2		PTCHD4		AIP				PSMD14
	SP3		FILIP1L		CYS1				PSMD13
	SPAG7		GABBR1		SNRNP25				HTRA2
	SPARC		MRGPRA6		CSNK1G2				SDCBP
	SPECC1		YIPF1		SNRPB				EMG1
	SPOCK1		PTGES2		PHB				UBB
	SPP1		YIPF5		KLC1				ZMAT5
	SPRY1		ORMDL1		ORC5				CYC1
	SREK1		TMUB2		TTC21B				KLHDC2
	SRGAP1		KCNS3		PLXNA1				SMAD1
	SSBP3		FKBP1B		NDN				CBX3
	SSRP1		PNPLA3		SRGAP3				UQCC2
	ST8SIA2		B9D1		EIF2B5				PCIF1
	STAT5B		B9D2		FANCI				USB1
	STFA2		NUPL2		ANKRD27				H1F0
	STK3		RAMP1		RITA1				MRGBP
	STK4		TOMM5		LSM1				FGF14
	STX2		CD82		CDK9				CAPRIN2
	SUSD4		NDUFA11		RCAN1				UBA3
	SV2A		ARHGDIG		CDK7				SAE1
	SV2C		MSMO1		LSM7				UBE2K
	SYDE1		CYP46A1		CDK4				FGFR3
	SYN3		EFTUD2		COPS8				CREBZF
	SYNE2		TMEM147		RNF14				MUS81
	SYNGR4		BASP1		BRK1				RBM27
	SYNM		CAPN1		RPL7A				LDB1
	SYNPO2L		SH3GL2		DUSP12				HSPB7
	SYT10		CAR4		CCDC50				CBY1
	SYT13		CYBA		IQCB1				HSPB2
	SYT6		ATAD3A		GPX1				DPY30
	TACC1		ALDH3A2		GPX4				DBI
	TAGLN2		TMEM256		RPL13A				FBLL1
	TAOK1		ELMO2		MTFR1				AFF3
	TAOK2		RASL12		CRK				USP39
	TBC1D14		RTN3		RNF32				DNPH1
	TBC1D16		PSMD13		BPHL				CALB2
	TBR1		HTRA2		FBXL20				SPEG
	TCAF1		HIGD1B		RAB28				SUN1
	TCF12		TMEM121		WASF3				RBM14
	TCF4		TMEM242		TUB				GLRX3
	TCF7L2		TIMM50		PTPN18				H2AFY
	TET1		SDCBP		PPIL2				NCBP2
	TET2		PSME2B		SMOX				BUD31
	TEX261		KIF3B		FBXL15				YWHAZ
	TGFB2		CYC1		SNRNP40				SENP3
	TIGAR		CD99		PSAT1				FAM96A
	TIMP3		CNTN6		SERHL				ITGB1BP1
	TIRAP		UQCC2		PITPNB				NAA38
	TLK2		CACFD1		RPS15				PFDN5
	TLR2		VTA1		PPP2R1A				POLDIP2
	TMBIM1		DNAJC15		RPS18				RGS14
	TMEM130		COQ5		RPS11				ATF6B
	TMEM14C		COQ2		RRAGC				RGS13
	TMEM184A		EFNA3		GRWD1				PON2
	TMEM239		ATG16L1		ANP32A				VPRBP
	TMEM245		OSTC		PDE1A				POMP
	TMEM255A		CHMP2A		TWF2				RNF7
	TMEM57		SRPRB		KLK8				RETN
	TMOD3		EBPL		INPP5B				PARL
	TMPRSS3		FGFR3		SCFD1				ADD1
	TNFAIP1		H2-Q10		DPH3				U2AF1L4
	TNFRSF1A		GALK1		STXBP5				GNA13
	TNFRSF9		GPSM1		CARMIL3				TFPT
	TOB1		PODXL2		MAGEE1				POLD4
	TOX		ILK		DTNB				MAPK8
	TOX4		RND2		TMEM50A				MTA1
	TPP1		RABEPK		KLHDC8B				NUP43
	TPST1		RND1		NMI				PDLIM7
	TRA2B		TMEM222		SMU1				ABCF1
	TRAF3		CD1D1		RPS25				MAPK3
	TRIB3		YWHAQ		RNPS1				NIPSNAP3B
	TRIM25		ABHD16A		RPAIN				CHURC1
	TRIM32		LRRTM3		GDI1				USP22
	TRIM45		MCF2L		GDI2				BNIP3
	TRIT1		GRM8		ZMYM1				SLC50A1
	TRP53		NPTN		UCHL1				MEIS3
	TRP53BP2		MFSD1		NKIRAS2				USF1
	TRP53I11		SCN5A		TNFAIP8L2				UFM1
	TRRAP		COLGALT1		ERMAP				TEN1
	TSHZ1		TMPRSS11B		CBR1				RPS6KB2
	TTLL7		JAGN1		CDV3				RGS12
	TTYH1		SUN1		PRMT7
	TTYH3		ATP6AP1		TSC22D1
	TUBA1C		SSTR1		PRMT1
	TUBA3A		SYNGR3		PARP2
	U2SURP		NDUFS8		PRMT3
	UBASH3B		TMEM5		CENPC1
	UBFD1		CHMP3		KPTN
	UBTF		NDUFS2		CSTB
	UCHL3		ITGB1BP1		MAGEH1
	UCP2		ZP1		TOMM40
	UNC13C		CDH15		SHOC2
	UNC5C		TMEM9		CTNNA2
	UNG		CHMP6		APBB1
	UNKL		TMEM55B		METTL8
	USP18		TM2D2		PTGES2
	USP30		RGS14		TPPP3
	UTP14A		ATF6B		B9D1
	VAPB		PON2		CAMK1
	VASN		POMP		B9D2
	VAX2		NRXN3		NUPL2
	VCL		OPRL1		ARHGDIG
	VEGFA		PKD1L2		ESPN
	VEGFD		CLCN2		EFTUD2
	VGF		PARL		BASP1
	VPS13D		ADD1		CHCHD1
	VSTM2B		USP19		TRAPPC2L
	VWF		GNA13		KCTD2
	WDR33		TMEM205		PRSS53
	WNK1		PDE6D		ELMO2
	XAF1		TMEM208		SDCBP
	ZBTB16		ROMO1		PSME2B
	ZBTB20		LRIG2		UBB
	ZC3H13		ABCF2		DPP9
	ZC3H4		ABCF1		SMAD1
	ZCCHC24		TIMM8B		KLHDC1
	ZCCHC9		GALNT7		DNMBP
	ZDHHC9		B3GAT3		ATG16L1
	ZFHX3		BAD		CAPRIN2
	ZFP319		CMTM5		CHMP2A
	ZFP423		BNIP3		SRPRB
	ZFP503		SLC50A1		FGFR3
	ZFP521		CFC1		GPSM1
	ZFP629		NPHS2		PYCRL
	ZFP672				HSPB7
	ZFP704				HSPB2
	ZFP791				DBI
	ZHX3				RABEPK
	ZIC1				HEBP1
	ZIC4				2006-09-01
	ZKSCAN17				LRRTM3
	ZZZ3				MCF2L
	2005-09-01				2005-09-01
	2006-09-01				SENP3
	ABCB9				RABEP1
	ABCF1				CHMP3
	ABCF2				ITGB1BP1
	ABHD12				HAGH
	ABHD16A				PFDN5
	ACAT2				RGS14
	ACAT3				GMPR2
	ACOT10				POMP
	ACOT13				U2AF1L4
	ACOT9				GNA13
	ACSL3				TFPT
	ACSL6				MAPK8
	ACTL6A				PDE6D
	ACTR1B				LRIG2
	ACY1				ABCF1
	ACYP2				MAPK3
	ADD1				BAD
	ADK				NEURL4
	ADORA2B				RPS6KB2
	ADPRHL2				RGS12
	AES
	AFF3
	AGA
	AGAP3
	AIP
	AKAP11
	AKR1B3
	AKT2
	ALAD
	ALDH2
	ALDH3A2
	ALKBH7
	ANAPC11
	ANKRD27
	ANKS1B
	ANO8
	ANP32A
	ANXA3
	ANXA7
	AP1S2
	AP2M1
	APBB1
	APCDD1
	APH1A
	APOO
	ARFGAP1
	ARFGAP2
	ARFRP1
	ARHGDIG
	ARL1
	ARL2
	ARMCX6
	ARPC5
	ARRDC1
	ARV1
	ASNA1
	ATAD3A
	ATCAY
	ATF6B
	ATG16L1
	ATOX1
	ATP5E
	ATP6AP1
	ATP6V0B
	ATP6V0C
	ATP6V1G1
	ATP6V1G2
	AUH
	AUP1
	B3GALT4
	B3GAT3
	B9D1
	B9D2
	BAD
	BANF1
	BARHL1
	BASP1
	BBIP1
	BBS2
	BCAS3
	BCAT2
	BCKDK
	BGN
	BLCAP
	BLOC1S1
	BLOC1S3
	BLOC1S5
	BLVRA
	BNIP3
	BOLA1
	BPHL
	BRI3
	BRK1
	BRMS1
	BROX
	BSG
	BTF3
	BTNL10
	BUD31
	C2
	CAB39L
	CACFD1
	CADM2
	CALB2
	CALN1
	CAMK1
	CAPN1
	CAPN3
	CAPRIN2
	CAR4
	CARMIL3
	CARS2
	CBARP
	CBR1
	CBX3
	CBY1
	CCDC50
	CCL27A
	CCT3
	CD151
	CD1D1
	CD300LG
	CD82
	CD99
	CDH15
	CDIP1
	CDK4
	CDK7
	CDK9
	CDV3
	CENPA
	CENPB
	CENPC1
	CFC1
	CHCHD1
	CHID1
	CHMP2A
	CHMP3
	CHMP6
	CHN1
	CHURC1
	CINP
	CISD2
	CKB
	CLCN2
	CLCNKB
	CLEC2D
	CLEC2L
	CLEC4F
	CLNS1A
	CLP1
	CLUH
	CLYBL
	CMTM5
	CNBP
	CNTN6
	COA3
	COA4
	COG2
	COG8
	COLGALT1
	COMMD3
	COMMD6
	COPS7A
	COPS8
	COQ2
	COQ5
	COQ9
	CORO1B
	COX19
	COX4I1
	COX7C
	CPNE4
	CREBZF
	CRIPT
	CRK
	CROT
	CRYZL1
	CSF1R
	CSNK1G2
	CSNK2A1
	CST6
	CSTAD
	CSTB
	CTNNA2
	CTSD
	CTSG
	CYB561D2
	CYB5R1
	CYB5R3
	CYB5R4
	CYB5RL
	CYBA
	CYC1
	CYCT
	CYP46A1
	CYS1
	DAPK3
	DBI
	DBNL
	DCTPP1
	DCUN1D1
	DDX39B
	DERL2
	DHPS
	DHRS1
	DHRS4
	DHX8
	DIABLO
	DIMT1
	DNAJB2
	DNAJC15
	DNLZ
	DNMBP
	DNPH1
	DOK5
	DPH3
	DPP9
	DPY30
	DRAM2
	DRP2
	DSEL
	DTNB
	DUSP12
	EBPL
	ECH1
	ECHDC2
	EEF1A2
	EEF1AKMT1
	EFNA3
	EFTUD2
	EGLN1
	EIF2B5
	EIF3H
	EIF3I
	EIF3K
	EIF5A
	ELAC2
	ELMO2
	ELOF1
	EMC10
	EMG1
	EML1
	ENDOG
	ENO1B
	ERCC6L2
	ERMAP
	ERP29
	ESPN
	ETFB
	FADS1
	FAHD2A
	FAM171A2
	FAM212A
	FAM69B
	FAM71E1
	FAM96A
	FANCI
	FARSA
	FBLL1
	FBP1
	FBXL15
	FBXL20
	FBXL5
	FBXW2
	FCGR3
	FEZ1
	FGD2
	FGF14
	FGFR3
	FHIT
	FIGNL1
	FILIP1L
	FIS1
	FKBP1B
	FRMD5
	FUBP1
	FUCA2
	FUNDC2
	FXN
	FZD10
	G0S2
	GAB1
	GABARAPL2
	GABBR1
	GADD45GIP1
	GALK1
	GALNT7
	GAPDH
	GATB
	GATC
	GCAT
	GCSH
	GDI1
	GDI2
	GEMIN7
	GET4
	GFRA4
	GIMAP4
	GINS2
	GIPC2
	GLE1
	GLRX3
	GLS
	GM10651
	GM4737
	GM5136
	GMPR
	GMPR2
	GNA13
	GNG10
	GNG13
	GPN1
	GPR34
	GPR37L1
	GPSM1
	GPT
	GPX1
	GPX4
	GRAMD1A
	GRIA2
	GRM8
	GRPEL2
	GRWD1
	GSS
	GSTM4
	GSTP1
	GSTP2
	GSTT2
	GTF2H2
	GTF3A
	GUK1
	H1F0
	H2AFY
	H2-K1
	H2-Q10
	HAGH
	HAX1
	HDGF
	HDHD3
	HEBP1
	HEMK1
	HIGD1B
	HIP1R
	HIRA
	HIST2H2AB
	HMBS
	HMGN2
	HNRNPK
	HOMEZ
	HPCA
	HSBP1
	HSDL1
	HSPB2
	HSPB7
	HTR4
	HTRA2
	HYAL2
	HYLS1
	ID3
	IDI1
	IGSF9B
	IL11RA1
	ILK
	IMMP1L
	INPP5B
	INTS4
	IQCB1
	ISCA2
	ITGB1BP1
	ITM2A
	JADE1
	JAGN1
	JOSD2
	KCNE1L
	KCNE2
	KCNK2
	KCNK4
	KCNMB4
	KCNS3
	KCTD2
	KDM2B
	KIF3B
	KLC1
	KLHDC1
	KLHDC2
	KLHDC8B
	KLK8
	KPTN
	LAGE3
	LAMTOR3
	LDB1
	LDHA
	LHPP
	LHX6
	LIN7B
	LIPT2
	LMAN1L
	LRIG2
	LRRC59
	LRRK1
	LRRTM3
	LSM1
	LSM3
	LSM7
	LUC7L
	LY6H
	LYPD2
	LYRM4
	MAGEE1
	MAGEH1
	MAP1LC3A
	MAPK3
	MAPK8
	MARCH2
	MARCH6
	MAT2A
	MBD3
	MCF2L
	MEA1
	MECR
	MED10
	MED11
	MED25
	MED27
	MED28
	MED30
	MED6
	MEIS3
	METAP1D
	METTL8
	MFSD1
	MIEF2
	MIEN1
	MIS18A
	MKKS
	MLIP
	MLX
	MOB1A
	MOCS2
	MPDU1
	MPG
	MPRIP
	MPV17
	MPV17L2
	MRGBP
	MRGPRA6
	MRM2
	MRPL11
	MRPL12
	MRPL14
	MRPL15
	MRPL17
	MRPL28
	MRPL33
	MRPL41
	MRPL42
	MRPL46
	MRPL53
	MRPL54
	MRPL57
	MRPS11
	MRPS17
	MRPS2
	MRPS23
	MRPS25
	MRPS27
	MRPS7
	MRPS9
	MRRF
	MSMO1
	MTA1
	MTERF1A
	MTERF1B
	MTFR1
	MTFR1L
	MTHFSD
	MTRF1
	MUS81
	MUT
	MYL6
	MZT2
	NAA38
	NAGK
	NAMPT
	NANOG
	NAT14
	NAT8F1
	NBAS
	NCAPH2
	NCBP2
	NCKAP1
	ND2
	NDE1
	NDEL1
	NDN
	NDRG3
	NDUFA10
	NDUFA11
	NDUFA3
	NDUFA7
	NDUFAF2
	NDUFAF5
	NDUFB2
	NDUFB4
	NDUFB8
	NDUFS2
	NDUFS8
	NEMP1
	NEURL4
	NFYB
	NHEJ1
	NIPSNAP3B
	NKIRAS2
	NLE1
	NME3
	NME6
	NMI
	NMT2
	NNMT
	NOP16
	NOX1
	NPHS2
	NPTN
	NR2C2AP
	NRXN3
	NSA2
	NSMCE1
	NUBP2
	NUDT14
	NUP43
	NUPL2
	OAZ2
	ODF2
	OMD
	OPRL1
	ORC5
	ORMDL1
	OSGEP
	OSTC
	OXLD1
	P2RY12
	PACS2
	PAFAH1B2
	PAFAH1B3
	PANX2
	PARL
	PARP2
	PBRM1
	PCBD2
	PCGF1
	PCIF1
	PCLO
	PDE1A
	PDE6D
	PDLIM7
	PES1
	PEX11G
	PFDN5
	PHB
	PHB2
	PI16
	PIGP
	PIK3CD
	PIM2
	PIM3
	PIP4K2A
	PISD
	PITPNB
	PKD1L2
	PKIG
	PLEKHB1
	PLEKHB2
	PLLP
	PLPP1
	PLPP5
	PLXNA1
	PNPLA3
	PODXL2
	POGLUT1
	POLD4
	POLDIP2
	POLR2E
	POLR3H
	POMP
	PON2
	POP1
	PPIF
	PPIL2
	PPM1M
	PPP1CC
	PPP1R10
	PPP1R11
	PPP1R14A
	PPP2R1A
	PPP2R3D
	PPP6R3
	PRADC1
	PRDX1
	PRDX5
	PREB
	PRKAB1
	PRM2
	PRMT1
	PRMT3
	PRMT7
	PRR13
	PRRX1
	PRSS53
	PRUNE1
	PSAT1
	PSD
	PSMA6
	PSMA7
	PSMB1
	PSMD10
	PSMD13
	PSMD14
	PSME2B
	PSTK
	PTCHD4
	PTDSS1
	PTDSS2
	PTGER3
	PTGES2
	PTPN18
	PTPN5
	PTPRG
	PURG
	PYCRL
	PYGM
	QDPR
	QTRT1
	RAB28
	RAB9
	RABEP1
	RABEPK
	RABL2
	RAC3
	RAMP1
	RASL12
	RASL2-9
	RBBP5
	RBM14
	RBM27
	RCAN1
	RDH13
	RETN
	REXO2
	RFLNB
	RGCC
	RGS12
	RGS13
	RGS14
	RHBDL1
	RHNO1
	RHOV
	RITA1
	RND1
	RND2
	RNF114
	RNF121
	RNF14
	RNF32
	RNF41
	RNF7
	RNH1
	RNPS1
	ROGDI
	ROMO1
	RPAIN
	RPL10A
	RPL13A
	RPL17
	RPL19
	RPL27
	RPL27A
	RPL34
	RPL36
	RPL41
	RPL7A
	RPP21
	RPS11
	RPS15
	RPS18
	RPS25
	RPS6KB2
	RPS7
	RPS8
	RPS9
	RRAGC
	RSL24D1
	RTFDC1
	RTN3
	S100A1
	S100A16
	SAE1
	SAR1B
	SAT2
	SCFD1
	SCHIP1
	SCN1B
	SCN5A
	SCTR
	SDCBP
	SDF2L1
	SEC13
	SEC14L1
	SEC24A
	SEC61B
	SEC61G
	SENP3
	SERF2
	SERHL
	SERPINF1
	SETMAR
	SFXN4
	SGSM3
	SH3GL2
	SHOC2
	SIRT7
	SLBP
	SLC16A12
	SLC20A2
	SLC22A1
	SLC25A26
	SLC25A33
	SLC25A39
	SLC32A1
	SLC35E1
	SLC38A5
	SLC50A1
	SLC8A3
	SLC9B2
	SLITRK6
	SLX1B
	SMAD1
	SMC5
	SMIM1
	SMIM11
	SMIM20
	SMIM4
	SMOX
	SMS
	SMU1
	SNAP47
	SNAPIN
	SNRNP25
	SNRNP40
	SNRPB
	SNRPD2
	SNRPG
	SNRPN
	SNX11
	SNX3
	SPEG
	SPG21
	SQSTM1
	SRGAP3
	SRPRB
	SRRT
	SSNA1
	SSR2
	SSR4
	SSTR1
	ST8SIA4
	STARD3NL
	STARD4
	STK16
	STK32A
	STMN1
	STMN3
	STUM
	STXBP5
	SULT4A1
	SUMO3
	SUN1
	SUPT4B
	SWI5
	SYNGR3
	SYT17
	TACR2
	TADA3
	TAF6L
	TAX1BP3
	TBC1D32
	TBRG4
	TCEANC2
	TCTA
	TDRP
	TEFM
	TEN1
	TFPT
	THOC6
	TIMM10
	TIMM22
	TIMM50
	TIMM8A1
	TIMM8B
	TIMM9
	TIMMDC1
	TM2D2
	TM7SF2
	TMCO3
	TMED9
	TMEM121
	TMEM126A
	TMEM147
	TMEM160
	TMEM161A
	TMEM17
	TMEM174
	TMEM192
	TMEM205
	TMEM208
	TMEM222
	TMEM223
	TMEM242
	TMEM256
	TMEM44
	TMEM5
	TMEM50A
	TMEM55B
	TMEM68
	TMEM9
	TMPRSS11B
	TMSB10
	TMSB15B1
	TMUB2
	TNFAIP8L2
	TNFRSF13B
	TOMM40
	TOMM5
	TPD52L2
	TPGS1
	TPI1
	TPPP3
	TRAPPC1
	TRAPPC2L
	TRAPPC5
	TRIAP1
	TRIO
	TRP53RKB
	TRPC3
	TRPM6
	TRUB2
	TSC22D1
	TSEN54
	TSPO
	TTC21B
	TTC3
	TTLL1
	TUB
	TUBA1A
	TUBA1B
	TUBA4A
	TUBB4A
	TUSC2
	TUSC3
	TWF2
	TXNL4A
	U2AF1L4
	U2AF2
	UBA1Y
	UBA3
	UBB
	UBE2G2
	UBE2K
	UBE2V1
	UBXN8
	UCHL1
	UFM1
	UQCC2
	UQCR10
	USB1
	USF1
	USP19
	USP22
	USP39
	UXT
	VGLL4
	VMA21
	VPRBP
	VPS29
	VTA1
	WARS
	WASF3
	WDR45B
	WDR47
	WDR77
	WRB
	XNTRPC
	YEATS4
	YIPF1
	YIPF5
	YKT6
	YPEL1
	YTHDF2
	YWHAQ
	YWHAZ
	ZBTB8OS
	ZFAT
	ZFP219
	ZFP276
	ZFP367
	ZFP410
	ZFP637
	ZFYVE19
	ZFYVE21
	ZMAT5
	ZMYM1
	ZP1
[truncated: 30 more columns]

## Sheet: D. List B KEGG and IPA path 
KEGG_PATHWAY										Ingenuity Pathway Analysis (IPA)																				Genes in Pathways
											IPA pathways showing p-value < 1 x 10-2, and/or │z-score│ > 2, at least in one condition
											Ordered according to hierarchical clustering (cf Fig 7)
											z < -2	p < 5 x 10-2
											z < -1	p < 1 x 10-3
							Bonferronni p-value > 5 x 10-2				z > 1	p < 1 x 10-4
											z > 2
Liste B
										IPA Canonical Pathways	MgSO4 + 1 h 30 min		MgSO4 + 3 h		MgSO4 + 6 h		MgSO4 + 12 h		HI + 3 h		HI + 12 h		MgHI vs HI (sub List B) + 3 h		MgHI vs HI (sub List B) + 12 h		List B All times (two-color and one-color extracted)			Genes in IPA canonical pathways in HI exposed mice	Genes in common	Genes in IPA canaonical pathways in MgHI exposed mice
Category	Term	Count	%	p-Value EASE	Genes	Fold Enrichment	Bonferroni	FDR			z-score	p-value	z-score	p-value	z-score	p-value	z-score	p-value	z-score	p-value	z-score	p-value	z-score	p-value	z-score	p-value	z-score	p-value
KEGG_PATHWAY	mmu03010:Ribosome	30	1.53061	5.45604e-05	MRPS17, RPL34, MRPS11, MRPL17, MRPL14, MRPL15, MRPL12, RPL10A, MRPL33, MRPL11, RPS15, RPL7A, RPS18, RPL36, RPS11, RPL17, RPL19, RPL41, RPS9, RPS7, RPS8, MRPL28, RPL13A, MRPS2, MRPS7, RPS25, MRPS9, RPL27A, RPL27, RSL24D1	2.2193	0.0148925	0.0120495		RhoGDI Signaling	2.53	0.0426596	2.236				2.714	0.0186024	-2		-1.134	0.0428083	1.633					0.000968186
KEGG_PATHWAY	mmu05012:Parkinson's disease	30	1.53061	9.1284e-05	NDUFB8, NDUFA11, NDUFB4, COX4I1, NDUFA10, NDUFB2, HTRA2, UQCR10, COX5B, COX7C, SLC6A3, UBA1Y, UCHL1, UBB, ATP5E, CYC1, NDUFA7, NDUFA3, ND4L, UBE2G2, SEPT5, NDUFS8, PPIF, CYCT, NDUFS2, CYTB, SLC25A5, ND2, ND5, ND4	2.15973	0.0247918	0.0120495		PTEN Signaling	2.714	0.00914996	1.89		2.673	0.00852936	2.714	0.00812776			-2.449		3	0.0169429
KEGG_PATHWAY	mmu00190:Oxidative phosphorylation	27	1.37755	0.000400627	NDUFB8, NDUFA11, COX15, NDUFB4, COX4I1, NDUFA10, NDUFB2, UQCR10, COX5B, COX7C, ATP5E, CYC1, LHPP, ATP6V0B, NDUFA7, ATP6V1G1, ATP6V1G2, ATP6AP1, NDUFA3, ND4L, NDUFS8, NDUFS2, CYTB, ATP6V0C, ND2, ND5, ND4	2.08359	0.10434	0.0352552		EIF2 Signaling	-2.449		-2				-2.449										-3.051	0.000184312
										Role of IL-17F in Allergic Inflammatory Airway Diseases					-1					0.0117751	2	0.00137129
										Oxidative Phosphorylation											1.89	0.00750356					-2.887	0.0172791		n = 112	n = 6	n = 102
Liste C										Glutathione Redox Reactions I																	-2.236	0.00657625		Genes	Genes	Genes
										Superpathway of Cholesterol Biosynthesis											-2.236	0.00036515								ARHGEF15	ARHGEF15	ARHGEF15
Category	Term	Count	%	p-Value EASE	Genes	Fold Enrichment	Bonferroni	FDR		Unfolded protein response	-2.0								2.236	0.000633466							1.342			ATF4	ATF4	ATF4
KEGG_PATHWAY	mmu04066:HIF-1 signaling pathway	8	3.4632	0.000363997	ANGPT2, PFKFB3, FLT1, STAT3, SLC2A1, HMOX1, TIMP1, MTOR	5.91388	0.064112	0.0405398		mTOR Signaling							-1.134		2									0.00479649		EPHA5	EPHA5	EPHA5
KEGG_PATHWAY	mmu04931:Insulin resistance	8	3.4632	0.000575869	SOCS3, CPT1A, PPP1R3B, STAT3, SLC2A1, IRS2, FOXO1, MTOR	5.48378	0.0995299	0.0405398		MSP-RON Signaling In Cancer Cells Pathway									2.449	0.00669106			-1.633							GABBR2	GABBR2	GABBR2
KEGG_PATHWAY	mmu05323:Rheumatoid arthritis	7	3.0303	0.000691019	CCL12, JUN, FLT1, CSF1, IL18, CCL3, CCL2	6.43675	0.118217	0.0405398		AMPK Signaling						0.0299366		0.00467755	2		2		-1.667				1.414			NFATC2	NFATC2	NFATC2
										HIF1a Signaling									2.333	0.000926923			-1				1.604			PDE10A	PDE10A	PDE10A
										EGF Signaling									2	0.00541306			-2				2			ADAMTS4		ACTG1
Liste ③										Prolactin Signaling	-2.0				-2					0.00367951			-2				1			ADCY1		ADD1
										IGF-1 Signaling	-1.0				-1				1	0.00202933			-2.828	0.00963037			1.134			ADM		ADORA2B
Category	Term	Count	%	p-Value EASE	Genes	Fold Enrichment	Bonferroni	FDR		JAK/Stat Signaling	-1.342						-1		1.342	0.00367951			-2.449	0.0286049			1			AKAP13		AKAP11
KEGG_PATHWAY	mmu04010:MAPK signaling pathway	24	3.34262	2.20456e-05	DUSP4, PDGFRB, NTRK2, ATF2, JUN, JUND, GADD45B, DUSP1, SRF, HSPB1, FOS, STK4, DUSP16, GADD45G, NR4A1, TRP53, TAOK2, RAC2, FAS, GM5741, CD14, PRKACB, ATF4, HSPA1A	2.71363	0.00503577	0.00454139		Huntington's Disease Signaling		0.00111878				0.00558515		0.00215705			-1.342	0.0337433	-2	0.0298252		0.0118988				ANGPT2		AKT2
KEGG_PATHWAY	mmu05031:Amphetamine addiction	11	1.53203	0.000101763	GRIA2, ATF2, JUN, ARC, FOSB, FOS, GRIN2B, PRKACB, SLC6A3, CREB5, ATF4	4.65942	0.0230354	0.00574038		Protein Kinase A Signaling	-1.0	0.00840913				0.0305994	-1	0.00689363					-2	0.0237095				0.0392442		ANXA5		ANAPC5
KEGG_PATHWAY	mmu04668:TNF signaling pathway	14	1.94986	0.000105605	ATF2, CEBPB, CCL12, JUN, CSF1, CXCL1, FOS, CXCL10, SOCS3, BCL3, CCL2, FAS, ATF4, CREB5	3.64515	0.0238947	0.00574038		Methionine Degradation I (to Homocysteine)													-2	0.00191639						ARPC3		AP1S2
KEGG_PATHWAY	mmu04060:Cytokine-cytokine receptor interaction	22	3.06407	0.000111464	IL15RA, CNTF, CCL12, BMPR2, TNFRSF12A, CSF1, TNFRSF13B, TNFRSF9, IL18, CXCL1, CSF2RB, OSMR, CXCL10, CCL9, CCL7, CCL6, CCL4, CCL3, CCL2, FAS, TNFRSF25, IL11RA1	2.58001	0.0252035	0.00574038		Cysteine Biosynthesis III (mammalia)													-2	0.00282641						ATF2		AP2M1
KEGG_PATHWAY	mmu05161:Hepatitis B	16	2.22841	0.000175192	ATF2, CREBBP, EGR2, JUN, STAT3, NFATC2, FOS, TIRAP, TRP53, CYCT, FAS, BIRC5, MYD88, ATF4, CREB5, TLR2	3.11015	0.0393283	0.00721793		Synaptogenesis Signaling Pathway	-5.667	4.82009e-09	-4.146	0.000783384	-3.569	2.18836e-06	-5.24	3.37465e-08	2.236		2.309	0.040323	-3.3	0.00302706						ATF3		APBB1
KEGG_PATHWAY	mmu05146:Amoebiasis	14	1.94986	0.000217646	LAMB3, HSPB1, ADCY1, COL4A2, COL4A1, COL5A3, COL4A6, CTSG, CD14, PLCB1, RAB7B, PRKACB, VCL, TLR2	3.39591	0.0486243	0.0074725		Ephrin Receptor Signaling	-3.873	0.000310256	-3.317	0.00342535	-1.291	0.0109171	-3.742	0.000701489			2.121	0.0070182	-3.162	0.00309733			-2.449			BIRC5		APH1A
KEGG_PATHWAY	mmu05132:Salmonella infection	11	1.53203	0.000367632	JUN, ARPC3, CCL4, IL18, CCL3, CXCL1, FOS, CD14, RAB7B, MYD88, ACTG1	4.00232	0.0807555	0.00946652		Reelin Signaling in Neurons	-4.0	0.000133492	-3	0.0307607	-2.982	0.000202801	-3.638	3.14239e-05			1		-3.317	4.18447e-05						BMPR2		ARPC5
										Role of NFAT in Cardiac Hypertrophy	-4.264	1.76796e-05	-3.051	0.00617155	-3.545	0.000877875	-4.025	0.000114556					-2.53	0.0405876						CASP4		BCL2L1
										Factors Promoting Cardiogenesis in Vertebrates	-3.317		-2.646		-2.496		-3.606	0.00991002			2.236						1.667			CAV1		BGLAP
Liste ⑦										IL-15 Production	-3.464	0.00476042	-3	0.0182389	-2.496	0.0216691	-3.606	0.00143856			2						1.89			CCL2		CACNG4
										CREB Signaling in Neurons	-3.606	0.00070945	-2.828	0.0115761	-2.673	0.00299109	-2.887	0.00145702	1		1.89		-4		-1		2.828			CCL3L3		Calm1
Category	Term	Count	%	p-Value EASE	Genes	Fold Enrichment	Bonferroni	FDR		Dopamine-DARPP32 Feedback in cAMP Signaling	-3.873	0.00178115	-3.464	0.00927376	-2.5	0.0160425	-3.873	0.00390547			2.449		-2.53	0.0163502			2.496			CCL4		CAMK2B
KEGG_PATHWAY	mmu03010:Ribosome	31	2.59849	1.3347e-09	MRPS17, RPL34, MRPS11, MRPL17, MRPL14, MRPL15, MRPL12, RPL10A, MRPL33, MRPL11, RPS15, RPL7A, RPS15A, RPS18, RPL36, RPS11, RPL17, RPL19, RPL41, RPS9, RPS7, RPS8, MRPL28, RPL13A, RPSA, MRPS7, RPS25, MRPS9, RPL27A, RPL27, RSL24D1	3.56677	3.40348e-07	3.40348e-07		Hepatic Fibrosis Signaling Pathway	-3.273		-2.138		-2.353		-3.545	0.0208761	2.111	0.00688052	1.606	0.000464922	-1.155		1		1.225			Ccl6		CAMKK2
										Senescence Pathway	-2.84		-1.414		-1.886		-2.84		1.667	0.00658588	1.342		-2.53				1.941			Ccl7		CAPN11
										Cholecystokinin/Gastrin-mediated Signaling	-2.449		-2.236		-2.449		-2.236		2.449	0.00339014	1.342	0.0429022	-2				1.89			Ccl9		CDH18
Liste B1										IL-8 Signaling	-3.464		-2.828		-2.5		-3.464		3	0.000830147	1		-2.121				1			CCN1		CDK9
										Signaling by Rho Family GTPases	-4.243	0.000779494	-3		-1.877	0.00110329	-4.472	9.83348e-05	2.646	0.0392305	1.897	0.018585	-2.714	0.0124876				0.0189406		CD14		CRK
Category	Term	Count	%	p-Value EASE	Genes	Fold Enrichment	Bonferroni	FDR		Colorectal Cancer Metastasis Signaling	-3.5	0.00635661	-3.317		-3.3	0.0433063	-3.5	0.00536693	1.633		1.667		-2.53				1.265			CEBPB		CSNK1D
KEGG_PATHWAY	mmu03010:Ribosome	30	1.99071	3.31659e-07	MRPS17, RPL34, MRPS11, MRPL17, MRPL14, MRPL15, MRPL12, RPL10A, MRPL33, MRPL11, RPS15, RPL7A, RPS18, RPL36, RPS11, RPL17, RPL19, RPL41, RPS9, RPS7, RPS8, MRPL28, RPL13A, MRPS2, MRPS7, RPS25, MRPS9, RPL27A, RPL27, RSL24D1	2.87228	9.02071e-05	8.85528e-05		GNRH Signaling	-3.207	0.000145703	-3	0.0133456	-2	0.00047778	-3.207	0.000348609	2		2.646		-2.449				2.236			CEBPD		CSNK1G2
										Neuroinflammation Signaling Pathway	-3.9	0.00525231	-3.317		-2.558	0.0277709	-3.638	0.0170081	1.89		2.84	0.000542717	-2.53				1.414			CNTF		CSNK2A1
										Role of PKR in Interferon Induction and Antiviral Response	-1.89				-1.414		-2.449		1.342	0.0118788	2.333	0.00016592					1.633			COL4A1		CTNNA2
Liste B2										PFKFB4 Signaling Pathway	-2.236	0.0468364			-1.342		-2				1	0.0183602	-2.449	0.00180252						COL4A2		CTSD
										NRF2-mediated Oxidative Stress Response	-2.449				-2.449		-2.236		1.633	0.00823923			-2.236	0.0350502						COL4A6		DCX
Category	Term	Count	%	p-Value EASE	Genes	Fold Enrichment	Bonferroni	FDR		IL-6 Signaling	-2.236				-2.236		-2		1.89	0.000189934			-1.342				1.414			COL5A3		DIABLO
KEGG_PATHWAY	mmu05161:Hepatitis B	12	0.0129303	0.000407995	CREBBP, EGR2, TRP53, CYCT, NFATC2, FAS, FOS, MYD88, TIRAP, CREB5, ATF4, TLR2	3.65397	0.0791258	0.0734669		B Cell Receptor Signaling	-2.714		-1.414		-1.604		-2.714		2.236		1.633		-3.317	0.00446088						CREBBP		DNM1
										PI3K Signaling in B Lymphocytes	-2.646				-1.89		-2.449		2.236	0.00799761	2		-3	0.0169429			1			CREM		DNM2
										Acute Phase Response Signaling	-1.633		-2				-1.633		1.633	0.00607175	1.134	0.0136835	-2.449				1.633			CSF1		EFNA3
										CXCR4 Signaling	-1.897	0.0270895	-1.134				-1.667	0.0497015	2		1		-2.646	0.00772074						CXCL10		EFTUD2
										ILK Signaling	-1.0		-1				-1.508		2.121	0.00223316	2		-1.265	0.00610556				0.0306328		CXCL2		ELMO2
										Corticotropin Releasing Hormone Signaling	-1.604	0.000488458	-1.897	0.0098508	-1.291	0.00507723	-1.732	0.00329096	2	0.00979667	2.236		-1.633							Cyct		FCGR2A
										UVC-Induced MAPK Signaling	-2.646	0.00670553	-2.236	0.0308331	-2.646	0.0329124	-2.449	0.022356												DNAJC19		FGFR3
										Type II Diabetes Mellitus Signaling	-2.646	0.00895634	-2.236		-2.121	0.0106049	-2.828	0.0187885					-1							EPHB3		GAB1
										Death Receptor Signaling	-2.449		-2		-1.134		-2.449			0.00579112						0.0398728				FAS		GABBR1
										CCR5 Signaling in Macrophages	-2.236	0.00618322	-2.236	0.00388817	-1.342	0.00788952	-2.236	0.0159841		0.0257624							1			FLT1		GLS
										Amyotrophic Lateral Sclerosis Signaling	-2.53	0.00303818	-1		-2.111	0.0119664	-2.333	0.00808716			1									FNBP1		GNA13
										Endocannabinoid Neuronal Synapse Pathway	-2.324	0.000473468	-1.265	0.012717	-2	0.00420051	-1.941	0.00348962												FOS		GNAZ
										IL-1 Signaling	-2.449	0.00180224		0.0118081	-2.449	0.0182781	-2.236	0.00512606												FOXO1		GNG4
										nNOS Signaling in Neurons	-2.236	0.000126955		0.00430025	-1.342	0.00129152	-2.236	0.000112614												FOXO3		H1-0
										CD27 Signaling in Lymphocytes	-1.89	0.00746135			-2.121	0.0122768	-1.633	0.0243769												GADD45B		H2BW2
										Apelin Liver Signaling Pathway	-2.0	0.0258183			-1.633	0.00391252	-1.633	0.000712788												GADD45G		HIP1R
										Opioid Signaling Pathway	-3.13	0.000360422	-2.309	0.0374579	-2.132	0.00515718	-2.668	0.00371793	1		3	0.0441978	-2.887	0.0219213						GLG1		HK1
										cAMP-mediated signaling	-2.84		-2.53		-1.213		-2.673		-1		2.111	0.00406655	-1.387	0.00468105						GRIN2B		HLA-A
										Renin-Angiotensin Signaling	-3.464	0.000580909	-3	0.00226972	-1.807	0.000602336	-3.464	0.000497074			1.633	0.00479252	-2.236							HCAR2		HSPA4
										Melanocyte Development and Pigmentation Signaling	-2.646		-2		-2.121		-2.449				2		-2.121	0.00559667						HMOX1		HSPA8
										Melatonin Signaling	-2.121	0.00317019	-2.236		-1.414	0.0227351	-1.89	0.0097683					-1.633	0.0138826			1.342			HSPA1A/HSPA1B		INPP5F
										CDK5 Signaling	-2.111	0.00653237	-1.667	0.0105205	-2.309	0.0247494	-1.897	0.0157421					-1.134	0.0316756			1.667			HSPB1		KITLG
										Pancreatic Adenocarcinoma Signaling	-2.121	0.00750886	-2		-2.333	0.0124688	-1.89	0.0177647					-1.633				1			HTR4		KLC1
										14-3-3-mediated Signaling	-2.333	0.0494557	-2		-2.53		-2.121						-2.236				1.265	0.00440083		IDI1		L1CAM
										G Beta Gamma Signaling	-3.051	0.00242867	-2.333	0.0233571	-2.673	0.0136605	-2.714	0.0151959			1		-2.828	0.0236307						IGF2		MAP2K2
										Pyridoxal 5'-phosphate Salvage Pathway	-3.0	0.00187215	-2		-3	0.0144221	-2.646	0.0204455					-2							IL18		MAPK3
										GPCR-Mediated Nutrient Sensing in Enteroendocrine Cells	-3.317	0.00918245	-2.53	0.0047818	-2.673	0.00652777	-2.887	0.0029154					-2							JUN		MAPK8
										Netrin Signaling	-3.317	9.94182e-05	-2.646	0.00642	-2.887	0.00039915	-3.162	0.000402397					-2.236	0.0378863						JUND		MAPK8IP3
										Role of NFAT in Regulation of the Immune Response	-2.53		-1.89		-1.155		-2.121						-3.051	0.000396159						KCNJ3		MPRIP
										Apelin Endothelial Signaling Pathway	-2.309	0.00413033	-1.897	0.00577733	-1.604	0.00824829	-1.941	0.0012234			1		-2.449							KLF4		NDEL1
										a-Adrenergic Signaling	-2.449	0.00256744	-2.449	0.00138612	-1.134	0.010177	-2.236	0.00698259					-2	0.0184543			-1			LCN2		OPRL1
										Androgen Signaling	-3.162	0.00552914	-2.646	0.00610836	-1.732	0.00611875	-2.53	0.0017805					-2.236							LMNA		PAFAH1B2
										Sperm Motility	-2.646	0.00256192	-2.236	0.00672094	-1.414	0.0312675	-2.828	0.000891627					-2							MAFF		PIK3CD
										Nitric Oxide Signaling in the Cardiovascular System	-2.449		-2		-1.633		-2.236						-2.121	0.00559667						MSMO1		PIM2
																														MT-CO1		PKIG
																														MT-CYB		PPP1R10
																														MT-ND2		PPP2R1A
																														MT-ND4		PPP2R5D
																														MT-ND4L		PRKAB1
																														MT-ND5		PRKAR1B
																														MTOR		PRKAR2A
																														MVD		PSME3
																														MVK		PTPRG
																														MXD1		PTPRN
																														MYD88		PYGB
																														NMI		RCAN1
																														NOX1		RGS12
																														NR4A1		RHOV
																														NSDHL		RND1
																														P2RY12		RND2
																														PAK4		RNU2-1
																														PDGFRB		SDCBP
																														PLAUR		SEPTIN5
																														PPP1R15A		SGSM3
																														PRKACB		SH3GL2
																														RAC2		SMAD1
																														RHOB		SNRNP40
																														S100A8		SNRPB
																														S1PR3		SNRPN
																														SCARA3		SOCS2
																														SERPINE1		SRGAP3
																														SLC1A4		SYT10
																														SLC2A1		SYT17
																														SOCS3		TUBA1B
																														SPHK1		TUBB4A
																														SPP1		VEGFD
																														SRF		WASF3
																														STAT3		YKT6
																														TCF4
																														TIMP1
																														TIPARP
																														TIRAP
																														TLR2
																														TNFRSF25
																														TP53
																														VCL
																														VEGFA
																														WNT10A

## Sheet: E. IPA Upstream regulators
Lists studied for Upstream regulator research											IPA 9 lists comparisons: pUR (p < 1E-04 at least once )																				putative Upstream Regulators
															Color code on z-score		z < -3	z < -2	z < -1,3	z > 3	z > 2	z > 1,3
Effects of MgSO4 at different time points (parts of List A)				Effects of HI (Parts of List ③)		Effects of MgHI vs HI (Parts of List 2)					Mg type of effect on HI response				Color code on p value		p < 1E-4	p < 1E-3	p< 5 E-2
											de novo
Mg 1 h 30	Mg 3 h	Mg 6 h	Mg 12 h	HI 3 h	HI 12 h	3 h	12 h	List B			Inverted
									Spliced		abolished																				List ⑦ One color analyses
0	0	9	0	2	1	2	1	31	Biphasic		no effect	1
10	60	372	20	196	313	100	122	842	Up			MgSO4 effects								HI effects				MgHI vs HI effects (two color)				MgHI
0	0	950	3	41	141	469	155	1091	Down		Discussed	Mg 1h30		Mg 3h		Mg 6h		Mg 12h		HI 3h		HI 12h		Mg HI 3h (two colors)		Mg HI 12h (two colors)		all times							p < 1E-4
Gene Symbol	Gene Symbol	Gene Symbol	Gene Symbol	Gene Symbol	Gene Symbol	Gene Symbol	Gene Symbol	Gene Symbol			Upstream Regulators	z-score	p value	z-score	p value	z-score	p value	z-score	p value	z-score	p value	z-score	p value	z-score	p value	z-score	p value	z-score	p value		Upstream Regulator	Molecule Type	Predicted Activation State	Activation z-score	p-value of overlap	N	Target Molecules in Dataset
Nelfcd	Arhgef15	Auts2	Trim25	Epha5	Ndst1	Ddx5	Hmgb1	Abcc5			RICTOR																	4.885	4.70236e-06		RICTOR	other	Activated	4.885	4.7e-06	37	Atp5e,ATP6V0B,ATP6V1G1,BAD,BSG,COX15,COX4I1,Cox7c,CYC1,IRS2,NDUFA11,NDUFA3,NDUFA7,NDUFB2,NDUFB4,NDUFB8,NDUFS8,POMP,PRKCA,PSMA6,PSMA7,PSMB1,PSMD13,PSMD14,RPL10A,RPL13A,RPL17,Rpl34 (includes others),RPL41,RPL7A,RPS11,RPS15,RPS18,RPS9,RPSA,RSL24D1,UQCR10
Rpl14	Arl6ip6	Dmtn	Atxn7	Adamts4	Abca1	Mmab	Acox3	Adamts4			CASR	-3.317	0.0135489			-3.207	0.00927906	-3.317	0.0118687	2.111	3.39876e-07	1.155	1.29496e-05					-0.277	0.0348393		TFRC	transporter	Inhibited	-2.309	4.02e-05	12	BNIP3,ECEL1,GSTT2/GSTT2B,JUN,LDHA,PFKFB3,Pmaip1,PPP1R15A,SLC2A1,SOX11,TGFB2,TNFRSF12A
Calm2	Atxn7	Tenm4	Btn1a1	Adamts1	Abcc4	Akap17b	Aff3	Afg3l1			PPARA											2.302	0.000402188	-1.937							CREB1	transcription regulator	Activated	3.582	4.49e-05	16	ARC,CEBPB,CSRNP1,CYP46A1,EGR1,ERRFI1,GADD45B,HSPA4,IRS2,KLF4,MIDN,NR4A1,OXT,PPARGC1A,PPP1R15A,SPTY2D1
Slfn9	Auts2	Atp1a3	Tmprss3	Adm	Ahnak	Ccdc24	AI504432	Ahcy			FMR1	3.549	3.34365e-08	2.488	0.000150975	2.981	1.85919e-07	2.813	1.01874e-07					2.804	0.0254778			-1.545	0.00902729		MYC	transcription regulator	Inhibited	-2.26	0.000281	29	ANGPT2,CDK4,CDK7,EBF1,GPT,LDHA,MBP,PFKFB3,RPL10A,RPL13A,RPL17,RPL19,RPL27,RPL27A,Rpl36,RPL41,RPL7A,RPS11,RPS15,RPS18,RPS25,RPS7,RPS9,RPSA,SLC2A1,SLC38A1,SLC7A5,SMS,TNFRSF12A
Tspan18	Bcl9	Psd3	Gm10405	Alkbh1	Apbb1ip	Clcn5	Akap17b	Atp2b2			MKNK1	-5.196	3.44464e-15	-4	1.05222e-07	-3.651	1.34096e-14	-4.426	2.14821e-15	2	0.0365642	2.828	0.00140559	-2.646	0.0242146			1.897	0.0868424		HBA1/HBA2	transporter	Inhibited	-2.53	0.000333	10	COX15,COX19,CYC1,Mt1,NDUFA11,NDUFA3,NDUFA7,NDUFB4,NDUFB8,NDUFS8
Gm5800	Bpifc	Sept3	Serpinb8	Angpt2	Atf3	Ctnnal1	Aldh8a1	Calm2			IFNG									4.477	1.00864e-11	4.472	9.00826e-13					3.111	0.342799		MLXIPL	transcription regulator	Inhibited	-4	0.000843	19	Ccl2,PNPLA2,PPARGC1A,RPL10A,RPL13A,RPL17,RPL19,RPL27,RPL27A,Rpl36,RPL41,RPL7A,RPS11,RPS15,RPS18,RPS25,RPS7,RPS9,RPSA
Zfp457	Btn1a1	Kalrn	Srek1	Apold1	Bcl3	Ehbp1	Atp2b2	Cnep1r1			SIRT1	2.84	0.00368281	1.387	0.0030425	0.626	0.00105724	1.807	0.00288874	-1	0.00513369	-2.393	5.28251e-06								TSC2	other		1.391	9.69e-05	13	ARC,ATP6V0B,ATP6V1G1,BIRC5,EGR1,IRS2,LGALS3,Mt1,NKD1,PRKCA,PSMB1,PSMD14,SLC2A1
Hsd3b2	Ccdc138	Tln2	Slc1a4	Arc	Casp4	Fgfr1op2	Barx2	Csnk1d			IL4			-2.17	0.00527498	-1.766	0.00359096	-3.561	0.0279776	2.033	1.3605e-05	1.144	1.86798e-06								MAP4K4	kinase		1.886	0.000414	18	AGPAT3,AUH,BCAT2,Calm1 (includes others),CEBPB,CHKB,CYC1,DHRS4,MAFB,MGLL,NDUFA11,NDUFA3,NDUFS8,PGM1,PON2,PTDSS2,RPS6KB1,RPS6KB2
Cd80	Ccl28	Celf4	Bpifc	Arhgap26	Cav1	Ggnbp1	Capn11	Ddx5																							MYCL	transcription regulator		-1.45	0.000643	14	Atp5e,CARS2,CDK7,CHD7,CINP,CSNK1A1,LUC7L3,RPL10A,RPL13A,RPL17,RPL19,Snrpg,THRAP3,YIPF1
Clec7a	Cep170b	Zfp133-ps	Igsf9	Arhgef15	Ccl12	Hist1h1b	Ccdc24	Epha5
Usp17la	Copg2os2	Mgst2	Slc4a10	Arid5a	Ccl2	Inpp5f	Ccdc77	F3			Others	Mg 1h30		Mg 3h		Mg 6h		Mg 12h		HI 3h		HI 12h		Mg HI 3h (two colors)		Mg HI 12h (two colors)		Mg HI vs Ctrl (One-color)			Extraction from list ⑦ of seIPA-pUR of MgSO4 proper effects
Olfr441	Creb5	Xist	Zkscan8	Arl6ip6	Ccl3	Kitl	Ccny	Fkbp1a			STAT3	-1.912				-2.557				2.554	7.69933e-06	0.775	1.45513e-14
Prss37	Dennd4a	Rps14	Ppm1k	Armcx5	Ccl4	Lcn6	Cep295	Hist1h1a			INSIG1					1.571	0.0239626			-2	0.033067	-1.265	5.25045e-05											Z < 2	p > 1E-4
	Dmtn	Pmfbp1	Pirb	Atf3	Ccl6	Pnmal2	Clcn5	Hmgb1			VDR					-3.181	0.0388184	-2.238	0.0469204	1.732	5.93516e-07	1.93	1.43271e-05								Upstream Regulator	Molecule Type	Predicted Activation State	Activation z-score	p-value of overlap	N	Target Molecules in Dataset
	Dnajc19	Dct	Mms22l	Atf4	Ccl7	Prm1	Cmpk2	Htatsf1			CX3CR1					-2.496	0.213844			1.554	1.25253e-05	1.155	3.32216e-05								FMR-1	translation regulator		-1.545	0.00903	17	AGAP1,ARC,BAG3,FGF14,MAP1B,MRPL11,MRPL12,MRPL41,MRPS23,PCDH10,PCLO,RAB26,RPSA,SASH1,SLC38A1,TAGLN2,VGF
	Dpysl5	Zfp81	Tmem239	Atp8a1	Ccl9	Rnu1b6	Cntfr	Knstrn			CCR2							-3.148	0.0164694	-0.419	0.00205537	0.764	1.19957e-07								MNK1	kinase		1.897	0.0868	10	BAG3,CPLX2,CYRIA,MAP1B,MYO5A,RNH1,SPARC,TRIM32,TTC3,VIM
	Epha5	Olfr738	Phyhd1	Atxn7	Cd14	Rnu2-10	Col4a3bp	Mmab			CX3CL1							-2.236	0.120685		0.0389741	2.121	6.3403e-05
	Ephb3	Tln2	Fryl	Atxn7l1	Cd44	Slc35g3	Ctnnal1	Myo18a			TLR4									3.408	2.81935e-10	3.417	5.89917e-08
	Fam160b2	Rhobtb3	Tnfrsf9	Auh	Cd68	Tmem184a	Cyp17a1	Nell2			APEX1									2.63	1.0719e-09											RICTOR	TFRC	CREB1
	Gm10405	Mtor	Pde4c	Bcl3	Cebpd	Tox4	Ddx5	Pbx1			SRF									2.234	1.34564e-08											Atp5e	BNIP3	ARC
	Gm10914	Adprhl1	Stard4	Bhlhe40	Cited1	Ttc9	Dixdc1	Pnmal2			MEF2D									2.376	2.7353e-08											ATP6V0B	ECEL1	CEBPB
	Gm626	Ola1	Knstrn	Bpifc	Cntf	Utp14a	Dvl3	Pou2f1			SMAD3									2.598	2.75552e-08	1.934	0.059527									ATP6V1G1	GSTT2/GSTT2B	CSRNP1
	Golga7b	Ifi27l2a	Trmt6	Btg3	Col5a3	Zbtb20	Ehbp1	Prpf38b			CHUK									3.258	4.51317e-08	3.947	1.49984e-08									BAD	JUN	CYP46A1
	Grik3	Aass		Btn1a1	Csf1	Col4a3bp	Fbxw7	Ptk7			RELA									2.847	4.69467e-08	1.123	0.000200394									BSG	LDHA	EGR1
	Hemgn	Plcz1		Cacfd1	Csf2rb	Dixdc1	Fgf6	Rn18s			MAPK3									2.619	5.77014e-08								0.103903			COX15	PFKFB3	ERRFI1
	Ifitm7	Lrif1		Capza1	Ctla2a	Gm20492	Fgfr1op2	Rprd1b			NFkB (complex)									3.211	8.03921e-08	2.056	6.76235e-06									COX4I1	Pmaip1	GADD45B
	Igsf9	A4galt		Ccdc138	Fos	Hist1h1a	Fkbp1a	Slc12a5			ACVRL1									-2	8.94737e-08											Cox7c	PPP1R15A	HSPA4
	Il15ra	Defa-rs10		Ccl2	Gbp2	Hist1h2ab	Foxe3	Slfn9			MEF2C									2.412	9.26293e-08											CYC1	SLC2A1	IRS2
	Itsn1	Eaf2		Ccl3	Gbp3	Hist1h2an	Gabra2	Sort1			Ccl2									2.592	1.11391e-07	2.774	2.04721e-06					1.732	0.0244757			IRS2	SOX11	KLF4
	Kcna4	Olfr470		Ccl4	Gfap	Inpp5e	Ggnbp1	Trim9			STAT1									0.937	1.97423e-07	2.344	8.58453e-12									NDUFA11	TGFB2	MIDN
	Kif1b	Gm2716		Ccl7	Gpr84	Mgat2	Ginm1	Zmynd8			ID3									0.707	4.26485e-07	2	0.205554									NDUFA3	TNFRSF12A	NR4A1
	Ldlrad3	Bgn		Cd14	Ifi202b	Mgea5	Gm10353	Hmgn5			SAA1									2.219	6.80896e-07	2.219	6.76649e-06									NDUFA7		OXT
	Madd	Klrg1		Cebpb	Ifi203	Mirg	Gm10389	Sp140			TP73									-0.115	7.19755e-07	-3.353	4.337e-06									NDUFB2		PPARGC1A
	Mcam	Zdhhc22		Cebpd	Ifi204	Ncbp2	Gm10814	Tcf12			ID2									0.333	1.33169e-06	2	0.276938									NDUFB4		PPP1R15A
	Ms4a4c	Clcnkb		Cep170b	Ifit3	Slc12a5	Gm20492	Zc3h13			HIF1A									2.722	1.35982e-06	2.415	0.0948612									NDUFB8		SPTY2D1
	Mtfr2	Top3a		Cnn1	Igtp	Syt10	Gm5176	Abat			BCL3									-2.414	1.42432e-06		0.0305558									NDUFS8
	Neurl1b	Lix1		Coq10b	Irgm1	Aff3	Gpr26	Abraxas2			LAMA5									2.236	1.45401e-06	2.236	2.16968e-05									POMP
	Nufip2	Snora74a		Crem	Isg15	Nell2	Gprc5b	Adgrg1			PTGER4									-1.668	1.46549e-06	-3.09	7.47157e-13									PRKCA
	Pak4	Batf2		Csmd3	Krt85	Npy4r	Hist1h1a	Aff4			SAMSN1									2.333	1.72522e-06	2.53	3.24636e-05									PSMA6
	Plekhg3	Ctla2a		Csrnp1	Lcn2	Olfr1415	Hist1h1b	Afg3l2			ZMPSTE24									-2.402	1.82902e-06											PSMA7
	Ppara	Acyp1		Ctdsp2	Lgals3	Rims1	Hist1h1e	Agap1			FEM1A									-1.964	1.94877e-06	-2.2	3.23726e-07									PSMB1
	Psme3	H2-Eb1		Ctla2a	Ms4a6d	Rmrp	Hist1h2ab	Ago2			NBEAL2									-2.213	2.03784e-06	-1.698	1.38229e-06									PSMD13
	Sema4c	Trio		Ctla2b	Mt1	Rnu3b1	Hist1h2an	Agpat3			DDX58									1.698	2.13338e-06	2.18	1.88817e-05									PSMD14
	Sema6d	Slc35a3		Cxcl1	Mt2	Abcc5	Hist1h4c	Akap10			RNF31									-2.236	2.47892e-06	-2.121	1.95183e-07									RPL10A
	Sept3	Pkd1l3		Cxcl10	Oasl2	Atp8a2	Hist1h4k	Akap17b			IL11RA									2.213	2.86997e-06	1.51	1.39177e-05									RPL13A
	Serpinb8	Zfp960		Cyp2u1	Osmr	Hist1h4m	Hist2h3b	Akap2			MAPKAPK2									2.425	3.31117e-06	1.195	0.000102189									RPL17
	Sgsh	Olfr332		Cyr61	Plagl1	Mrps25	Hmgn5	Akr1b8			PRKD1									2.211	3.74802e-06	2.211	5.45741e-05									Rpl34
	Skint7	Tmem128		Dbpht2	Plek	ND2	Hs3st4	Aldh5a1			IFNAR1									2.18	3.83873e-06	1.768	7.16276e-09									RPL41
	Slc1a4	Gm5		Dcaf12l2	Plin2	Peg10	Hspa4	Alkbh5			MAPK9									2.093	4.39451e-06	0.391	0.00686364									RPL7A
	Slc35f1	Fbn1		Dclre1c	Ptx3	Rad18	Htatsf1	Ankhd1			SETD2									-2.449	4.76042e-06											RPS11
	Sp110	Meig1		Dmtn	Rac2	Zfp867	Impact	Ankrd34b			Jnk									2.41	1.317e-05	1.969	0.0533836									RPS15
	Srek1	Smim3		Dnajc19	Rnf213	Ccdc88b	Inafm2	Anp32e			STAT6									0.803	1.83013e-05	-2.177	8.50505e-06									RPS18
	Tenm4	Rnu2-10		Dusp1	Rnu1b6	Cdh18	Inpp5e	Ap1ar			YAP1									2.4	1.95513e-05											RPS9
	Tmprss3	F9		Dusp16	Rsad2	Cox5b	Inpp5f	Aplf			IL17A									2.572	2.48426e-05	1.257	0.000173224									RPSA
	Trim25	Shroom3		Dusp4	S100a8	Crtc3	Kitl	Aqp1			TREM1									2.156	4.08262e-05	1.841	0.000543682									RSL24D1
	Ubtf	Luzp1		Eci2	S1pr3	Ddi2	Knstrn	Arhgap12			TLR2									2.756	4.8145e-05	2.162	0.000356686					1.758				UQCR10
	Ung	Hbp1		Egr1	Serpina3f	Dubr	Krtap19-4	Arhgap23			CD28									2.433	6.78856e-05
	Wdr89	Gm5132		Egr2	Serpina3n	Frg1	Krtap19-5	Arhgap35			IRF3									2.068	8.37894e-05	3.14	1.71661e-07
	Zcchc9	Rhbdl2		Egr4	Slc15a3	Gabrg3	Kxd1	Arhgap36			LEP									1.92	8.91058e-05	2.488	0.000210227
	Zfp133-ps	Gm3448		Epb41l4b	Spp1	Glod4	Lcn6	Arhgef15			Alpha catenin									-2.158	9.54932e-05	-3.121	0.000250359
		Mzt1		Ephb3	Stat3	Gm11175	Lepr	Arhgef17			TNFSF12									2.369	0.000160171	3.227	1.35786e-06
		Gmnn		Esm1	Tcf12	Gm4532	Lgals7	Arid5b			Klra7										0.000731775	2.176	1.03281e-05
		Gm13271		Eya1	Timp1	Gm46169	Lrrc2	Arl6ip6			TRAF3IP2									2.198	0.000829451	1.567	8.05122e-05
		Nup214		Fam160b2	Tlr2	Gm6252	Mgat2	Arrdc3			C1QA										0.00157805	2.784	6.95303e-09
		Epc1		Fam219a	Tnfrsf12a	H2bfm	Mgea5	Asb4			TRIM24									0.447	0.00288906	-3.208	2.7477e-08
		Rps27a		Fam234b	Ucp2	Hist1h2af	Mirg	Atmin			NPC1										0.00427094	-2.156	1.73798e-05
		Fbxo39		Fam46a	Usp18	Hist1h2ag	Mmab	Atp1b2			STING1									1.869	0.00447195	3.061	3.43834e-07
		Gm15413		Fas	Vim	Hist1h2ah	Mphosph10	Atp8a2			L2HGDH										0.00582044	-2	5.08185e-05
		Trappc13		Fdxacb1	Vwf	Hist1h2ak	Mturn	Atxn7			FZD9										0.0140909	2.425	3.55574e-07
		Oca2		Flt1	Xaf1	Hist1h2ao	Myo18a	B3gat2			CASP8										0.0154637	-2.326	3.58095e-05
		Ccng2		Fnbp1	Acin1	Hist2h2aa2	N6amt1	Bag3			PNPT1											-3.434	3.93958e-11				0.0446539
		Vmn1r48		Fos	Ackr1	Hist2h2ac	Ncbp2	Bcat1			Ifnar											3.781	2.52718e-09
		Gm9992		Fosb	Adamts4	Hook1	Nell2	Bclaf1			IRF7											3.22	4.36732e-07
		Hist1h1t		Foxo3	Adcy1	Ifitm3	Nkx2-6	Bpifc			SOCS1											-2.578	1.10885e-05					-2
		Gm6712		Frmpd2	Adgrl3	Krt12	Nphp1	Brd4			SIRT3											-2.635	1.46735e-05
		Rprd1b		Gadd45b	Aff3	Lcorl	Npy4r	Brpf3			MAVS											2.153	2.90593e-05
		Raet1b		Gadd45g	Akap13	Magt1	Ntng1	Bsdc1			CGAS											2.189	3.01612e-05
		Tmem156		Gdf15	Anxa5	Mdm4	Olfr1375	Btn1a1			ABCB4	1.997	0.0097561			1.057	0.0319513		0.0401662		0.00575238	-2.631	4.02862e-06					-2.219	0.0318515
		Nox1		Gem	Arfgef2	Meg3	Olfr1415	Cab39			CREB1	-2.813	0.0275243			-1.238	0.0233923	-2.813	0.0248988	3.72	1.79775e-20		0.0025325					3.582	4.48814e-05
		Prim2		Glrx2	Arhgap17	Mia3	Olfr48	Calcr			CREM	-1.794	0.00718129			-0.882	0.00835319	-1.794	0.0178102	4.078	1.14314e-16		0.00113862					3.293	0.00511553
		Pdia2		Gm10405	Arhgap20	Nanos2	Pick1	Camsap1			MAPK1					0.282	0.0311655			2.025	1.6383e-08	0.152	0.0126363					1.744	0.0437064
		Mgst2		Gm10576	Arhgap26	ND5	Pnmal2	Capn11			EGLN1					1.941	0.169385			-2.213	7.6379e-05							-2.183	0.065782
		Cd86		Gm10914	Arhgef15	Opcml	Prm1	Car10			IKBKB					-3.067	0.173133			2.696	2.12822e-08	2.896	4.70792e-10					2.514	0.21229
		Gzmk		Gm11175	Arid1a	Ost4	Prpf38b	Car12			PML					2.132	0.509861					0.97	0.00889273
		Arrdc4		Gm3877	Arl6ip6	Pcm1	Ptk7	Cbx6			TLR9									3.357	1.04495e-16	3.162	2.00195e-13					1.479	0.0122052
		Tmem243		Golga7b	Ash1l	Polr3f	Rab26os	Ccdc24			TLR3									3.988	1.82561e-15	4.332	1.6008e-12					2.409	0.0354421
		Gm4200		Gxylt2	Atf2	Proser2	Rims1	Ccdc77			IL1B									4.123	1.37995e-14	3.375	3.31572e-06					2.903	0.0739131
		Olfr1349		Hecw1	Atp8a1	Prss35	Rmrp	Ccdc88b			TICAM1									3.785	1.8491e-13	3.646	4.58112e-10					2.425	0.479058
		Pygm		Hemgn	Atxn7	Rin2	Rn28s1	Ccdc92b			MYD88									4.114	7.98886e-11	3.359	7.36875e-07					2.763
		Aaed1		Hist1h1c	Auts2	Slc25a5	Rnu1b6	Ccny			AGER									2.153	1.56286e-10	2.401	9.07104e-05					2.433	0.0132108
		Tiparp		Hmox1	Bcl11b	Slfn9	Rnu2-10	Cd93			EGR1									2.531	1.7997e-10	2.778	0.00028272					1.51	0.0453007
		Zfp955b		Hspa1a	Bmpr2	Socs2	Rnu3b1	Cdc42ep1			TRPV4									2.804	2.14363e-10	2.8	1.69542e-08					1.076	0.0117482
		Car10		Hspb1	Bpifc	Sp140	Rufy2	Cdh18			Map3k7									2.751	9.01786e-10	2.8	0.000156215					1.767	0.254129
		Asb5		Id1	Btn1a1	Tescl	Scd3	Celf2			TNF									4.051	1.56077e-09	3.894	5.29033e-10					2.923	0.0767648
		Hbq1b		Ier2	Calcoco1	Tpk1	Scn1a	Celf6			TFRC									-3	1.07091e-08							-2.309	4.02106e-05
		Ankrd32		Ier3	Ccdc125	Vegfd	Sgca	Cep295			CDKN2A									1.349	1.47271e-07	1.97	9.05312e-07					2.433	0.147861
		Insl6		Ifitm7	Ccnt1	Cyct	Slc12a5	Cfap126			TP53									2.567	2.13159e-07	2.369	4.50093e-05					1.795	0.0415164
		Dancr		Igsf9	Cd109	Gabbr2	Slc35g3	Chd7			P38 MAPK									2.236	2.50553e-07	2.183	0.0272023					1.539	0.0305213
		Tulp1		Il15ra	Cdh4	Gm13861	Slc38a10	Chgb			PSMB11									-3.212	4.05026e-07	-1.897	0.000269173					-2.038	0.22558
		Ffar3		Jun	Cdyl2	Gm36560	Slfn5	Ckap4			Fcer1									1.791	8.89761e-07	2.6	2.43758e-06					1.513	0.0237044
		Nova1		Jund	Celsr1	S100a9	Snora74a	Clasp1			NFKB1									2.213	1.40895e-06	2.219	0.00807187					2.433	0.290229
		Lypd6		Kcna4	Cep120	Zfp704	Spata21	Clcn5			JAK1									2.425	1.42432e-06	2.433	5.15352e-05					1.387	0.0318515
		Gm1631		Kcne3	Cep162	Abhd16a	Spcs2	Clic4			TET1									2.416	1.42432e-06							1.231	0.0318515
		Ccl25		Kctd14	Cep170b	Actg1	Stk32c	Clic6			ERK1/2									2.415	1.84572e-06	1.248	0.00425736					2.959	0.00248402
		Tmem161b		Klf2	Chd2	Actr1b	Syne2	Clip4			IKBKG									3.093	2.59997e-06	3.773	6.43778e-08					2.6
		Crem		Klf4	Clip2	Add1	Syngr4	Cltb			CCR5									2.412	3.96361e-06	2.197	0.0011277					1.959	0.162241
		Wdfy3		Kmt5b	Clip3	Akt2	Syt10	Cmip			APOE									-2.395	4.07263e-06	-2.458	6.47559e-05					-2.19	0.278919
		Asgr1		Lamb3	Coa5	Apbb1	Syt6	Cmpk2			MAPK8									2.613	5.61486e-06							1.981	0.526821
		Lgr6		Lcn2	Col4a1	Arfgap2	Tcf12	Cntfr			NR5A2									1.414	7.57873e-06	0.447	0.0347437					2.236	0.562694
		Zmynd12		Lmna	Col4a2	Arhgef15	Tcf7l2	Col18a1			ADORA2A									-1.151	7.91163e-06	0	0.0335463	-2.111	0.000243675			-1.155	0.0318427
		Proca1		Lsm14a	Col4a6	Arnt2	Tmem14c	Col4a3bp			MRTFB									1.744	9.27738e-06							2	0.513464
		Art3		Madd	Copg2os2	Atp6ap1	Tmem184a	Cox15			OSM									2.584	1.317e-05	2.353	1.77487e-06					2.323	0.190723
		Nmb		Maff	Cpt1a	Blcap	Tox4	Cox5b			TNFRSF1B									2.138	1.95513e-05							1.912	0.0194232
		Zfp932		Malat1	Crebbp	Bpifc	Trim9	Cplx2			IL1A									2.38	2.23918e-05	3.243	3.98064e-09					2	0.317322
		Hspg2		Mbd1	Csdc2	Brox	Tspear	Crtc3			MRTFA									1.769	2.40641e-05							2
[truncated: 1,849 more rows]

## Sheet: F. HI effects
DAVID Analysis of HI effects at 3h and 12h (List ③)														Revigo Extraction of non dispensable GO-terms								IPA Canonical pathways																IPA pUR in HI exposed P5 mice brains
[truncated: 94 more rows]
[truncated: 54 more columns]

[truncated: 2 more sheets: G.Interference with development, H. Supplement experiment]
